# Supplementary material for: Epitranscriptomic 5-Methylcytosine Profile in PM2.5-induced Mouse Pulmonary Fibrosis
Source: Genomics Proteomics Bioinformatics. 2020 Mar 3;18(1):41–51. doi: 10.1016/j.gpb.2019.11.005 (PMC7393542; doi:10.1016/j.gpb.2019.11.005)
Supplement: Supplementary Table S3 [file mmc7.xlsx]

## Sheet: a
Table S3 Biological process and pathway categories of DEGs with m5C gain or loss
m5C gain-upregulated gene set
Group ID	Category	Term	Description	Log10 P value	Log10 Q value	InTerm_InList	Entrez ID	Symbols
1_Summary	Reactome Gene Sets	R-MMU-8953854	Metabolism of RNA	-9.84337	-5.58899	29/497	11810,12877,13207,17749,19167,20044,20103,20383,20384,22186,26441,53319,54188,56031,66446,66481,66489,66603,66618,67897,69072,69878,69920,73075,75956,76808,78294,78372,110809,19134,20815,66704,66978,67039,67040,67684,170791,192196,328110,107328,18173,328162	Apobec1,Cpeb1,Ddx5,Polr2k,Psma3,Rps14,Rps5,Srsf3,Srsf5,Uba52,Psma4,Nxf1,Cpsf4,Ppie,Exosc7,Rps21,Rpl35,Gemin2,Snrnp27,Rnmt,Ebna1bp2,Snrpf,Polr2i,Ppil6,Srrm2,Rpl18a,Rps27a,Snrnp25,Srsf1,Prpf4b,Srpk1,Rbm4b,Luc7l,Rbm25,Ddx17,Luc7l3,Rbm39,Luc7l2,Prpf39,Trpt1,Slc11a1,Trmt61a
1_Member	Reactome Gene Sets	R-MMU-8953854	Metabolism of RNA	-9.84337	-5.58899	29/497	11810,12877,13207,17749,19167,20044,20103,20383,20384,22186,26441,53319,54188,56031,66446,66481,66489,66603,66618,67897,69072,69878,69920,73075,75956,76808,78294,78372,110809	Apobec1,Cpeb1,Ddx5,Polr2k,Psma3,Rps14,Rps5,Srsf3,Srsf5,Uba52,Psma4,Nxf1,Cpsf4,Ppie,Exosc7,Rps21,Rpl35,Gemin2,Snrnp27,Rnmt,Ebna1bp2,Snrpf,Polr2i,Ppil6,Srrm2,Rpl18a,Rps27a,Snrnp25,Srsf1
1_Member	GO Biological Processes	GO:0006397	mRNA processing	-7.68912	-3.73577	24/439	11810,12877,13207,19134,20383,20384,20815,54188,56031,66603,66618,66704,66978,67039,67040,67684,67897,69878,75956,78372,110809,170791,192196,328110	Apobec1,Cpeb1,Ddx5,Prpf4b,Srsf3,Srsf5,Srpk1,Cpsf4,Ppie,Gemin2,Snrnp27,Rbm4b,Luc7l,Rbm25,Ddx17,Luc7l3,Rnmt,Snrpf,Srrm2,Snrnp25,Srsf1,Rbm39,Luc7l2,Prpf39
1_Member	GO Biological Processes	GO:0008380	RNA splicing	-7.29142	-3.6391	21/359	13207,19134,20383,20384,20815,56031,66603,66618,66704,66978,67039,67040,67684,69878,75956,78372,107328,110809,170791,192196,328110	Ddx5,Prpf4b,Srsf3,Srsf5,Srpk1,Ppie,Gemin2,Snrnp27,Rbm4b,Luc7l,Rbm25,Ddx17,Luc7l3,Snrpf,Srrm2,Snrnp25,Trpt1,Srsf1,Rbm39,Luc7l2,Prpf39
1_Member	GO Biological Processes	GO:0016071	mRNA metabolic process	-7.10233	-3.54692	28/620	11810,12877,13207,18173,19134,20383,20384,20815,54188,56031,66446,66603,66618,66704,66978,67039,67040,67684,67897,69878,69920,75956,78372,110809,170791,192196,328110,328162	Apobec1,Cpeb1,Ddx5,Slc11a1,Prpf4b,Srsf3,Srsf5,Srpk1,Cpsf4,Ppie,Exosc7,Gemin2,Snrnp27,Rbm4b,Luc7l,Rbm25,Ddx17,Luc7l3,Rnmt,Snrpf,Polr2i,Srrm2,Snrnp25,Srsf1,Rbm39,Luc7l2,Prpf39,Trmt61a
1_Member	Reactome Gene Sets	R-MMU-72172	mRNA Splicing	-5.89458	-2.48529	13/174	13207,17749,20383,20384,54188,56031,66618,69878,69920,73075,75956,78372,110809	Ddx5,Polr2k,Srsf3,Srsf5,Cpsf4,Ppie,Snrnp27,Snrpf,Polr2i,Ppil6,Srrm2,Snrnp25,Srsf1
1_Member	GO Biological Processes	GO:0000375	RNA splicing, via transesterification reactions	-5.59373	-2.38075	15/246	13207,20383,20384,20815,56031,66603,66704,66978,67039,67040,67684,69878,110809,192196,328110	Ddx5,Srsf3,Srsf5,Srpk1,Ppie,Gemin2,Rbm4b,Luc7l,Rbm25,Ddx17,Luc7l3,Snrpf,Srsf1,Luc7l2,Prpf39
1_Member	GO Biological Processes	GO:0000377	RNA splicing, via transesterification reactions with bulged adenosine as nucleophile	-5.59373	-2.38075	15/246	13207,20383,20384,20815,56031,66603,66704,66978,67039,67040,67684,69878,110809,192196,328110	Ddx5,Srsf3,Srsf5,Srpk1,Ppie,Gemin2,Rbm4b,Luc7l,Rbm25,Ddx17,Luc7l3,Snrpf,Srsf1,Luc7l2,Prpf39
1_Member	GO Biological Processes	GO:0000398	mRNA splicing, via spliceosome	-5.59373	-2.38075	15/246	13207,20383,20384,20815,56031,66603,66704,66978,67039,67040,67684,69878,110809,192196,328110	Ddx5,Srsf3,Srsf5,Srpk1,Ppie,Gemin2,Rbm4b,Luc7l,Rbm25,Ddx17,Luc7l3,Snrpf,Srsf1,Luc7l2,Prpf39
1_Member	Reactome Gene Sets	R-MMU-72163	mRNA Splicing - Major Pathway	-5.33744	-2.23828	12/166	13207,17749,20383,20384,54188,56031,66618,69878,69920,73075,75956,110809	Ddx5,Polr2k,Srsf3,Srsf5,Cpsf4,Ppie,Snrnp27,Snrpf,Polr2i,Ppil6,Srrm2,Srsf1
1_Member	Reactome Gene Sets	R-MMU-72203	Processing of Capped Intron-Containing Pre-mRNA	-5.31657	-2.23828	14/227	13207,17749,20383,20384,53319,54188,56031,66618,69878,69920,73075,75956,78372,110809	Ddx5,Polr2k,Srsf3,Srsf5,Nxf1,Cpsf4,Ppie,Snrnp27,Snrpf,Polr2i,Ppil6,Srrm2,Snrnp25,Srsf1
1_Member	GO Biological Processes	GO:0000381	regulation of alternative mRNA splicing, via spliceosome	-4.66512	-1.68949	7/60	13207,20383,20384,66704,67039,67040,110809	Ddx5,Srsf3,Srsf5,Rbm4b,Rbm25,Ddx17,Srsf1
1_Member	GO Biological Processes	GO:0045292	mRNA cis splicing, via spliceosome	-4.38355	-1.47159	5/28	20383,20384,66704,110809,328110	Srsf3,Srsf5,Rbm4b,Srsf1,Prpf39
1_Member	GO Biological Processes	GO:0000380	alternative mRNA splicing, via spliceosome	-4.18583	-1.33839	7/71	13207,20383,20384,66704,67039,67040,110809	Ddx5,Srsf3,Srsf5,Rbm4b,Rbm25,Ddx17,Srsf1
1_Member	GO Biological Processes	GO:0050684	regulation of mRNA processing	-3.70745	-1.08666	9/142	12877,13207,20383,20384,20815,66704,67039,67040,110809	Cpeb1,Ddx5,Srsf3,Srsf5,Srpk1,Rbm4b,Rbm25,Ddx17,Srsf1
1_Member	GO Biological Processes	GO:1903311	regulation of mRNA metabolic process	-3.21001	-0.844404	11/238	11810,12877,13207,18173,20383,20384,20815,66704,67039,67040,110809	Apobec1,Cpeb1,Ddx5,Slc11a1,Srsf3,Srsf5,Srpk1,Rbm4b,Rbm25,Ddx17,Srsf1
1_Member	KEGG Pathway	mmu03040	Spliceosome	-3.20385	-0.844404	8/133	13207,20383,20384,56031,66618,67039,69878,110809	Ddx5,Srsf3,Srsf5,Ppie,Snrnp27,Rbm25,Snrpf,Srsf1
1_Member	GO Biological Processes	GO:0048024	regulation of mRNA splicing, via spliceosome	-3.17987	-0.833978	7/103	13207,20383,20384,66704,67039,67040,110809	Ddx5,Srsf3,Srsf5,Rbm4b,Rbm25,Ddx17,Srsf1
1_Member	Reactome Gene Sets	R-MMU-109688	Cleavage of Growing Transcript in the Termination Region	-2.79911	-0.709084	5/60	20383,20384,54188,69878,110809	Srsf3,Srsf5,Cpsf4,Snrpf,Srsf1
1_Member	Reactome Gene Sets	R-MMU-73856	RNA Polymerase II Transcription Termination	-2.79911	-0.709084	5/60	20383,20384,54188,69878,110809	Srsf3,Srsf5,Cpsf4,Snrpf,Srsf1
1_Member	GO Biological Processes	GO:0043484	regulation of RNA splicing	-2.44883	-0.501439	7/138	13207,20383,20384,66704,67039,67040,110809	Ddx5,Srsf3,Srsf5,Rbm4b,Rbm25,Ddx17,Srsf1
1_Member	Reactome Gene Sets	R-MMU-72187	mRNA 3'-end processing	-2.17539	-0.371258	4/53	20383,20384,54188,110809	Srsf3,Srsf5,Cpsf4,Srsf1
2_Summary	GO Biological Processes	GO:0022613	ribonucleoprotein complex biogenesis	-7.49978	-3.72252	23/415	20044,20103,20815,21357,52530,66181,66446,66481,66489,66603,66978,67040,67684,67936,68995,69072,69878,72181,110809,117109,192196,231452,328110,320806	Rps14,Rps5,Srpk1,Tarbp2,Nhp2,Nop10,Exosc7,Rps21,Rpl35,Gemin2,Luc7l,Ddx17,Luc7l3,Wdr55,Mcts1,Ebna1bp2,Snrpf,Nsun4,Srsf1,Pop5,Luc7l2,Sdad1,Prpf39,Gfm2
2_Member	GO Biological Processes	GO:0022613	ribonucleoprotein complex biogenesis	-7.49978	-3.72252	23/415	20044,20103,20815,21357,52530,66181,66446,66481,66489,66603,66978,67040,67684,67936,68995,69072,69878,72181,110809,117109,192196,231452,328110	Rps14,Rps5,Srpk1,Tarbp2,Nhp2,Nop10,Exosc7,Rps21,Rpl35,Gemin2,Luc7l,Ddx17,Luc7l3,Wdr55,Mcts1,Ebna1bp2,Snrpf,Nsun4,Srsf1,Pop5,Luc7l2,Sdad1,Prpf39
2_Member	GO Biological Processes	GO:0000245	spliceosomal complex assembly	-5.65433	-2.38075	7/43	20815,66603,66978,67684,110809,192196,328110	Srpk1,Gemin2,Luc7l,Luc7l3,Srsf1,Luc7l2,Prpf39
2_Member	GO Biological Processes	GO:0071826	ribonucleoprotein complex subunit organization	-5.31657	-2.23828	14/227	20044,20103,20815,21357,66603,66978,67684,68995,69878,72181,110809,192196,320806,328110	Rps14,Rps5,Srpk1,Tarbp2,Gemin2,Luc7l,Luc7l3,Mcts1,Snrpf,Nsun4,Srsf1,Luc7l2,Gfm2,Prpf39
2_Member	GO Biological Processes	GO:0022618	ribonucleoprotein complex assembly	-4.86476	-1.8145	13/216	20044,20103,20815,21357,66603,66978,67684,68995,69878,72181,110809,192196,328110	Rps14,Rps5,Srpk1,Tarbp2,Gemin2,Luc7l,Luc7l3,Mcts1,Snrpf,Nsun4,Srsf1,Luc7l2,Prpf39
2_Member	GO Biological Processes	GO:0006376	mRNA splice site selection	-4.46394	-1.52588	5/27	66978,67684,110809,192196,328110	Luc7l,Luc7l3,Srsf1,Luc7l2,Prpf39
3_Summary	KEGG Pathway	mmu04640	Hematopoietic cell lineage	-6.00867	-2.53244	10/95	12484,12493,12525,12986,14969,14999,15000,16157,16409,22042,72925,17970,266632,12519,16640,18173,20592,110935,56354,16453,19668,19354,16174	Cd24a,Cd37,Cd8a,Csf3r,H2-Eb1,H2-DMb1,H2-DMb2,Il11ra1,Itgam,Tfrc,March1,Ncf2,Irak4,Cd80,Klra9,Slc11a1,Kdm5d,Atp6v1b1,Dnajc7,Jak3,Rbpjl,Rac2,Il18rap
3_Member	KEGG Pathway	mmu04640	Hematopoietic cell lineage	-6.00867	-2.53244	10/95	12484,12493,12525,12986,14969,14999,15000,16157,16409,22042	Cd24a,Cd37,Cd8a,Csf3r,H2-Eb1,H2-DMb1,H2-DMb2,Il11ra1,Itgam,Tfrc
3_Member	GO Biological Processes	GO:0002495	antigen processing and presentation of peptide antigen via MHC class II	-3.88992	-1.17961	4/19	14969,14999,15000,72925	H2-Eb1,H2-DMb1,H2-DMb2,March1
3_Member	GO Biological Processes	GO:0002504	antigen processing and presentation of peptide or polysaccharide antigen via MHC class II	-3.79787	-1.13706	4/20	14969,14999,15000,72925	H2-Eb1,H2-DMb1,H2-DMb2,March1
3_Member	KEGG Pathway	mmu05140	Leishmaniasis	-3.46724	-0.965005	6/66	14969,14999,15000,16409,17970,266632	H2-Eb1,H2-DMb1,H2-DMb2,Itgam,Ncf2,Irak4
3_Member	GO Biological Processes	GO:0019886	antigen processing and presentation of exogenous peptide antigen via MHC class II	-3.04131	-0.786935	3/14	14969,14999,15000	H2-Eb1,H2-DMb1,H2-DMb2
3_Member	KEGG Pathway	mmu05332	Graft-versus-host disease	-2.64435	-0.615282	5/65	12519,14969,14999,15000,16640	Cd80,H2-Eb1,H2-DMb1,H2-DMb2,Klra9
3_Member	GO Biological Processes	GO:0048002	antigen processing and presentation of peptide antigen	-2.61511	-0.601283	5/66	14969,14999,15000,18173,72925	H2-Eb1,H2-DMb1,H2-DMb2,Slc11a1,March1
3_Member	KEGG Pathway	mmu04672	Intestinal immune network for IgA production	-2.50278	-0.540662	4/43	12519,14969,14999,15000	Cd80,H2-Eb1,H2-DMb1,H2-DMb2
3_Member	GO Biological Processes	GO:0019882	antigen processing and presentation	-2.4181	-0.47969	6/105	14969,14999,15000,18173,20592,72925	H2-Eb1,H2-DMb1,H2-DMb2,Slc11a1,Kdm5d,March1
3_Member	GO Biological Processes	GO:0002478	antigen processing and presentation of exogenous peptide antigen	-2.39509	-0.473151	3/23	14969,14999,15000	H2-Eb1,H2-DMb1,H2-DMb2
3_Member	KEGG Pathway	mmu05310	Asthma	-2.29063	-0.433362	3/25	14969,14999,15000	H2-Eb1,H2-DMb1,H2-DMb2
3_Member	KEGG Pathway	mmu05150	Staphylococcus aureus infection	-2.20469	-0.386476	4/52	14969,14999,15000,16409	H2-Eb1,H2-DMb1,H2-DMb2,Itgam
3_Member	KEGG Pathway	mmu05323	Rheumatoid arthritis	-2.18769	-0.377351	5/83	12519,14969,14999,15000,110935	Cd80,H2-Eb1,H2-DMb1,H2-DMb2,Atp6v1b1
3_Member	GO Biological Processes	GO:0019884	antigen processing and presentation of exogenous antigen	-2.10766	-0.337579	3/29	14969,14999,15000	H2-Eb1,H2-DMb1,H2-DMb2
3_Member	GO Biological Processes	GO:0051085	chaperone cofactor-dependent protein refolding	-2.10766	-0.337579	3/29	14999,15000,56354	H2-DMb1,H2-DMb2,Dnajc7
3_Member	KEGG Pathway	mmu04658	Th1 and Th2 cell differentiation	-2.10274	-0.336913	5/87	14969,14999,15000,16453,19668	H2-Eb1,H2-DMb1,H2-DMb2,Jak3,Rbpjl
3_Member	KEGG Pathway	mmu05416	Viral myocarditis	-2.08227	-0.326693	5/88	12519,14969,14999,15000,19354	Cd80,H2-Eb1,H2-DMb1,H2-DMb2,Rac2
3_Member	KEGG Pathway	mmu05321	Inflammatory bowel disease (IBD)	-2.01246	-0.287002	4/59	14969,14999,15000,16174	H2-Eb1,H2-DMb1,H2-DMb2,Il18rap
4_Summary	GO Biological Processes	GO:0006518	peptide metabolic process	-5.50711	-2.33191	28/746	12877,13682,14778,14782,14871,15925,19935,20044,20103,21357,52530,56280,56615,66258,66286,66481,66704,67789,68995,69772,72181,76808,78294,212167,216767,233833,320806,625249,22186,66489,11983,60525	Cpeb1,Eif4a2,Gpx3,Gsr,Gstt1,Ide,Mrpl23,Rps14,Rps5,Tarbp2,Nhp2,Mrpl37,Mgst1,Mrps17,Sec11c,Rps21,Rbm4b,Dalrd3,Mcts1,Bdh2,Nsun4,Rpl18a,Rps27a,Gsap,Mrpl22,Tnrc6a,Gfm2,Gpx4,Uba52,Rpl35,Atpif1,Acss2
4_Member	GO Biological Processes	GO:0006518	peptide metabolic process	-5.50711	-2.33191	28/746	12877,13682,14778,14782,14871,15925,19935,20044,20103,21357,52530,56280,56615,66258,66286,66481,66704,67789,68995,69772,72181,76808,78294,212167,216767,233833,320806,625249	Cpeb1,Eif4a2,Gpx3,Gsr,Gstt1,Ide,Mrpl23,Rps14,Rps5,Tarbp2,Nhp2,Mrpl37,Mgst1,Mrps17,Sec11c,Rps21,Rbm4b,Dalrd3,Mcts1,Bdh2,Nsun4,Rpl18a,Rps27a,Gsap,Mrpl22,Tnrc6a,Gfm2,Gpx4
4_Member	Reactome Gene Sets	R-MMU-927802	Nonsense-Mediated Decay (NMD)	-4.14561	-1.33839	8/97	12877,20044,20103,22186,66481,66489,76808,78294	Cpeb1,Rps14,Rps5,Uba52,Rps21,Rpl35,Rpl18a,Rps27a
4_Member	Reactome Gene Sets	R-MMU-975957	Nonsense Mediated Decay (NMD) enhanced by the Exon Junction Complex (EJC)	-4.14561	-1.33839	8/97	12877,20044,20103,22186,66481,66489,76808,78294	Cpeb1,Rps14,Rps5,Uba52,Rps21,Rpl35,Rpl18a,Rps27a
4_Member	Reactome Gene Sets	R-MMU-72766	Translation	-4.00786	-1.28496	10/160	12877,19935,20044,20103,56280,66258,66481,78294,216767,320806	Cpeb1,Mrpl23,Rps14,Rps5,Mrpl37,Mrps17,Rps21,Rps27a,Mrpl22,Gfm2
4_Member	KEGG Pathway	mmu03010	Ribosome	-3.64867	-1.05705	10/177	19935,20044,20103,22186,66258,66481,66489,76808,78294,216767	Mrpl23,Rps14,Rps5,Uba52,Mrps17,Rps21,Rpl35,Rpl18a,Rps27a,Mrpl22
4_Member	GO Biological Processes	GO:0043043	peptide biosynthetic process	-3.29437	-0.898039	20/613	12877,13682,19935,20044,20103,21357,52530,56280,66258,66481,66704,67789,68995,69772,72181,76808,78294,216767,233833,320806	Cpeb1,Eif4a2,Mrpl23,Rps14,Rps5,Tarbp2,Nhp2,Mrpl37,Mrps17,Rps21,Rbm4b,Dalrd3,Mcts1,Bdh2,Nsun4,Rpl18a,Rps27a,Mrpl22,Tnrc6a,Gfm2
4_Member	GO Biological Processes	GO:0043604	amide biosynthetic process	-3.24288	-0.869312	22/713	11983,12877,13682,19935,20044,20103,21357,52530,56280,60525,66258,66481,66704,67789,68995,69772,72181,76808,78294,216767,233833,320806	Atpif1,Cpeb1,Eif4a2,Mrpl23,Rps14,Rps5,Tarbp2,Nhp2,Mrpl37,Acss2,Mrps17,Rps21,Rbm4b,Dalrd3,Mcts1,Bdh2,Nsun4,Rpl18a,Rps27a,Mrpl22,Tnrc6a,Gfm2
4_Member	GO Biological Processes	GO:0006412	translation	-3.07235	-0.798069	19/592	12877,13682,19935,20044,20103,21357,52530,56280,66258,66481,66704,67789,68995,72181,76808,78294,216767,233833,320806	Cpeb1,Eif4a2,Mrpl23,Rps14,Rps5,Tarbp2,Nhp2,Mrpl37,Mrps17,Rps21,Rbm4b,Dalrd3,Mcts1,Nsun4,Rpl18a,Rps27a,Mrpl22,Tnrc6a,Gfm2
4_Member	Reactome Gene Sets	R-MMU-72695	Formation of the ternary complex, and subsequently, the 43S complex	-3.00645	-0.76844	5/54	12877,20044,20103,66481,78294	Cpeb1,Rps14,Rps5,Rps21,Rps27a
4_Member	Reactome Gene Sets	R-MMU-72702	Ribosomal scanning and start codon recognition	-2.83191	-0.726753	5/59	12877,20044,20103,66481,78294	Cpeb1,Rps14,Rps5,Rps21,Rps27a
4_Member	Reactome Gene Sets	R-MMU-72613	Eukaryotic Translation Initiation	-2.67414	-0.634602	5/64	12877,20044,20103,66481,78294	Cpeb1,Rps14,Rps5,Rps21,Rps27a
4_Member	Reactome Gene Sets	R-MMU-72737	Cap-dependent Translation Initiation	-2.67414	-0.634602	5/64	12877,20044,20103,66481,78294	Cpeb1,Rps14,Rps5,Rps21,Rps27a
4_Member	Reactome Gene Sets	R-MMU-5419276	Mitochondrial translation termination	-2.12351	-0.338954	5/86	19935,56280,66258,216767,320806	Mrpl23,Mrpl37,Mrps17,Mrpl22,Gfm2
4_Member	Reactome Gene Sets	R-MMU-5368287	Mitochondrial translation	-2.10274	-0.336913	5/87	19935,56280,66258,216767,320806	Mrpl23,Mrpl37,Mrps17,Mrpl22,Gfm2
5_Summary	GO Biological Processes	GO:0051186	cofactor metabolic process	-4.71971	-1.69578	20/480	11983,13076,14778,14782,14871,17769,17970,19044,56615,56748,60525,66171,66812,67914,69772,73724,76187,108155,269614,625249,11513,22272,27369,27425,57423,110074,212627,230075,230899,11761,11529,12654,15925,18438,18534,27226,67164,67873	Atpif1,Cyp1a1,Gpx3,Gsr,Gstt1,Mthfr,Ncf2,Ppox,Mgst1,Nfu1,Acss2,Pgls,Ppcdc,Coq9,Bdh2,Mcee,Adhfe1,Ogt,Pank4,Gpx4,Adcy7,Uqcrq,Dguok,Atp5l,Atp5j2,Dut,Prpsap2,Ndufb6,Nppa,Aox1,Adh7,Chil1,Ide,P2rx4,Pck1,Pla2g7,Lipt2,Mri1
5_Member	GO Biological Processes	GO:0051186	cofactor metabolic process	-4.71971	-1.69578	20/480	11983,13076,14778,14782,14871,17769,17970,19044,56615,56748,60525,66171,66812,67914,69772,73724,76187,108155,269614,625249	Atpif1,Cyp1a1,Gpx3,Gsr,Gstt1,Mthfr,Ncf2,Ppox,Mgst1,Nfu1,Acss2,Pgls,Ppcdc,Coq9,Bdh2,Mcee,Adhfe1,Ogt,Pank4,Gpx4
5_Member	GO Biological Processes	GO:0009117	nucleotide metabolic process	-3.14329	-0.821609	18/538	11513,11983,17970,22272,27369,27425,57423,60525,66171,66812,67914,73724,108155,110074,212627,230075,230899,269614	Adcy7,Atpif1,Ncf2,Uqcrq,Dguok,Atp5l,Atp5j2,Acss2,Pgls,Ppcdc,Coq9,Mcee,Ogt,Dut,Prpsap2,Ndufb6,Nppa,Pank4
5_Member	GO Biological Processes	GO:0006753	nucleoside phosphate metabolic process	-3.07018	-0.798069	18/546	11513,11983,17970,22272,27369,27425,57423,60525,66171,66812,67914,73724,108155,110074,212627,230075,230899,269614	Adcy7,Atpif1,Ncf2,Uqcrq,Dguok,Atp5l,Atp5j2,Acss2,Pgls,Ppcdc,Coq9,Mcee,Ogt,Dut,Prpsap2,Ndufb6,Nppa,Pank4
5_Member	GO Biological Processes	GO:0055086	nucleobase-containing small molecule metabolic process	-2.93727	-0.744178	19/608	11513,11761,11983,17970,22272,27369,27425,57423,60525,66171,66812,67914,73724,108155,110074,212627,230075,230899,269614	Adcy7,Aox1,Atpif1,Ncf2,Uqcrq,Dguok,Atp5l,Atp5j2,Acss2,Pgls,Ppcdc,Coq9,Mcee,Ogt,Dut,Prpsap2,Ndufb6,Nppa,Pank4
5_Member	GO Biological Processes	GO:0072521	purine-containing compound metabolic process	-2.90308	-0.736563	16/473	11513,11761,11983,22272,27369,27425,57423,60525,66812,67914,73724,108155,212627,230075,230899,269614	Adcy7,Aox1,Atpif1,Uqcrq,Dguok,Atp5l,Atp5j2,Acss2,Ppcdc,Coq9,Mcee,Ogt,Prpsap2,Ndufb6,Nppa,Pank4
5_Member	GO Biological Processes	GO:0006163	purine nucleotide metabolic process	-2.8756	-0.736063	15/431	11513,11983,22272,27369,27425,57423,60525,66812,67914,73724,108155,212627,230075,230899,269614	Adcy7,Atpif1,Uqcrq,Dguok,Atp5l,Atp5j2,Acss2,Ppcdc,Coq9,Mcee,Ogt,Prpsap2,Ndufb6,Nppa,Pank4
5_Member	GO Biological Processes	GO:0019693	ribose phosphate metabolic process	-2.86573	-0.736063	15/432	11513,11983,22272,27425,57423,60525,66171,66812,67914,73724,108155,212627,230075,230899,269614	Adcy7,Atpif1,Uqcrq,Atp5l,Atp5j2,Acss2,Pgls,Ppcdc,Coq9,Mcee,Ogt,Prpsap2,Ndufb6,Nppa,Pank4
5_Member	GO Biological Processes	GO:0046390	ribose phosphate biosynthetic process	-2.34475	-0.435553	9/222	11513,27425,57423,60525,66812,108155,212627,230899,269614	Adcy7,Atp5l,Atp5j2,Acss2,Ppcdc,Ogt,Prpsap2,Nppa,Pank4
5_Member	GO Biological Processes	GO:0017144	drug metabolic process	-2.32383	-0.433863	19/691	11529,11761,11983,12654,13076,14778,15925,18438,18534,22272,27226,27425,57423,60525,67164,67873,67914,108155,230075	Adh7,Aox1,Atpif1,Chil1,Cyp1a1,Gpx3,Ide,P2rx4,Pck1,Uqcrq,Pla2g7,Atp5l,Atp5j2,Acss2,Lipt2,Mri1,Coq9,Ogt,Ndufb6
5_Member	GO Biological Processes	GO:0006164	purine nucleotide biosynthetic process	-2.30715	-0.433362	9/225	11513,27425,57423,60525,66812,108155,212627,230899,269614	Adcy7,Atp5l,Atp5j2,Acss2,Ppcdc,Ogt,Prpsap2,Nppa,Pank4
5_Member	GO Biological Processes	GO:0051188	cofactor biosynthetic process	-2.30715	-0.433362	9/225	11983,13076,19044,60525,66812,67914,69772,108155,269614	Atpif1,Cyp1a1,Ppox,Acss2,Ppcdc,Coq9,Bdh2,Ogt,Pank4
5_Member	GO Biological Processes	GO:0009165	nucleotide biosynthetic process	-2.27305	-0.425211	10/270	11513,27425,57423,60525,66812,108155,110074,212627,230899,269614	Adcy7,Atp5l,Atp5j2,Acss2,Ppcdc,Ogt,Dut,Prpsap2,Nppa,Pank4
5_Member	GO Biological Processes	GO:0009150	purine ribonucleotide metabolic process	-2.26118	-0.422052	13/406	11513,11983,22272,27425,57423,60525,66812,67914,73724,108155,230075,230899,269614	Adcy7,Atpif1,Uqcrq,Atp5l,Atp5j2,Acss2,Ppcdc,Coq9,Mcee,Ogt,Ndufb6,Nppa,Pank4
5_Member	GO Biological Processes	GO:0072522	purine-containing compound biosynthetic process	-2.25813	-0.422052	9/229	11513,27425,57423,60525,66812,108155,212627,230899,269614	Adcy7,Atp5l,Atp5j2,Acss2,Ppcdc,Ogt,Prpsap2,Nppa,Pank4
5_Member	Reactome Gene Sets	R-MMU-1592230	Mitochondrial biogenesis	-2.24191	-0.410777	3/26	27425,57423,60525	Atp5l,Atp5j2,Acss2
5_Member	GO Biological Processes	GO:1901293	nucleoside phosphate biosynthetic process	-2.19721	-0.383376	10/277	11513,27425,57423,60525,66812,108155,110074,212627,230899,269614	Adcy7,Atp5l,Atp5j2,Acss2,Ppcdc,Ogt,Dut,Prpsap2,Nppa,Pank4
5_Member	GO Biological Processes	GO:0009259	ribonucleotide metabolic process	-2.17579	-0.371258	13/416	11513,11983,22272,27425,57423,60525,66812,67914,73724,108155,230075,230899,269614	Adcy7,Atpif1,Uqcrq,Atp5l,Atp5j2,Acss2,Ppcdc,Coq9,Mcee,Ogt,Ndufb6,Nppa,Pank4
5_Member	GO Biological Processes	GO:0009152	purine ribonucleotide biosynthetic process	-2.03268	-0.290844	8/206	11513,27425,57423,60525,66812,108155,230899,269614	Adcy7,Atp5l,Atp5j2,Acss2,Ppcdc,Ogt,Nppa,Pank4
6_Summary	GO Biological Processes	GO:0016042	lipid catabolic process	-4.66586	-1.68949	15/294	11450,12683,18534,27226,52430,66857,69772,74121,74182,85031,101502,104816,113868,225845,227095,11529,12700,13076,232086,235044,14204,76187	Adipoq,Cidea,Pck1,Pla2g7,Echdc2,Plbd1,Bdh2,Acoxl,Gpcpd1,Pla1a,Hsd3b7,Aspg,Acaa1a,Pla2g16,Hibch,Adh7,Cish,Cyp1a1,Tmem150a,Plppr2,Il4i1,Adhfe1
6_Member	GO Biological Processes	GO:0016042	lipid catabolic process	-4.66586	-1.68949	15/294	11450,12683,18534,27226,52430,66857,69772,74121,74182,85031,101502,104816,113868,225845,227095	Adipoq,Cidea,Pck1,Pla2g7,Echdc2,Plbd1,Bdh2,Acoxl,Gpcpd1,Pla1a,Hsd3b7,Aspg,Acaa1a,Pla2g16,Hibch
6_Member	GO Biological Processes	GO:0030258	lipid modification	-4.31465	-1.422	12/210	11450,11529,12700,13076,27226,52430,69772,74121,113868,227095,232086,235044	Adipoq,Adh7,Cish,Cyp1a1,Pla2g7,Echdc2,Bdh2,Acoxl,Acaa1a,Hibch,Tmem150a,Plppr2
6_Member	GO Biological Processes	GO:0034440	lipid oxidation	-4.08264	-1.30538	8/99	11450,11529,27226,52430,69772,74121,113868,227095	Adipoq,Adh7,Pla2g7,Echdc2,Bdh2,Acoxl,Acaa1a,Hibch
6_Member	GO Biological Processes	GO:0072329	monocarboxylic acid catabolic process	-3.73476	-1.10363	8/111	11450,18534,52430,69772,74121,104816,113868,227095	Adipoq,Pck1,Echdc2,Bdh2,Acoxl,Aspg,Acaa1a,Hibch
6_Member	GO Biological Processes	GO:0006635	fatty acid beta-oxidation	-3.43162	-0.961434	6/67	11450,52430,69772,74121,113868,227095	Adipoq,Echdc2,Bdh2,Acoxl,Acaa1a,Hibch
6_Member	GO Biological Processes	GO:0009062	fatty acid catabolic process	-3.4198	-0.95781	7/94	11450,18534,52430,69772,74121,113868,227095	Adipoq,Pck1,Echdc2,Bdh2,Acoxl,Acaa1a,Hibch
6_Member	GO Biological Processes	GO:0044282	small molecule catabolic process	-3.34265	-0.921263	13/306	11450,11529,13076,14204,18534,52430,69772,74121,76187,101502,104816,113868,227095	Adipoq,Adh7,Cyp1a1,Il4i1,Pck1,Echdc2,Bdh2,Acoxl,Adhfe1,Hsd3b7,Aspg,Acaa1a,Hibch
6_Member	GO Biological Processes	GO:0019395	fatty acid oxidation	-3.33679	-0.921263	7/97	11450,11529,52430,69772,74121,113868,227095	Adipoq,Adh7,Echdc2,Bdh2,Acoxl,Acaa1a,Hibch
6_Member	GO Biological Processes	GO:0016054	organic acid catabolic process	-2.98782	-0.76844	10/215	11450,14204,18534,52430,69772,74121,76187,104816,113868,227095	Adipoq,Il4i1,Pck1,Echdc2,Bdh2,Acoxl,Adhfe1,Aspg,Acaa1a,Hibch
6_Member	GO Biological Processes	GO:0046395	carboxylic acid catabolic process	-2.98782	-0.76844	10/215	11450,14204,18534,52430,69772,74121,76187,104816,113868,227095	Adipoq,Il4i1,Pck1,Echdc2,Bdh2,Acoxl,Adhfe1,Aspg,Acaa1a,Hibch
6_Member	GO Biological Processes	GO:0044242	cellular lipid catabolic process	-2.23534	-0.407474	8/190	11450,18534,52430,69772,74121,74182,113868,227095	Adipoq,Pck1,Echdc2,Bdh2,Acoxl,Gpcpd1,Acaa1a,Hibch
7_Summary	GO Biological Processes	GO:0042098	T cell proliferation	-4.45804	-1.52588	12/203	12484,12519,15205,16409,16453,18173,19354,20963,22042,57438,193385,234695,12522,12525,13655,14087,16364,209488,243864,12182,12493,14191,15902,20377,230899,11450,12986,22177,69386,16181,12306,16157,18438,21357,13385,56013,18081,18846	Cd24a,Cd80,Hes1,Itgam,Jak3,Slc11a1,Rac2,Syk,Tfrc,March7,Ripor2,Carmil2,Cd83,Cd8a,Egr3,Fanca,Irf4,Hsh2d,Mill2,Bst1,Cd37,Fgr,Id2,Sfrp1,Nppa,Adipoq,Csf3r,Tyrobp,Hist1h4h,Il1rn,Anxa2,Il11ra1,P2rx4,Tarbp2,Dlg4,Srcin1,Ninj1,Plxna3
7_Member	GO Biological Processes	GO:0042098	T cell proliferation	-4.45804	-1.52588	12/203	12484,12519,15205,16409,16453,18173,19354,20963,22042,57438,193385,234695	Cd24a,Cd80,Hes1,Itgam,Jak3,Slc11a1,Rac2,Syk,Tfrc,March7,Ripor2,Carmil2
7_Member	GO Biological Processes	GO:0042110	T cell activation	-4.17743	-1.33839	19/483	12484,12519,12522,12525,13655,14087,15205,16364,16409,16453,18173,19354,20963,22042,57438,193385,209488,234695,243864	Cd24a,Cd80,Cd83,Cd8a,Egr3,Fanca,Hes1,Irf4,Itgam,Jak3,Slc11a1,Rac2,Syk,Tfrc,March7,Ripor2,Hsh2d,Carmil2,Mill2
7_Member	GO Biological Processes	GO:0042129	regulation of T cell proliferation	-3.83301	-1.15222	10/168	12484,12519,15205,16453,19354,20963,22042,57438,193385,234695	Cd24a,Cd80,Hes1,Jak3,Rac2,Syk,Tfrc,March7,Ripor2,Carmil2
7_Member	GO Biological Processes	GO:0050670	regulation of lymphocyte proliferation	-3.46351	-0.965005	11/222	12182,12484,12519,15205,16453,19354,20963,22042,57438,193385,234695	Bst1,Cd24a,Cd80,Hes1,Jak3,Rac2,Syk,Tfrc,March7,Ripor2,Carmil2
7_Member	GO Biological Processes	GO:0050863	regulation of T cell activation	-3.4378	-0.961434	13/299	12484,12519,12522,13655,14087,15205,16453,19354,20963,22042,57438,193385,234695	Cd24a,Cd80,Cd83,Egr3,Fanca,Hes1,Jak3,Rac2,Syk,Tfrc,March7,Ripor2,Carmil2
7_Member	GO Biological Processes	GO:0032944	regulation of mononuclear cell proliferation	-3.43048	-0.961434	11/224	12182,12484,12519,15205,16453,19354,20963,22042,57438,193385,234695	Bst1,Cd24a,Cd80,Hes1,Jak3,Rac2,Syk,Tfrc,March7,Ripor2,Carmil2
7_Member	GO Biological Processes	GO:0046651	lymphocyte proliferation	-3.39663	-0.948435	13/302	12182,12484,12519,15205,16409,16453,18173,19354,20963,22042,57438,193385,234695	Bst1,Cd24a,Cd80,Hes1,Itgam,Jak3,Slc11a1,Rac2,Syk,Tfrc,March7,Ripor2,Carmil2
7_Member	GO Biological Processes	GO:0032943	mononuclear cell proliferation	-3.36951	-0.928048	13/304	12182,12484,12519,15205,16409,16453,18173,19354,20963,22042,57438,193385,234695	Bst1,Cd24a,Cd80,Hes1,Itgam,Jak3,Slc11a1,Rac2,Syk,Tfrc,March7,Ripor2,Carmil2
7_Member	GO Biological Processes	GO:0007159	leukocyte cell-cell adhesion	-3.35605	-0.925359	13/305	12484,12519,12522,13655,15205,16409,16453,19354,20963,22042,57438,193385,234695	Cd24a,Cd80,Cd83,Egr3,Hes1,Itgam,Jak3,Rac2,Syk,Tfrc,March7,Ripor2,Carmil2
7_Member	GO Biological Processes	GO:0042102	positive regulation of T cell proliferation	-3.30982	-0.900541	7/98	12484,12519,15205,16453,20963,22042,234695	Cd24a,Cd80,Hes1,Jak3,Syk,Tfrc,Carmil2
7_Member	GO Biological Processes	GO:0070663	regulation of leukocyte proliferation	-3.28667	-0.898039	11/233	12182,12484,12519,15205,16453,19354,20963,22042,57438,193385,234695	Bst1,Cd24a,Cd80,Hes1,Jak3,Rac2,Syk,Tfrc,March7,Ripor2,Carmil2
7_Member	GO Biological Processes	GO:0070661	leukocyte proliferation	-3.18656	-0.835273	13/318	12182,12484,12519,15205,16409,16453,18173,19354,20963,22042,57438,193385,234695	Bst1,Cd24a,Cd80,Hes1,Itgam,Jak3,Slc11a1,Rac2,Syk,Tfrc,March7,Ripor2,Carmil2
7_Member	GO Biological Processes	GO:0002694	regulation of leukocyte activation	-3.13024	-0.815385	20/632	12182,12484,12493,12519,12522,13655,14087,14191,15205,15902,16409,16453,19354,20377,20963,22042,57438,193385,230899,234695	Bst1,Cd24a,Cd37,Cd80,Cd83,Egr3,Fanca,Fgr,Hes1,Id2,Itgam,Jak3,Rac2,Sfrp1,Syk,Tfrc,March7,Ripor2,Nppa,Carmil2
7_Member	GO Biological Processes	GO:0050671	positive regulation of lymphocyte proliferation	-3.09855	-0.80894	8/138	12182,12484,12519,15205,16453,20963,22042,234695	Bst1,Cd24a,Cd80,Hes1,Jak3,Syk,Tfrc,Carmil2
7_Member	GO Biological Processes	GO:0032946	positive regulation of mononuclear cell proliferation	-3.05779	-0.794635	8/140	12182,12484,12519,15205,16453,20963,22042,234695	Bst1,Cd24a,Cd80,Hes1,Jak3,Syk,Tfrc,Carmil2
7_Member	GO Biological Processes	GO:0045619	regulation of lymphocyte differentiation	-2.95894	-0.745958	9/180	12484,12522,13655,14087,15902,16453,20377,20963,234695	Cd24a,Cd83,Egr3,Fanca,Id2,Jak3,Sfrp1,Syk,Carmil2
7_Member	GO Biological Processes	GO:0070665	positive regulation of leukocyte proliferation	-2.93988	-0.744178	8/146	12182,12484,12519,15205,16453,20963,22042,234695	Bst1,Cd24a,Cd80,Hes1,Jak3,Syk,Tfrc,Carmil2
7_Member	GO Biological Processes	GO:0045577	regulation of B cell differentiation	-2.9341	-0.744178	4/33	12484,15902,20377,20963	Cd24a,Id2,Sfrp1,Syk
7_Member	GO Biological Processes	GO:0050870	positive regulation of T cell activation	-2.9088	-0.737146	9/183	12484,12519,12522,13655,15205,16453,20963,22042,234695	Cd24a,Cd80,Cd83,Egr3,Hes1,Jak3,Syk,Tfrc,Carmil2
7_Member	GO Biological Processes	GO:0050865	regulation of cell activation	-2.81042	-0.709084	20/672	12182,12484,12493,12519,12522,13655,14087,14191,15205,15902,16409,16453,19354,20377,20963,22042,57438,193385,230899,234695	Bst1,Cd24a,Cd37,Cd80,Cd83,Egr3,Fanca,Fgr,Hes1,Id2,Itgam,Jak3,Rac2,Sfrp1,Syk,Tfrc,March7,Ripor2,Nppa,Carmil2
7_Member	GO Biological Processes	GO:1903706	regulation of hemopoiesis	-2.7826	-0.704934	14/396	11450,12484,12522,12986,13655,14087,15205,15902,16453,20377,20963,22177,69386,234695	Adipoq,Cd24a,Cd83,Csf3r,Egr3,Fanca,Hes1,Id2,Jak3,Sfrp1,Syk,Tyrobp,Hist1h4h,Carmil2
7_Member	GO Biological Processes	GO:1903039	positive regulation of leukocyte cell-cell adhesion	-2.74935	-0.689741	9/193	12484,12519,12522,13655,15205,16453,20963,22042,234695	Cd24a,Cd80,Cd83,Egr3,Hes1,Jak3,Syk,Tfrc,Carmil2
7_Member	GO Biological Processes	GO:1903037	regulation of leukocyte cell-cell adhesion	-2.7299	-0.676919	11/273	12484,12519,12522,13655,15205,16453,20963,22042,57438,193385,234695	Cd24a,Cd80,Cd83,Egr3,Hes1,Jak3,Syk,Tfrc,March7,Ripor2,Carmil2
7_Member	GO Biological Processes	GO:0022407	regulation of cell-cell adhesion	-2.60888	-0.600012	13/369	11450,12484,12519,12522,13655,15205,16181,16453,20963,22042,57438,193385,234695	Adipoq,Cd24a,Cd80,Cd83,Egr3,Hes1,Il1rn,Jak3,Syk,Tfrc,March7,Ripor2,Carmil2
7_Member	GO Biological Processes	GO:0002521	leukocyte differentiation	-2.60283	-0.596424	17/554	11450,12306,12484,12522,12525,13655,14087,15902,16157,16364,16409,16453,20377,20963,22042,22177,234695	Adipoq,Anxa2,Cd24a,Cd83,Cd8a,Egr3,Fanca,Id2,Il11ra1,Irf4,Itgam,Jak3,Sfrp1,Syk,Tfrc,Tyrobp,Carmil2
7_Member	GO Biological Processes	GO:1902105	regulation of leukocyte differentiation	-2.53881	-0.55394	11/289	11450,12484,12522,13655,14087,15902,16453,20377,20963,22177,234695	Adipoq,Cd24a,Cd83,Egr3,Fanca,Id2,Jak3,Sfrp1,Syk,Tyrobp,Carmil2
7_Member	GO Biological Processes	GO:0046641	positive regulation of alpha-beta T cell proliferation	-2.51039	-0.540662	3/21	12484,12519,20963	Cd24a,Cd80,Syk
7_Member	GO Biological Processes	GO:0002695	negative regulation of leukocyte activation	-2.50939	-0.540662	8/171	12484,12493,12519,15902,16453,20377,57438,193385	Cd24a,Cd37,Cd80,Id2,Jak3,Sfrp1,March7,Ripor2
7_Member	GO Biological Processes	GO:0050850	positive regulation of calcium-mediated signaling	-2.362	-0.446076	4/47	12484,12525,18438,20963	Cd24a,Cd8a,P2rx4,Syk
7_Member	GO Biological Processes	GO:0002683	negative regulation of immune system process	-2.34562	-0.435553	14/443	11450,12484,12493,12519,15205,15902,16364,16453,20377,21357,57438,69386,193385,243864	Adipoq,Cd24a,Cd37,Cd80,Hes1,Id2,Irf4,Jak3,Sfrp1,Tarbp2,March7,Hist1h4h,Ripor2,Mill2
7_Member	GO Biological Processes	GO:0018108	peptidyl-tyrosine phosphorylation	-2.32089	-0.433863	11/309	11450,12182,12484,12519,13385,14191,15205,16453,20377,20963,56013	Adipoq,Bst1,Cd24a,Cd80,Dlg4,Fgr,Hes1,Jak3,Sfrp1,Syk,Srcin1
7_Member	GO Biological Processes	GO:0030155	regulation of cell adhesion	-2.30006	-0.433362	18/644	11450,12182,12484,12519,12522,13655,15205,16181,16453,18081,18846,19354,20963,22042,56013,57438,193385,234695	Adipoq,Bst1,Cd24a,Cd80,Cd83,Egr3,Hes1,Il1rn,Jak3,Ninj1,Plxna3,Rac2,Syk,Tfrc,Srcin1,March7,Ripor2,Carmil2
7_Member	GO Biological Processes	GO:0051250	negative regulation of lymphocyte activation	-2.29904	-0.433362	7/147	12484,12519,15902,16453,20377,57438,193385	Cd24a,Cd80,Id2,Jak3,Sfrp1,March7,Ripor2
7_Member	GO Biological Processes	GO:0018212	peptidyl-tyrosine modification	-2.29003	-0.433362	11/312	11450,12182,12484,12519,13385,14191,15205,16453,20377,20963,56013	Adipoq,Bst1,Cd24a,Cd80,Dlg4,Fgr,Hes1,Jak3,Sfrp1,Syk,Srcin1
7_Member	GO Biological Processes	GO:0051249	regulation of lymphocyte activation	-2.27561	-0.426066	16/548	12182,12484,12519,12522,13655,14087,15205,15902,16453,19354,20377,20963,22042,57438,193385,234695	Bst1,Cd24a,Cd80,Cd83,Egr3,Fanca,Hes1,Id2,Jak3,Rac2,Sfrp1,Syk,Tfrc,March7,Ripor2,Carmil2
7_Member	GO Biological Processes	GO:0022409	positive regulation of cell-cell adhesion	-2.25813	-0.422052	9/229	12484,12519,12522,13655,15205,16453,20963,22042,234695	Cd24a,Cd80,Cd83,Egr3,Hes1,Jak3,Syk,Tfrc,Carmil2
7_Member	GO Biological Processes	GO:0050866	negative regulation of cell activation	-2.22198	-0.395733	8/191	12484,12493,12519,15902,16453,20377,57438,193385	Cd24a,Cd37,Cd80,Id2,Jak3,Sfrp1,March7,Ripor2
7_Member	GO Biological Processes	GO:0030098	lymphocyte differentiation	-2.03074	-0.290844	12/386	12484,12522,12525,13655,14087,15902,16157,16364,16453,20377,20963,234695	Cd24a,Cd83,Cd8a,Egr3,Fanca,Id2,Il11ra1,Irf4,Jak3,Sfrp1,Syk,Carmil2
7_Member	GO Biological Processes	GO:0050730	regulation of peptidyl-tyrosine phosphorylation	-2.03051	-0.290844	9/249	11450,12182,12484,12519,13385,15205,20377,20963,56013	Adipoq,Bst1,Cd24a,Cd80,Dlg4,Hes1,Sfrp1,Syk,Srcin1
8_Summary	GO Biological Processes	GO:0006364	rRNA processing	-4.17763	-1.33839	11/184	20044,52530,66181,66446,66481,66489,67040,67936,69072,72181,117109,21357,66369,107328,328162,20103,231452,67789,227644,12683,13804,54188,69920	Rps14,Nhp2,Nop10,Exosc7,Rps21,Rpl35,Ddx17,Wdr55,Ebna1bp2,Nsun4,Pop5,Tarbp2,Dus2,Trpt1,Trmt61a,Rps5,Sdad1,Dalrd3,Snapc4,Cidea,Endog,Cpsf4,Polr2i
8_Member	GO Biological Processes	GO:0006364	rRNA processing	-4.17763	-1.33839	11/184	20044,52530,66181,66446,66481,66489,67040,67936,69072,72181,117109	Rps14,Nhp2,Nop10,Exosc7,Rps21,Rpl35,Ddx17,Wdr55,Ebna1bp2,Nsun4,Pop5
8_Member	GO Biological Processes	GO:0034470	ncRNA processing	-4.06487	-1.30186	15/332	20044,21357,52530,66181,66369,66446,66481,66489,67040,67936,69072,72181,107328,117109,328162	Rps14,Tarbp2,Nhp2,Nop10,Dus2,Exosc7,Rps21,Rpl35,Ddx17,Wdr55,Ebna1bp2,Nsun4,Trpt1,Pop5,Trmt61a
8_Member	GO Biological Processes	GO:0042254	ribosome biogenesis	-3.78938	-1.13706	13/275	20044,20103,52530,66181,66446,66481,66489,67040,67936,69072,72181,117109,231452	Rps14,Rps5,Nhp2,Nop10,Exosc7,Rps21,Rpl35,Ddx17,Wdr55,Ebna1bp2,Nsun4,Pop5,Sdad1
8_Member	GO Biological Processes	GO:0016072	rRNA metabolic process	-3.56504	-1.04333	11/216	20044,52530,66181,66446,66481,66489,67040,67936,69072,72181,117109	Rps14,Nhp2,Nop10,Exosc7,Rps21,Rpl35,Ddx17,Wdr55,Ebna1bp2,Nsun4,Pop5
8_Member	GO Biological Processes	GO:0034660	ncRNA metabolic process	-3.55735	-1.04333	17/453	20044,21357,52530,66181,66369,66446,66481,66489,67040,67789,67936,69072,72181,107328,117109,227644,328162	Rps14,Tarbp2,Nhp2,Nop10,Dus2,Exosc7,Rps21,Rpl35,Ddx17,Dalrd3,Wdr55,Ebna1bp2,Nsun4,Trpt1,Pop5,Snapc4,Trmt61a
8_Member	GO Biological Processes	GO:0090305	nucleic acid phosphodiester bond hydrolysis	-2.7496	-0.689741	7/122	12683,13804,52530,54188,66446,66481,69920	Cidea,Endog,Nhp2,Cpsf4,Exosc7,Rps21,Polr2i
8_Member	GO Biological Processes	GO:0016073	snRNA metabolic process	-2.54039	-0.55394	4/42	52530,66181,66446,227644	Nhp2,Nop10,Exosc7,Snapc4
8_Member	GO Biological Processes	GO:0090501	RNA phosphodiester bond hydrolysis	-2.47654	-0.522138	5/71	52530,54188,66446,66481,69920	Nhp2,Cpsf4,Exosc7,Rps21,Polr2i
8_Member	GO Biological Processes	GO:0000469	cleavage involved in rRNA processing	-2.39509	-0.473151	3/23	52530,66446,66481	Nhp2,Exosc7,Rps21
8_Member	GO Biological Processes	GO:0000154	rRNA modification	-2.29063	-0.433362	3/25	52530,66181,72181	Nhp2,Nop10,Nsun4
9_Summary	Reactome Gene Sets	R-MMU-6781823	Formation of TC-NER Pre-Incision Complex	-4.09296	-1.30538	6/51	17749,22186,56031,69920,78294,319955,66124,14087,14088,14375,22210,56210,68024,69386,13542,19167,26441,16174,16181,266632,12986,16157,16453,20963,22318,19354,67923,14969,18479,11513,380718,66446,268930,19253,52348,22042,110935	Polr2k,Uba52,Ppie,Polr2i,Rps27a,Ercc6,Josd2,Fanca,Fancc,Xrcc6,Ube2b,Rev1,Hist1h2bc,Hist1h4h,Dvl1,Psma3,Psma4,Il18rap,Il1rn,Irak4,Csf3r,Il11ra1,Jak3,Syk,Vamp2,Rac2,Eloc,H2-Eb1,Pak1,Adcy7,Mks1,Exosc7,Pkmyt1,Ptpn18,Vps37a,Tfrc,Atp6v1b1
9_Member	Reactome Gene Sets	R-MMU-6781823	Formation of TC-NER Pre-Incision Complex	-4.09296	-1.30538	6/51	17749,22186,56031,69920,78294,319955	Polr2k,Uba52,Ppie,Polr2i,Rps27a,Ercc6
9_Member	Reactome Gene Sets	R-MMU-5689877	Josephin domain DUBs	-3.82682	-1.15222	3/8	22186,66124,78294	Uba52,Josd2,Rps27a
9_Member	Reactome Gene Sets	R-MMU-73894	DNA Repair	-3.69758	-1.08666	13/281	14087,14088,14375,17749,22186,22210,56031,56210,68024,69386,69920,78294,319955	Fanca,Fancc,Xrcc6,Polr2k,Uba52,Ube2b,Ppie,Rev1,Hist1h2bc,Hist1h4h,Polr2i,Rps27a,Ercc6
9_Member	Reactome Gene Sets	R-MMU-6782210	Gap-filling DNA repair synthesis and ligation in TC-NER	-3.61636	-1.04333	6/62	17749,22186,56031,69920,78294,319955	Polr2k,Uba52,Ppie,Polr2i,Rps27a,Ercc6
9_Member	Reactome Gene Sets	R-MMU-6782135	Dual incision in TC-NER	-3.57804	-1.04333	6/63	17749,22186,56031,69920,78294,319955	Polr2k,Uba52,Ppie,Polr2i,Rps27a,Ercc6
9_Member	Reactome Gene Sets	R-MMU-6781827	Transcription-Coupled Nucleotide Excision Repair (TC-NER)	-3.16777	-0.827209	6/75	17749,22186,56031,69920,78294,319955	Polr2k,Uba52,Ppie,Polr2i,Rps27a,Ercc6
9_Member	Reactome Gene Sets	R-MMU-4641258	Degradation of DVL	-3.00645	-0.76844	5/54	13542,19167,22186,26441,78294	Dvl1,Psma3,Uba52,Psma4,Rps27a
9_Member	Reactome Gene Sets	R-MMU-446652	Interleukin-1 family signaling	-2.98744	-0.76844	7/111	16174,16181,19167,22186,26441,78294,266632	Il18rap,Il1rn,Psma3,Uba52,Psma4,Rps27a,Irak4
9_Member	Reactome Gene Sets	R-MMU-110312	Translesion synthesis by REV1	-2.94896	-0.744178	3/15	22186,56210,78294	Uba52,Rev1,Rps27a
9_Member	Reactome Gene Sets	R-MMU-449147	Signaling by Interleukins	-2.91492	-0.737146	12/299	12986,16157,16174,16181,16453,19167,20963,22186,22318,26441,78294,266632	Csf3r,Il11ra1,Il18rap,Il1rn,Jak3,Psma3,Syk,Uba52,Vamp2,Psma4,Rps27a,Irak4
9_Member	Reactome Gene Sets	R-MMU-4086400	PCP/CE pathway	-2.90874	-0.737146	6/84	13542,19167,19354,22186,26441,78294	Dvl1,Psma3,Rac2,Uba52,Psma4,Rps27a
9_Member	Reactome Gene Sets	R-MMU-8866654	E3 ubiquitin ligases ubiquitinate target proteins	-2.88456	-0.736063	4/34	22186,22210,68024,78294	Uba52,Ube2b,Hist1h2bc,Rps27a
9_Member	Reactome Gene Sets	R-MMU-5655862	Translesion synthesis by POLK	-2.86334	-0.736063	3/16	22186,56210,78294	Uba52,Rev1,Rps27a
9_Member	Reactome Gene Sets	R-MMU-5656121	Translesion synthesis by POLI	-2.86334	-0.736063	3/16	22186,56210,78294	Uba52,Rev1,Rps27a
9_Member	Reactome Gene Sets	R-MMU-6783310	Fanconi Anemia Pathway	-2.83667	-0.728423	4/35	14087,14088,22186,78294	Fanca,Fancc,Uba52,Rps27a
9_Member	Reactome Gene Sets	R-MMU-1234176	Oxygen-dependent proline hydroxylation of Hypoxia-inducible Factor Alpha	-2.70449	-0.656933	5/63	19167,22186,26441,67923,78294	Psma3,Uba52,Psma4,Eloc,Rps27a
9_Member	Reactome Gene Sets	R-MMU-9020702	Interleukin-1 signaling	-2.65806	-0.623785	6/94	16181,19167,22186,26441,78294,266632	Il1rn,Psma3,Uba52,Psma4,Rps27a,Irak4
9_Member	Reactome Gene Sets	R-MMU-912631	Regulation of signaling by CBL	-2.5728	-0.576103	3/20	20963,22186,78294	Syk,Uba52,Rps27a
9_Member	Reactome Gene Sets	R-MMU-1234174	Regulation of Hypoxia-inducible Factor (HIF) by oxygen	-2.55821	-0.566916	5/68	19167,22186,26441,67923,78294	Psma3,Uba52,Psma4,Eloc,Rps27a
9_Member	Reactome Gene Sets	R-MMU-2262749	Cellular response to hypoxia	-2.55821	-0.566916	5/68	19167,22186,26441,67923,78294	Psma3,Uba52,Psma4,Eloc,Rps27a
9_Member	Reactome Gene Sets	R-MMU-202403	TCR signaling	-2.48028	-0.522138	6/102	14969,18479,19167,22186,26441,78294	H2-Eb1,Pak1,Psma3,Uba52,Psma4,Rps27a
9_Member	Reactome Gene Sets	R-MMU-5687128	MAPK6/MAPK4 signaling	-2.47654	-0.522138	5/71	18479,19167,22186,26441,78294	Pak1,Psma3,Uba52,Psma4,Rps27a
9_Member	Reactome Gene Sets	R-MMU-5696398	Nucleotide Excision Repair	-2.4593	-0.508118	6/103	17749,22186,56031,69920,78294,319955	Polr2k,Uba52,Ppie,Polr2i,Rps27a,Ercc6
9_Member	Reactome Gene Sets	R-MMU-512988	Interleukin-3, Interleukin-5 and GM-CSF signaling	-2.43055	-0.48793	4/45	16453,20963,22186,78294	Jak3,Syk,Uba52,Rps27a
9_Member	Reactome Gene Sets	R-MMU-5610787	Hedgehog 'off' state	-2.35814	-0.444201	6/108	11513,19167,22186,26441,78294,380718	Adcy7,Psma3,Uba52,Psma4,Rps27a,Mks1
9_Member	Reactome Gene Sets	R-MMU-69229	Ubiquitin-dependent degradation of Cyclin D1	-2.329	-0.433863	4/48	19167,22186,26441,78294	Psma3,Uba52,Psma4,Rps27a
9_Member	Reactome Gene Sets	R-MMU-73893	DNA Damage Bypass	-2.329	-0.433863	4/48	22186,22210,56210,78294	Uba52,Ube2b,Rev1,Rps27a
9_Member	Reactome Gene Sets	R-MMU-75815	Ubiquitin-dependent degradation of Cyclin D	-2.329	-0.433863	4/48	19167,22186,26441,78294	Psma3,Uba52,Psma4,Rps27a
9_Member	Reactome Gene Sets	R-MMU-349425	Autodegradation of the E3 ubiquitin ligase COP1	-2.2968	-0.433362	4/49	19167,22186,26441,78294	Psma3,Uba52,Psma4,Rps27a
9_Member	Reactome Gene Sets	R-MMU-69601	Ubiquitin Mediated Degradation of Phosphorylated Cdc25A	-2.2968	-0.433362	4/49	19167,22186,26441,78294	Psma3,Uba52,Psma4,Rps27a
9_Member	Reactome Gene Sets	R-MMU-69610	p53-Independent DNA Damage Response	-2.2968	-0.433362	4/49	19167,22186,26441,78294	Psma3,Uba52,Psma4,Rps27a
9_Member	Reactome Gene Sets	R-MMU-69613	p53-Independent G1/S DNA damage checkpoint	-2.2968	-0.433362	4/49	19167,22186,26441,78294	Psma3,Uba52,Psma4,Rps27a
9_Member	Reactome Gene Sets	R-MMU-8939902	Regulation of RUNX2 expression and activity	-2.2968	-0.433362	4/49	19167,22186,26441,78294	Psma3,Uba52,Psma4,Rps27a
9_Member	Reactome Gene Sets	R-MMU-450531	Regulation of mRNA stability by proteins that bind AU-rich elements	-2.27791	-0.426648	5/79	19167,22186,26441,66446,78294	Psma3,Uba52,Psma4,Exosc7,Rps27a
9_Member	Reactome Gene Sets	R-MMU-8941858	Regulation of RUNX3 expression and activity	-2.26537	-0.42261	4/50	19167,22186,26441,78294	Psma3,Uba52,Psma4,Rps27a
9_Member	Reactome Gene Sets	R-MMU-69481	G2/M Checkpoints	-2.25181	-0.417384	7/150	19167,22186,26441,68024,69386,78294,268930	Psma3,Uba52,Psma4,Hist1h2bc,Hist1h4h,Rps27a,Pkmyt1
9_Member	Reactome Gene Sets	R-MMU-174113	SCF-beta-TrCP mediated degradation of Emi1	-2.20469	-0.386476	4/52	19167,22186,26441,78294	Psma3,Uba52,Psma4,Rps27a
9_Member	Reactome Gene Sets	R-MMU-4641257	Degradation of AXIN	-2.20469	-0.386476	4/52	19167,22186,26441,78294	Psma3,Uba52,Psma4,Rps27a
9_Member	Reactome Gene Sets	R-MMU-8854050	FBXL7 down-regulates AURKA during mitotic entry and in early mitosis	-2.20469	-0.386476	4/52	19167,22186,26441,78294	Psma3,Uba52,Psma4,Rps27a
9_Member	Reactome Gene Sets	R-MMU-450408	AUF1 (hnRNP D0) binds and destabilizes mRNA	-2.17539	-0.371258	4/53	19167,22186,26441,78294	Psma3,Uba52,Psma4,Rps27a
9_Member	Reactome Gene Sets	R-MMU-69541	Stabilization of p53	-2.17539	-0.371258	4/53	19167,22186,26441,78294	Psma3,Uba52,Psma4,Rps27a
9_Member	Reactome Gene Sets	R-MMU-8863795	Downregulation of ERBB2 signaling	-2.15057	-0.354756	3/28	19253,22186,78294	Ptpn18,Uba52,Rps27a
9_Member	Reactome Gene Sets	R-MMU-5610780	Degradation of GLI1 by the proteasome	-2.14674	-0.354756	4/54	19167,22186,26441,78294	Psma3,Uba52,Psma4,Rps27a
9_Member	Reactome Gene Sets	R-MMU-202424	Downstream TCR signaling	-2.14459	-0.3541	5/85	14969,19167,22186,26441,78294	H2-Eb1,Psma3,Uba52,Psma4,Rps27a
9_Member	Reactome Gene Sets	R-MMU-2454202	Fc epsilon receptor (FCERI) signaling	-2.13814	-0.349142	6/120	18479,19167,20963,22186,26441,78294	Pak1,Psma3,Syk,Uba52,Psma4,Rps27a
9_Member	Reactome Gene Sets	R-MMU-8852135	Protein ubiquitination	-2.11872	-0.338552	4/55	22186,22210,68024,78294	Uba52,Ube2b,Hist1h2bc,Rps27a
9_Member	Reactome Gene Sets	R-MMU-8866652	Synthesis of active ubiquitin: roles of E1 and E2 enzymes	-2.10766	-0.337579	3/29	22186,22210,78294	Uba52,Ube2b,Rps27a
9_Member	Reactome Gene Sets	R-MMU-917729	Endosomal Sorting Complex Required For Transport (ESCRT)	-2.10766	-0.337579	3/29	22186,52348,78294	Uba52,Vps37a,Rps27a
9_Member	Reactome Gene Sets	R-MMU-3858494	Beta-catenin independent WNT signaling	-2.10426	-0.336913	6/122	13542,19167,19354,22186,26441,78294	Dvl1,Psma3,Rac2,Uba52,Psma4,Rps27a
9_Member	Reactome Gene Sets	R-MMU-5607761	Dectin-1 mediated noncanonical NF-kB signaling	-2.0913	-0.333849	4/56	19167,22186,26441,78294	Psma3,Uba52,Psma4,Rps27a
9_Member	Reactome Gene Sets	R-MMU-5610785	GLI3 is processed to GLI3R by the proteasome	-2.0913	-0.333849	4/56	19167,22186,26441,78294	Psma3,Uba52,Psma4,Rps27a
9_Member	Reactome Gene Sets	R-MMU-5676590	NIK-->noncanonical NF-kB signaling	-2.0913	-0.333849	4/56	19167,22186,26441,78294	Psma3,Uba52,Psma4,Rps27a
9_Member	Reactome Gene Sets	R-MMU-68827	CDT1 association with the CDC6:ORC:origin complex	-2.0913	-0.333849	4/56	19167,22186,26441,78294	Psma3,Uba52,Psma4,Rps27a
9_Member	Reactome Gene Sets	R-MMU-917937	Iron uptake and transport	-2.0913	-0.333849	4/56	22042,22186,78294,110935	Tfrc,Uba52,Rps27a,Atp6v1b1
9_Member	Reactome Gene Sets	R-MMU-110314	Recognition of DNA damage by PCNA-containing replication complex	-2.06641	-0.314457	3/30	22186,22210,78294	Uba52,Ube2b,Rps27a
9_Member	Reactome Gene Sets	R-MMU-187577	SCF(Skp2)-mediated degradation of p27/p21	-2.06446	-0.313877	4/57	19167,22186,26441,78294	Psma3,Uba52,Psma4,Rps27a
9_Member	Reactome Gene Sets	R-MMU-5656169	Termination of translesion DNA synthesis	-2.02671	-0.290844	3/31	22186,56210,78294	Uba52,Rev1,Rps27a
9_Member	Reactome Gene Sets	R-MMU-174084	Autodegradation of Cdh1 by Cdh1:APC/C	-2.01246	-0.287002	4/59	19167,22186,26441,78294	Psma3,Uba52,Psma4,Rps27a
9_Member	Reactome Gene Sets	R-MMU-4608870	Asymmetric localization of PCP proteins	-2.01246	-0.287002	4/59	19167,22186,26441,78294	Psma3,Uba52,Psma4,Rps27a
10_Summary	GO Biological Processes	GO:0036230	granulocyte activation	-4.02583	-1.28496	5/33	16174,16409,20963,22177,22318,12493,14191,16364,18173,19354,230899,266632,239556,16453,22042,12484,243864,12525,20592,18479,56013,75909,228993,21357,383619	Il18rap,Itgam,Syk,Tyrobp,Vamp2,Cd37,Fgr,Irf4,Slc11a1,Rac2,Nppa,Irak4,Cacna1i,Jak3,Tfrc,Cd24a,Mill2,Cd8a,Kdm5d,Pak1,Srcin1,Vmp1,Slc17a9,Tarbp2,Aim2
10_Member	GO Biological Processes	GO:0036230	granulocyte activation	-4.02583	-1.28496	5/33	16174,16409,20963,22177,22318	Il18rap,Itgam,Syk,Tyrobp,Vamp2
10_Member	GO Biological Processes	GO:0002274	myeloid leukocyte activation	-4.01208	-1.28496	11/192	12493,14191,16174,16364,16409,18173,19354,20963,22177,22318,230899	Cd37,Fgr,Il18rap,Irf4,Itgam,Slc11a1,Rac2,Syk,Tyrobp,Vamp2,Nppa
10_Member	GO Biological Processes	GO:0002275	myeloid cell activation involved in immune response	-3.8548	-1.15672	7/80	14191,16409,19354,20963,22177,22318,230899	Fgr,Itgam,Rac2,Syk,Tyrobp,Vamp2,Nppa
10_Member	GO Biological Processes	GO:0002444	myeloid leukocyte mediated immunity	-3.56559	-1.04333	7/89	14191,16409,19354,20963,22318,230899,266632	Fgr,Itgam,Rac2,Syk,Vamp2,Nppa,Irak4
10_Member	GO Biological Processes	GO:0043299	leukocyte degranulation	-3.43162	-0.961434	6/67	14191,16409,19354,20963,22318,230899	Fgr,Itgam,Rac2,Syk,Vamp2,Nppa
10_Member	GO Biological Processes	GO:0043300	regulation of leukocyte degranulation	-3.28566	-0.898039	5/47	14191,16409,19354,20963,230899	Fgr,Itgam,Rac2,Syk,Nppa
10_Member	GO Biological Processes	GO:0042119	neutrophil activation	-3.27279	-0.893468	4/27	16174,16409,20963,22177	Il18rap,Itgam,Syk,Tyrobp
10_Member	GO Biological Processes	GO:0043302	positive regulation of leukocyte degranulation	-3.15105	-0.821609	4/29	14191,16409,20963,230899	Fgr,Itgam,Syk,Nppa
10_Member	GO Biological Processes	GO:1903307	positive regulation of regulated secretory pathway	-2.93443	-0.744178	5/56	14191,16409,20963,230899,239556	Fgr,Itgam,Syk,Nppa,Cacna1i
10_Member	GO Biological Processes	GO:0002366	leukocyte activation involved in immune response	-2.91091	-0.737146	11/259	14191,16364,16409,16453,18173,19354,20963,22042,22177,22318,230899	Fgr,Irf4,Itgam,Jak3,Slc11a1,Rac2,Syk,Tfrc,Tyrobp,Vamp2,Nppa
10_Member	GO Biological Processes	GO:0002886	regulation of myeloid leukocyte mediated immunity	-2.89955	-0.736563	5/57	14191,16409,19354,20963,230899	Fgr,Itgam,Rac2,Syk,Nppa
10_Member	GO Biological Processes	GO:0043304	regulation of mast cell degranulation	-2.88456	-0.736063	4/34	14191,19354,20963,230899	Fgr,Rac2,Syk,Nppa
10_Member	GO Biological Processes	GO:0002283	neutrophil activation involved in immune response	-2.86334	-0.736063	3/16	16409,20963,22177	Itgam,Syk,Tyrobp
10_Member	GO Biological Processes	GO:0002263	cell activation involved in immune response	-2.85779	-0.734914	11/263	14191,16364,16409,16453,18173,19354,20963,22042,22177,22318,230899	Fgr,Irf4,Itgam,Jak3,Slc11a1,Rac2,Syk,Tfrc,Tyrobp,Vamp2,Nppa
10_Member	GO Biological Processes	GO:0033006	regulation of mast cell activation involved in immune response	-2.83667	-0.728423	4/35	14191,19354,20963,230899	Fgr,Rac2,Syk,Nppa
10_Member	GO Biological Processes	GO:1903305	regulation of regulated secretory pathway	-2.7496	-0.689741	7/122	14191,16409,19354,20963,22318,230899,239556	Fgr,Itgam,Rac2,Syk,Vamp2,Nppa,Cacna1i
10_Member	GO Biological Processes	GO:0002888	positive regulation of myeloid leukocyte mediated immunity	-2.74546	-0.689741	4/37	14191,16409,20963,230899	Fgr,Itgam,Syk,Nppa
10_Member	GO Biological Processes	GO:0002703	regulation of leukocyte mediated immunity	-2.59506	-0.591098	10/243	12484,14191,16174,16409,16453,19354,20963,22042,230899,243864	Cd24a,Fgr,Il18rap,Itgam,Jak3,Rac2,Syk,Tfrc,Nppa,Mill2
10_Member	GO Biological Processes	GO:0033008	positive regulation of mast cell activation involved in immune response	-2.51039	-0.540662	3/21	14191,20963,230899	Fgr,Syk,Nppa
10_Member	GO Biological Processes	GO:0043306	positive regulation of mast cell degranulation	-2.51039	-0.540662	3/21	14191,20963,230899	Fgr,Syk,Nppa
10_Member	GO Biological Processes	GO:0002705	positive regulation of leukocyte mediated immunity	-2.50939	-0.540662	8/171	12484,14191,16174,16409,20963,22042,230899,243864	Cd24a,Fgr,Il18rap,Itgam,Syk,Tfrc,Nppa,Mill2
10_Member	GO Biological Processes	GO:0002699	positive regulation of immune effector process	-2.50674	-0.540662	10/250	12484,12493,14191,16174,16409,19354,20963,22042,230899,243864	Cd24a,Cd37,Fgr,Il18rap,Itgam,Rac2,Syk,Tfrc,Nppa,Mill2
10_Member	GO Biological Processes	GO:0043303	mast cell degranulation	-2.362	-0.446076	4/47	14191,19354,20963,230899	Fgr,Rac2,Syk,Nppa
10_Member	GO Biological Processes	GO:0002279	mast cell activation involved in immune response	-2.329	-0.433863	4/48	14191,19354,20963,230899	Fgr,Rac2,Syk,Nppa
10_Member	GO Biological Processes	GO:0002448	mast cell mediated immunity	-2.329	-0.433863	4/48	14191,19354,20963,230899	Fgr,Rac2,Syk,Nppa
10_Member	GO Biological Processes	GO:0002443	leukocyte mediated immunity	-2.32502	-0.433863	15/493	12484,12525,14191,16174,16409,16453,18173,19354,20592,20963,22042,22318,230899,243864,266632	Cd24a,Cd8a,Fgr,Il18rap,Itgam,Jak3,Slc11a1,Rac2,Kdm5d,Syk,Tfrc,Vamp2,Nppa,Mill2,Irak4
10_Member	GO Biological Processes	GO:0006887	exocytosis	-2.32089	-0.433863	11/309	14191,16409,18479,19354,20963,22318,56013,75909,228993,230899,239556	Fgr,Itgam,Pak1,Rac2,Syk,Vamp2,Srcin1,Vmp1,Slc17a9,Nppa,Cacna1i
10_Member	GO Biological Processes	GO:0002697	regulation of immune effector process	-2.31407	-0.433362	13/400	12484,12493,14191,16174,16409,16453,19354,20963,21357,22042,230899,243864,383619	Cd24a,Cd37,Fgr,Il18rap,Itgam,Jak3,Rac2,Syk,Tarbp2,Tfrc,Nppa,Mill2,Aim2
10_Member	GO Biological Processes	GO:0033003	regulation of mast cell activation	-2.2968	-0.433362	4/49	14191,19354,20963,230899	Fgr,Rac2,Syk,Nppa
10_Member	GO Biological Processes	GO:0033005	positive regulation of mast cell activation	-2.10766	-0.337579	3/29	14191,20963,230899	Fgr,Syk,Nppa
11_Summary	KEGG Pathway	mmu00480	Glutathione metabolism	-3.73587	-1.10363	6/59	14778,14782,14859,14871,56615,625249,11529,13076,11983,17769,18452,11761,56748,60525,67873,73724	Gpx3,Gsr,Gsta3,Gstt1,Mgst1,Gpx4,Adh7,Cyp1a1,Atpif1,Mthfr,P4ha2,Aox1,Nfu1,Acss2,Mri1,Mcee
11_Member	KEGG Pathway	mmu00480	Glutathione metabolism	-3.73587	-1.10363	6/59	14778,14782,14859,14871,56615,625249	Gpx3,Gsr,Gsta3,Gstt1,Mgst1,Gpx4
11_Member	GO Biological Processes	GO:0006749	glutathione metabolic process	-3.20116	-0.844404	5/49	14778,14782,14871,56615,625249	Gpx3,Gsr,Gstt1,Mgst1,Gpx4
11_Member	KEGG Pathway	mmu00980	Metabolism of xenobiotics by cytochrome P450	-2.64435	-0.615282	5/65	11529,13076,14859,14871,56615	Adh7,Cyp1a1,Gsta3,Gstt1,Mgst1
11_Member	GO Biological Processes	GO:0006575	cellular modified amino acid metabolic process	-2.62105	-0.601283	8/164	11983,14778,14782,14871,17769,18452,56615,625249	Atpif1,Gpx3,Gsr,Gstt1,Mthfr,P4ha2,Mgst1,Gpx4
11_Member	KEGG Pathway	mmu00982	Drug metabolism - cytochrome P450	-2.5864	-0.587297	5/67	11529,11761,14859,14871,56615	Adh7,Aox1,Gsta3,Gstt1,Mgst1
11_Member	GO Biological Processes	GO:0006790	sulfur compound metabolic process	-2.42193	-0.481419	10/257	14778,14782,14871,17769,56615,56748,60525,67873,73724,625249	Gpx3,Gsr,Gstt1,Mthfr,Mgst1,Nfu1,Acss2,Mri1,Mcee,Gpx4
12_Summary	GO Biological Processes	GO:0045859	regulation of protein kinase activity	-3.68006	-1.07889	22/662	11450,12484,12654,13385,13542,14191,14375,16181,17002,18173,18479,20377,20963,55984,56013,56036,56706,71718,97998,107328,319955,320207,77781	Adipoq,Cd24a,Chil1,Dlg4,Dvl1,Fgr,Xrcc6,Il1rn,Ltf,Slc11a1,Pak1,Sfrp1,Syk,Camkk1,Srcin1,Ccnl2,Ccnl1,Telo2,Deptor,Trpt1,Ercc6,Pik3r5,Epm2aip1
12_Member	GO Biological Processes	GO:0045859	regulation of protein kinase activity	-3.68006	-1.07889	22/662	11450,12484,12654,13385,13542,14191,14375,16181,17002,18173,18479,20377,20963,55984,56013,56036,56706,71718,97998,107328,319955,320207	Adipoq,Cd24a,Chil1,Dlg4,Dvl1,Fgr,Xrcc6,Il1rn,Ltf,Slc11a1,Pak1,Sfrp1,Syk,Camkk1,Srcin1,Ccnl2,Ccnl1,Telo2,Deptor,Trpt1,Ercc6,Pik3r5
12_Member	GO Biological Processes	GO:0045860	positive regulation of protein kinase activity	-3.63581	-1.05353	17/446	11450,12484,12654,13385,14375,16181,17002,18173,18479,20963,55984,56013,56036,56706,71718,319955,320207	Adipoq,Cd24a,Chil1,Dlg4,Xrcc6,Il1rn,Ltf,Slc11a1,Pak1,Syk,Camkk1,Srcin1,Ccnl2,Ccnl1,Telo2,Ercc6,Pik3r5
12_Member	GO Biological Processes	GO:0033674	positive regulation of kinase activity	-3.35366	-0.925359	18/516	11450,12484,12654,13385,14191,14375,16181,17002,18173,18479,20963,55984,56013,56036,56706,71718,319955,320207	Adipoq,Cd24a,Chil1,Dlg4,Fgr,Xrcc6,Il1rn,Ltf,Slc11a1,Pak1,Syk,Camkk1,Srcin1,Ccnl2,Ccnl1,Telo2,Ercc6,Pik3r5
12_Member	GO Biological Processes	GO:0051347	positive regulation of transferase activity	-3.10707	-0.80894	19/588	11450,12484,12654,13385,14191,14375,16181,17002,18173,18479,20963,55984,56013,56036,56706,71718,77781,319955,320207	Adipoq,Cd24a,Chil1,Dlg4,Fgr,Xrcc6,Il1rn,Ltf,Slc11a1,Pak1,Syk,Camkk1,Srcin1,Ccnl2,Ccnl1,Telo2,Epm2aip1,Ercc6,Pik3r5
12_Member	GO Biological Processes	GO:0043549	regulation of kinase activity	-2.92086	-0.737146	22/755	11450,12484,12654,13385,13542,14191,14375,16181,17002,18173,18479,20377,20963,55984,56013,56036,56706,71718,97998,107328,319955,320207	Adipoq,Cd24a,Chil1,Dlg4,Dvl1,Fgr,Xrcc6,Il1rn,Ltf,Slc11a1,Pak1,Sfrp1,Syk,Camkk1,Srcin1,Ccnl2,Ccnl1,Telo2,Deptor,Trpt1,Ercc6,Pik3r5
12_Member	GO Biological Processes	GO:0071902	positive regulation of protein serine/threonine kinase activity	-2.5047	-0.540662	11/292	11450,12484,16181,17002,18479,20963,56036,56706,71718,319955,320207	Adipoq,Cd24a,Il1rn,Ltf,Pak1,Syk,Ccnl2,Ccnl1,Telo2,Ercc6,Pik3r5
13_Summary	GO Biological Processes	GO:0055072	iron ion homeostasis	-3.59594	-1.04333	7/88	16819,17002,18173,22042,69772,72825,94282,12484,13385,16453,18438,21954,68614,77031,80901,110935,239556,277973,102443351,209488	Lcn2,Ltf,Slc11a1,Tfrc,Bdh2,Mon1a,Sfxn5,Cd24a,Dlg4,Jak3,P2rx4,Tnni3,Letmd1,Slc9a8,Cxcr6,Atp6v1b1,Cacna1i,Slc9a5,Xntrpc,Hsh2d
13_Member	GO Biological Processes	GO:0055072	iron ion homeostasis	-3.59594	-1.04333	7/88	16819,17002,18173,22042,69772,72825,94282	Lcn2,Ltf,Slc11a1,Tfrc,Bdh2,Mon1a,Sfxn5
13_Member	GO Biological Processes	GO:0055076	transition metal ion homeostasis	-2.63112	-0.604625	7/128	16819,17002,18173,22042,69772,72825,94282	Lcn2,Ltf,Slc11a1,Tfrc,Bdh2,Mon1a,Sfxn5
13_Member	GO Biological Processes	GO:0055080	cation homeostasis	-2.13352	-0.346256	19/721	12484,13385,16453,16819,17002,18173,18438,21954,22042,68614,69772,72825,77031,80901,94282,110935,239556,277973,102443351	Cd24a,Dlg4,Jak3,Lcn2,Ltf,Slc11a1,P2rx4,Tnni3,Tfrc,Letmd1,Bdh2,Mon1a,Slc9a8,Cxcr6,Sfxn5,Atp6v1b1,Cacna1i,Slc9a5,Xntrpc
13_Member	GO Biological Processes	GO:0098771	inorganic ion homeostasis	-2.04384	-0.294614	19/736	12484,13385,16453,16819,17002,18173,18438,21954,22042,68614,69772,72825,77031,80901,94282,110935,239556,277973,102443351	Cd24a,Dlg4,Jak3,Lcn2,Ltf,Slc11a1,P2rx4,Tnni3,Tfrc,Letmd1,Bdh2,Mon1a,Slc9a8,Cxcr6,Sfxn5,Atp6v1b1,Cacna1i,Slc9a5,Xntrpc
13_Member	GO Biological Processes	GO:0050801	ion homeostasis	-2.01472	-0.287002	20/794	12484,13385,16453,16819,17002,18173,18438,21954,22042,68614,69772,72825,77031,80901,94282,110935,209488,239556,277973,102443351	Cd24a,Dlg4,Jak3,Lcn2,Ltf,Slc11a1,P2rx4,Tnni3,Tfrc,Letmd1,Bdh2,Mon1a,Slc9a8,Cxcr6,Sfxn5,Atp6v1b1,Hsh2d,Cacna1i,Slc9a5,Xntrpc
14_Summary	GO Biological Processes	GO:1990266	neutrophil migration	-3.57772	-1.04333	8/117	12182,12986,16181,16409,19354,20963,193385,266632,13655,18438,27226,80901,101502,12484,17395	Bst1,Csf3r,Il1rn,Itgam,Rac2,Syk,Ripor2,Irak4,Egr3,P2rx4,Pla2g7,Cxcr6,Hsd3b7,Cd24a,Mmp9
14_Member	GO Biological Processes	GO:1990266	neutrophil migration	-3.57772	-1.04333	8/117	12182,12986,16181,16409,19354,20963,193385,266632	Bst1,Csf3r,Il1rn,Itgam,Rac2,Syk,Ripor2,Irak4
14_Member	GO Biological Processes	GO:0030593	neutrophil chemotaxis	-3.28319	-0.898039	7/99	12182,12986,16181,16409,19354,20963,193385	Bst1,Csf3r,Il1rn,Itgam,Rac2,Syk,Ripor2
14_Member	GO Biological Processes	GO:0060326	cell chemotaxis	-3.08064	-0.799389	12/286	12182,12986,13655,16181,16409,18438,19354,20963,27226,80901,101502,193385	Bst1,Csf3r,Egr3,Il1rn,Itgam,P2rx4,Rac2,Syk,Pla2g7,Cxcr6,Hsd3b7,Ripor2
14_Member	GO Biological Processes	GO:0097530	granulocyte migration	-3.05779	-0.794635	8/140	12182,12986,16181,16409,19354,20963,193385,266632	Bst1,Csf3r,Il1rn,Itgam,Rac2,Syk,Ripor2,Irak4
14_Member	GO Biological Processes	GO:0071621	granulocyte chemotaxis	-2.79077	-0.70622	7/120	12182,12986,16181,16409,19354,20963,193385	Bst1,Csf3r,Il1rn,Itgam,Rac2,Syk,Ripor2
14_Member	GO Biological Processes	GO:0097529	myeloid leukocyte migration	-2.78034	-0.704934	9/191	12182,12986,16181,16409,19354,20963,27226,193385,266632	Bst1,Csf3r,Il1rn,Itgam,Rac2,Syk,Pla2g7,Ripor2,Irak4
14_Member	GO Biological Processes	GO:0050900	leukocyte migration	-2.67949	-0.634626	12/319	12182,12484,12986,16181,16409,17395,19354,20963,27226,101502,193385,266632	Bst1,Cd24a,Csf3r,Il1rn,Itgam,Mmp9,Rac2,Syk,Pla2g7,Hsd3b7,Ripor2,Irak4
14_Member	GO Biological Processes	GO:0030595	leukocyte chemotaxis	-2.61519	-0.601283	9/202	12182,12986,16181,16409,19354,20963,27226,101502,193385	Bst1,Csf3r,Il1rn,Itgam,Rac2,Syk,Pla2g7,Hsd3b7,Ripor2
14_Member	GO Biological Processes	GO:0090022	regulation of neutrophil chemotaxis	-2.10766	-0.337579	3/29	12182,19354,193385	Bst1,Rac2,Ripor2
15_Summary	GO Biological Processes	GO:0045069	regulation of viral genome replication	-3.56559	-1.04333	7/89	13207,17002,20815,21357,56031,231655,319278,94091,11810,12493,12525,67040,243864,383619,16819,12306,14469,17395,68995	Ddx5,Ltf,Srpk1,Tarbp2,Ppie,Oasl1,A230050P20Rik,Trim11,Apobec1,Cd37,Cd8a,Ddx17,Mill2,Aim2,Lcn2,Anxa2,Gbp2,Mmp9,Mcts1
15_Member	GO Biological Processes	GO:0045069	regulation of viral genome replication	-3.56559	-1.04333	7/89	13207,17002,20815,21357,56031,231655,319278	Ddx5,Ltf,Srpk1,Tarbp2,Ppie,Oasl1,A230050P20Rik
15_Member	GO Biological Processes	GO:0019079	viral genome replication	-3.10559	-0.80894	7/106	13207,17002,20815,21357,56031,231655,319278	Ddx5,Ltf,Srpk1,Tarbp2,Ppie,Oasl1,A230050P20Rik
15_Member	GO Biological Processes	GO:1903900	regulation of viral life cycle	-3.09855	-0.80894	8/138	13207,17002,20815,21357,56031,94091,231655,319278	Ddx5,Ltf,Srpk1,Tarbp2,Ppie,Trim11,Oasl1,A230050P20Rik
15_Member	GO Biological Processes	GO:0051607	defense response to virus	-2.98782	-0.76844	10/215	11810,12493,12525,21357,67040,94091,231655,243864,319278,383619	Apobec1,Cd37,Cd8a,Tarbp2,Ddx17,Trim11,Oasl1,Mill2,A230050P20Rik,Aim2
15_Member	GO Biological Processes	GO:0009615	response to virus	-2.89752	-0.736563	11/260	11810,12493,12525,16819,21357,67040,94091,231655,243864,319278,383619	Apobec1,Cd37,Cd8a,Lcn2,Tarbp2,Ddx17,Trim11,Oasl1,Mill2,A230050P20Rik,Aim2
15_Member	GO Biological Processes	GO:0043903	regulation of symbiosis, encompassing mutualism through parasitism	-2.47549	-0.522138	9/212	12306,13207,17002,20815,21357,56031,94091,231655,319278	Anxa2,Ddx5,Ltf,Srpk1,Tarbp2,Ppie,Trim11,Oasl1,A230050P20Rik
15_Member	GO Biological Processes	GO:0050792	regulation of viral process	-2.44832	-0.501439	8/175	13207,17002,20815,21357,56031,94091,231655,319278	Ddx5,Ltf,Srpk1,Tarbp2,Ppie,Trim11,Oasl1,A230050P20Rik
15_Member	GO Biological Processes	GO:0044403	symbiont process	-2.4145	-0.478188	12/344	12306,13207,14469,17002,17395,20815,21357,56031,68995,94091,231655,319278	Anxa2,Ddx5,Gbp2,Ltf,Mmp9,Srpk1,Tarbp2,Ppie,Mcts1,Trim11,Oasl1,A230050P20Rik
15_Member	GO Biological Processes	GO:0043901	negative regulation of multi-organism process	-2.40376	-0.473151	8/178	12306,17002,20815,21357,94091,231655,243864,319278	Anxa2,Ltf,Srpk1,Tarbp2,Trim11,Oasl1,Mill2,A230050P20Rik
15_Member	GO Biological Processes	GO:1903901	negative regulation of viral life cycle	-2.32517	-0.433863	5/77	17002,20815,94091,231655,319278	Ltf,Srpk1,Trim11,Oasl1,A230050P20Rik
15_Member	GO Biological Processes	GO:0016032	viral process	-2.28412	-0.429418	10/269	13207,17002,17395,20815,21357,56031,68995,94091,231655,319278	Ddx5,Ltf,Mmp9,Srpk1,Tarbp2,Ppie,Mcts1,Trim11,Oasl1,A230050P20Rik
15_Member	GO Biological Processes	GO:0019058	viral life cycle	-2.23534	-0.407474	8/190	13207,17002,20815,21357,56031,94091,231655,319278	Ddx5,Ltf,Srpk1,Tarbp2,Ppie,Trim11,Oasl1,A230050P20Rik
15_Member	GO Biological Processes	GO:0045071	negative regulation of viral genome replication	-2.20469	-0.386476	4/52	17002,20815,231655,319278	Ltf,Srpk1,Oasl1,A230050P20Rik
15_Member	GO Biological Processes	GO:1903902	positive regulation of viral life cycle	-2.11872	-0.338552	4/55	20815,21357,56031,94091	Srpk1,Tarbp2,Ppie,Trim11
16_Summary	GO Biological Processes	GO:0045730	respiratory burst	-3.4053	-0.950259	4/25	12484,17970,18173,19354	Cd24a,Ncf2,Slc11a1,Rac2
16_Member	GO Biological Processes	GO:0045730	respiratory burst	-3.4053	-0.950259	4/25	12484,17970,18173,19354	Cd24a,Ncf2,Slc11a1,Rac2
17_Summary	Reactome Gene Sets	R-MMU-72165	mRNA Splicing - Minor Pathway	-3.1604	-0.825101	5/50	17749,69878,69920,78372,110809,77634,227644,235459,21357,68024,69386,233833,13207,67897	Polr2k,Snrpf,Polr2i,Snrnp25,Srsf1,Snapc3,Snapc4,Gtf2a2,Tarbp2,Hist1h2bc,Hist1h4h,Tnrc6a,Ddx5,Rnmt
17_Member	Reactome Gene Sets	R-MMU-72165	mRNA Splicing - Minor Pathway	-3.1604	-0.825101	5/50	17749,69878,69920,78372,110809	Polr2k,Snrpf,Polr2i,Snrnp25,Srsf1
17_Member	Reactome Gene Sets	R-MMU-6807505	RNA polymerase II transcribes snRNA genes	-2.39897	-0.473151	5/74	17749,69920,77634,227644,235459	Polr2k,Polr2i,Snapc3,Snapc4,Gtf2a2
17_Member	Reactome Gene Sets	R-MMU-211000	Gene Silencing by RNA	-2.37788	-0.45796	6/107	17749,21357,68024,69386,69920,233833	Polr2k,Tarbp2,Hist1h2bc,Hist1h4h,Polr2i,Tnrc6a
17_Member	Reactome Gene Sets	R-MMU-9018519	Estrogen-dependent gene expression	-2.28143	-0.428447	6/112	13207,17749,68024,69386,69920,235459	Ddx5,Polr2k,Hist1h2bc,Hist1h4h,Polr2i,Gtf2a2
17_Member	Reactome Gene Sets	R-MMU-77075	RNA Pol II CTD phosphorylation and interaction with CE	-2.24191	-0.410777	3/26	17749,67897,69920	Polr2k,Rnmt,Polr2i
17_Member	Reactome Gene Sets	R-MMU-76071	RNA Polymerase III Transcription Initiation From Type 3 Promoter	-2.19528	-0.383376	3/27	17749,77634,227644	Polr2k,Snapc3,Snapc4
17_Member	Reactome Gene Sets	R-MMU-8939211	ESR-mediated signaling	-2.17277	-0.370175	6/118	13207,17749,68024,69386,69920,235459	Ddx5,Polr2k,Hist1h2bc,Hist1h4h,Polr2i,Gtf2a2
17_Member	Reactome Gene Sets	R-MMU-72086	mRNA Capping	-2.15057	-0.354756	3/28	17749,67897,69920	Polr2k,Rnmt,Polr2i
18_Summary	Reactome Gene Sets	R-MMU-139853	Elevation of cytosolic Ca2+ levels	-3.14149	-0.821609	3/13	18438,18440,94045,18479,74116	P2rx4,P2rx6,P2rx5,Pak1,Pi16
18_Member	Reactome Gene Sets	R-MMU-139853	Elevation of cytosolic Ca2+ levels	-3.14149	-0.821609	3/13	18438,18440,94045	P2rx4,P2rx6,P2rx5
18_Member	Reactome Gene Sets	R-MMU-418360	Platelet calcium homeostasis	-2.19528	-0.383376	3/27	18438,18440,94045	P2rx4,P2rx6,P2rx5
18_Member	GO Biological Processes	GO:0010614	negative regulation of cardiac muscle hypertrophy	-2.10766	-0.337579	3/29	18438,18479,74116	P2rx4,Pak1,Pi16
18_Member	GO Biological Processes	GO:0014741	negative regulation of muscle hypertrophy	-2.02671	-0.290844	3/31	18438,18479,74116	P2rx4,Pak1,Pi16
19_Summary	KEGG Pathway	mmu03460	Fanconi anemia pathway	-3.12059	-0.810695	5/51	14087,14088,15205,56210,71718	Fanca,Fancc,Hes1,Rev1,Telo2
19_Member	KEGG Pathway	mmu03460	Fanconi anemia pathway	-3.12059	-0.810695	5/51	14087,14088,15205,56210,71718	Fanca,Fancc,Hes1,Rev1,Telo2
20_Summary	GO Biological Processes	GO:0032386	regulation of intracellular transport	-3.09484	-0.80894	14/367	11450,11983,12306,13207,14191,14567,18479,19354,20963,22318,89867,108155,230899,234593,12700,12877,18534,20383,20384,77781	Adipoq,Atpif1,Anxa2,Ddx5,Fgr,Gdi1,Pak1,Rac2,Syk,Vamp2,Sec16b,Ogt,Nppa,Ndrg4,Cish,Cpeb1,Pck1,Srsf3,Srsf5,Epm2aip1
20_Member	GO Biological Processes	GO:0032386	regulation of intracellular transport	-3.09484	-0.80894	14/367	11450,11983,12306,13207,14191,14567,18479,19354,20963,22318,89867,108155,230899,234593	Adipoq,Atpif1,Anxa2,Ddx5,Fgr,Gdi1,Pak1,Rac2,Syk,Vamp2,Sec16b,Ogt,Nppa,Ndrg4
20_Member	GO Biological Processes	GO:0032868	response to insulin	-2.98782	-0.76844	10/215	11450,12700,12877,18479,18534,20383,20384,22318,77781,108155	Adipoq,Cish,Cpeb1,Pak1,Pck1,Srsf3,Srsf5,Vamp2,Epm2aip1,Ogt
20_Member	GO Biological Processes	GO:0032869	cellular response to insulin stimulus	-2.2898	-0.433362	8/186	11450,12700,12877,18479,18534,20383,22318,108155	Adipoq,Cish,Cpeb1,Pak1,Pck1,Srsf3,Vamp2,Ogt
20_Member	GO Biological Processes	GO:1903533	regulation of protein targeting	-2.14674	-0.354756	4/54	11983,14567,18479,108155	Atpif1,Gdi1,Pak1,Ogt

## Sheet: b
Table S3 Gene ontology biological process categories
m5C gain-downregulated gene set
Group ID	Category	Term	Description	Log10 P value	Log10 Q value	InTerm_InList	Entrez ID	Symbols
1_Summary	GO Biological Processes	GO:0001944	vasculature development	-15.0074	-10.8301	34/736	12168,12829,12831,12929,13433,13805,16480,16590,17886,18186,18541,18596,20315,20586,20620,20677,20866,21386,21387,22436,23871,24069,54485,56198,56332,56458,67155,70097,74155,94352,100952,121021,240185,328365,12927,14673,20541,330662,14062,16777,16782,84094	Bmpr2,Col4a4,Col5a1,Crkl,Dnmt1,Eng,Jup,Kit,Myh9,Nrp1,Pcnt,Pdgfrb,Cxcl12,Smarca4,Plk2,Sox4,Stim1,Tbx3,Tbx4,Xdh,Ets1,Sufu,Dll4,Heyl,Amotl2,Foxo1,Smarca2,Sash1,Errfi1,Loxl2,Emilin1,Cspg4,Jcad,Zmiz1,Bcar1,Gna12,Slc8a1,Dock1,F2r,Lamb1,Lamc2,Plvap
1_Member	GO Biological Processes	GO:0001944	vasculature development	-15.0074	-10.8301	34/736	12168,12829,12831,12929,13433,13805,16480,16590,17886,18186,18541,18596,20315,20586,20620,20677,20866,21386,21387,22436,23871,24069,54485,56198,56332,56458,67155,70097,74155,94352,100952,121021,240185,328365	Bmpr2,Col4a4,Col5a1,Crkl,Dnmt1,Eng,Jup,Kit,Myh9,Nrp1,Pcnt,Pdgfrb,Cxcl12,Smarca4,Plk2,Sox4,Stim1,Tbx3,Tbx4,Xdh,Ets1,Sufu,Dll4,Heyl,Amotl2,Foxo1,Smarca2,Sash1,Errfi1,Loxl2,Emilin1,Cspg4,Jcad,Zmiz1
1_Member	GO Biological Processes	GO:0072358	cardiovascular system development	-14.7834	-10.8301	34/749	12168,12829,12831,12929,13433,13805,16480,16590,17886,18186,18541,18596,20315,20586,20620,20677,20866,21386,21387,22436,23871,24069,54485,56198,56332,56458,67155,70097,74155,94352,100952,121021,240185,328365	Bmpr2,Col4a4,Col5a1,Crkl,Dnmt1,Eng,Jup,Kit,Myh9,Nrp1,Pcnt,Pdgfrb,Cxcl12,Smarca4,Plk2,Sox4,Stim1,Tbx3,Tbx4,Xdh,Ets1,Sufu,Dll4,Heyl,Amotl2,Foxo1,Smarca2,Sash1,Errfi1,Loxl2,Emilin1,Cspg4,Jcad,Zmiz1
1_Member	GO Biological Processes	GO:0001568	blood vessel development	-11.5759	-7.85628	29/704	12168,12829,12831,12929,13805,16480,17886,18186,18596,20315,20586,20620,20677,20866,21386,21387,22436,23871,24069,54485,56198,56332,56458,70097,94352,100952,121021,240185,328365	Bmpr2,Col4a4,Col5a1,Crkl,Eng,Jup,Myh9,Nrp1,Pdgfrb,Cxcl12,Smarca4,Plk2,Sox4,Stim1,Tbx3,Tbx4,Xdh,Ets1,Sufu,Dll4,Heyl,Amotl2,Foxo1,Sash1,Loxl2,Emilin1,Cspg4,Jcad,Zmiz1
1_Member	GO Biological Processes	GO:0048514	blood vessel morphogenesis	-8.57668	-5.1674	23/605	12168,12829,13805,16480,17886,18186,18596,20315,20586,20620,20677,20866,21387,22436,23871,54485,56332,70097,94352,100952,121021,240185,328365	Bmpr2,Col4a4,Eng,Jup,Myh9,Nrp1,Pdgfrb,Cxcl12,Smarca4,Plk2,Sox4,Stim1,Tbx4,Xdh,Ets1,Dll4,Amotl2,Sash1,Loxl2,Emilin1,Cspg4,Jcad,Zmiz1
1_Member	GO Biological Processes	GO:0001667	ameboidal-type cell migration	-8.06865	-4.71737	18/391	12168,12927,13805,14673,16480,16590,17886,18186,20315,20541,20620,23871,54485,56332,70097,94352,240185,330662	Bmpr2,Bcar1,Eng,Gna12,Jup,Kit,Myh9,Nrp1,Cxcl12,Slc8a1,Plk2,Ets1,Dll4,Amotl2,Sash1,Loxl2,Jcad,Dock1
1_Member	GO Biological Processes	GO:0001525	angiogenesis	-6.47561	-3.4765	18/499	12829,13805,16480,17886,18186,18596,20315,20620,20866,21387,23871,54485,56332,70097,94352,100952,121021,240185	Col4a4,Eng,Jup,Myh9,Nrp1,Pdgfrb,Cxcl12,Plk2,Stim1,Tbx4,Ets1,Dll4,Amotl2,Sash1,Loxl2,Emilin1,Cspg4,Jcad
1_Member	GO Biological Processes	GO:0010631	epithelial cell migration	-6.22734	-3.31672	13/268	12168,12927,16480,16590,17886,18186,20620,23871,54485,70097,94352,240185,330662	Bmpr2,Bcar1,Jup,Kit,Myh9,Nrp1,Plk2,Ets1,Dll4,Sash1,Loxl2,Jcad,Dock1
1_Member	GO Biological Processes	GO:0090132	epithelium migration	-6.19089	-3.31672	13/270	12168,12927,16480,16590,17886,18186,20620,23871,54485,70097,94352,240185,330662	Bmpr2,Bcar1,Jup,Kit,Myh9,Nrp1,Plk2,Ets1,Dll4,Sash1,Loxl2,Jcad,Dock1
1_Member	GO Biological Processes	GO:0090130	tissue migration	-6.15476	-3.29832	13/272	12168,12927,16480,16590,17886,18186,20620,23871,54485,70097,94352,240185,330662	Bmpr2,Bcar1,Jup,Kit,Myh9,Nrp1,Plk2,Ets1,Dll4,Sash1,Loxl2,Jcad,Dock1
1_Member	GO Biological Processes	GO:0043542	endothelial cell migration	-6.10036	-3.27061	11/190	12168,12927,16480,17886,18186,20620,23871,54485,70097,94352,240185	Bmpr2,Bcar1,Jup,Myh9,Nrp1,Plk2,Ets1,Dll4,Sash1,Loxl2,Jcad
1_Member	GO Biological Processes	GO:0030335	positive regulation of cell migration	-5.82841	-3.10001	17/497	12168,12927,12929,14062,16590,16777,16782,18186,18596,20315,20541,20620,23871,70097,84094,240185,330662	Bmpr2,Bcar1,Crkl,F2r,Kit,Lamb1,Lamc2,Nrp1,Pdgfrb,Cxcl12,Slc8a1,Plk2,Ets1,Sash1,Plvap,Jcad,Dock1
1_Member	GO Biological Processes	GO:2000147	positive regulation of cell motility	-5.62012	-2.94626	17/515	12168,12927,12929,14062,16590,16777,16782,18186,18596,20315,20541,20620,23871,70097,84094,240185,330662	Bmpr2,Bcar1,Crkl,F2r,Kit,Lamb1,Lamc2,Nrp1,Pdgfrb,Cxcl12,Slc8a1,Plk2,Ets1,Sash1,Plvap,Jcad,Dock1
1_Member	GO Biological Processes	GO:0051272	positive regulation of cellular component movement	-5.44281	-2.82226	17/531	12168,12927,12929,14062,16590,16777,16782,18186,18596,20315,20541,20620,23871,70097,84094,240185,330662	Bmpr2,Bcar1,Crkl,F2r,Kit,Lamb1,Lamc2,Nrp1,Pdgfrb,Cxcl12,Slc8a1,Plk2,Ets1,Sash1,Plvap,Jcad,Dock1
1_Member	GO Biological Processes	GO:0040017	positive regulation of locomotion	-5.27242	-2.6897	17/547	12168,12927,12929,14062,16590,16777,16782,18186,18596,20315,20541,20620,23871,70097,84094,240185,330662	Bmpr2,Bcar1,Crkl,F2r,Kit,Lamb1,Lamc2,Nrp1,Pdgfrb,Cxcl12,Slc8a1,Plk2,Ets1,Sash1,Plvap,Jcad,Dock1
1_Member	GO Biological Processes	GO:1901342	regulation of vasculature development	-5.27198	-2.6897	13/327	13433,13805,16480,16590,18186,20620,20866,22436,23871,54485,70097,100952,240185	Dnmt1,Eng,Jup,Kit,Nrp1,Plk2,Stim1,Xdh,Ets1,Dll4,Sash1,Emilin1,Jcad
1_Member	GO Biological Processes	GO:0010594	regulation of endothelial cell migration	-5.16931	-2.6139	9/152	12168,12927,16480,18186,20620,23871,54485,70097,240185	Bmpr2,Bcar1,Jup,Nrp1,Plk2,Ets1,Dll4,Sash1,Jcad
1_Member	GO Biological Processes	GO:0010595	positive regulation of endothelial cell migration	-4.77997	-2.34009	7/94	12168,12927,18186,20620,23871,70097,240185	Bmpr2,Bcar1,Nrp1,Plk2,Ets1,Sash1,Jcad
1_Member	GO Biological Processes	GO:0010632	regulation of epithelial cell migration	-4.74008	-2.32213	10/216	12168,12927,16480,18186,20620,23871,54485,70097,240185,330662	Bmpr2,Bcar1,Jup,Nrp1,Plk2,Ets1,Dll4,Sash1,Jcad,Dock1
1_Member	GO Biological Processes	GO:0010634	positive regulation of epithelial cell migration	-4.63383	-2.28793	8/136	12168,12927,18186,20620,23871,70097,240185,330662	Bmpr2,Bcar1,Nrp1,Plk2,Ets1,Sash1,Jcad,Dock1
1_Member	GO Biological Processes	GO:0043534	blood vessel endothelial cell migration	-4.33745	-2.0608	7/110	16480,17886,18186,20620,23871,54485,240185	Jup,Myh9,Nrp1,Plk2,Ets1,Dll4,Jcad
1_Member	GO Biological Processes	GO:1904018	positive regulation of vasculature development	-4.30932	-2.04171	9/195	13805,16480,16590,18186,20620,20866,23871,70097,240185	Eng,Jup,Kit,Nrp1,Plk2,Stim1,Ets1,Sash1,Jcad
1_Member	GO Biological Processes	GO:0043535	regulation of blood vessel endothelial cell migration	-3.92878	-1.77148	6/89	16480,18186,20620,23871,54485,240185	Jup,Nrp1,Plk2,Ets1,Dll4,Jcad
1_Member	GO Biological Processes	GO:0045766	positive regulation of angiogenesis	-3.8265	-1.69598	8/177	13805,16480,18186,20620,20866,23871,70097,240185	Eng,Jup,Nrp1,Plk2,Stim1,Ets1,Sash1,Jcad
1_Member	GO Biological Processes	GO:0045765	regulation of angiogenesis	-3.60289	-1.54164	10/296	13805,16480,18186,20620,20866,23871,54485,70097,100952,240185	Eng,Jup,Nrp1,Plk2,Stim1,Ets1,Dll4,Sash1,Emilin1,Jcad
1_Member	GO Biological Processes	GO:0090049	regulation of cell migration involved in sprouting angiogenesis	-3.46952	-1.45067	4/39	18186,20620,54485,240185	Nrp1,Plk2,Dll4,Jcad
1_Member	GO Biological Processes	GO:0002040	sprouting angiogenesis	-3.44803	-1.4342	6/109	13805,18186,20620,54485,94352,240185	Eng,Nrp1,Plk2,Dll4,Loxl2,Jcad
1_Member	GO Biological Processes	GO:0090050	positive regulation of cell migration involved in sprouting angiogenesis	-3.13449	-1.19859	3/21	18186,20620,240185	Nrp1,Plk2,Jcad
1_Member	GO Biological Processes	GO:0002042	cell migration involved in sprouting angiogenesis	-3.02165	-1.129	4/51	18186,20620,54485,240185	Nrp1,Plk2,Dll4,Jcad
1_Member	GO Biological Processes	GO:0043536	positive regulation of blood vessel endothelial cell migration	-2.89816	-1.05875	4/55	18186,20620,23871,240185	Nrp1,Plk2,Ets1,Jcad
1_Member	GO Biological Processes	GO:1903670	regulation of sprouting angiogenesis	-2.60495	-0.879532	4/66	18186,20620,54485,240185	Nrp1,Plk2,Dll4,Jcad
1_Member	GO Biological Processes	GO:1903672	positive regulation of sprouting angiogenesis	-2.34654	-0.70916	3/39	18186,20620,240185	Nrp1,Plk2,Jcad
2_Summary	GO Biological Processes	GO:0007507	heart development	-11.5086	-7.85628	27/610	11764,12006,12168,12369,12831,12929,13805,14369,14387,18186,18541,18596,19712,20541,20586,20677,21386,21676,24069,54485,56198,100952,109620,268396,328365,328572,333654,22436	Ap1b1,Axin2,Bmpr2,Casp7,Col5a1,Crkl,Eng,Fzd7,Gaa,Nrp1,Pcnt,Pdgfrb,Rest,Slc8a1,Smarca4,Sox4,Tbx3,Tead1,Sufu,Dll4,Heyl,Emilin1,Dsp,Sh3pxd2b,Zmiz1,Ep300,Ppp1r13l,Xdh
2_Member	GO Biological Processes	GO:0007507	heart development	-11.5086	-7.85628	27/610	11764,12006,12168,12369,12831,12929,13805,14369,14387,18186,18541,18596,19712,20541,20586,20677,21386,21676,24069,54485,56198,100952,109620,268396,328365,328572,333654	Ap1b1,Axin2,Bmpr2,Casp7,Col5a1,Crkl,Eng,Fzd7,Gaa,Nrp1,Pcnt,Pdgfrb,Rest,Slc8a1,Smarca4,Sox4,Tbx3,Tead1,Sufu,Dll4,Heyl,Emilin1,Dsp,Sh3pxd2b,Zmiz1,Ep300,Ppp1r13l
2_Member	GO Biological Processes	GO:0003007	heart morphogenesis	-9.59884	-6.12262	17/274	12006,12168,12831,13805,14387,18186,20541,20586,20677,21386,21676,24069,54485,56198,109620,328365,333654	Axin2,Bmpr2,Col5a1,Eng,Gaa,Nrp1,Slc8a1,Smarca4,Sox4,Tbx3,Tead1,Sufu,Dll4,Heyl,Dsp,Zmiz1,Ppp1r13l
2_Member	GO Biological Processes	GO:0048844	artery morphogenesis	-6.72444	-3.61619	8/72	12168,13805,18186,18596,20586,20677,54485,328365	Bmpr2,Eng,Nrp1,Pdgfrb,Smarca4,Sox4,Dll4,Zmiz1
2_Member	GO Biological Processes	GO:0060840	artery development	-6.65838	-3.5801	9/101	12168,13805,18186,18596,20586,20677,24069,54485,328365	Bmpr2,Eng,Nrp1,Pdgfrb,Smarca4,Sox4,Sufu,Dll4,Zmiz1
2_Member	GO Biological Processes	GO:0003231	cardiac ventricle development	-6.23375	-3.31672	10/147	12168,13805,20586,20677,21386,24069,54485,56198,109620,333654	Bmpr2,Eng,Smarca4,Sox4,Tbx3,Sufu,Dll4,Heyl,Dsp,Ppp1r13l
2_Member	GO Biological Processes	GO:0003206	cardiac chamber morphogenesis	-6.20658	-3.31672	10/148	12168,13805,18186,20586,20677,21386,54485,56198,109620,333654	Bmpr2,Eng,Nrp1,Smarca4,Sox4,Tbx3,Dll4,Heyl,Dsp,Ppp1r13l
2_Member	GO Biological Processes	GO:0003205	cardiac chamber development	-6.03318	-3.24267	11/193	12168,13805,18186,20586,20677,21386,24069,54485,56198,109620,333654	Bmpr2,Eng,Nrp1,Smarca4,Sox4,Tbx3,Sufu,Dll4,Heyl,Dsp,Ppp1r13l
2_Member	GO Biological Processes	GO:0003279	cardiac septum development	-4.82494	-2.37296	8/128	12168,13805,18186,20586,20677,21386,24069,56198	Bmpr2,Eng,Nrp1,Smarca4,Sox4,Tbx3,Sufu,Heyl
2_Member	GO Biological Processes	GO:0035904	aorta development	-4.82116	-2.37296	6/62	13805,18596,20586,20677,24069,54485	Eng,Pdgfrb,Smarca4,Sox4,Sufu,Dll4
2_Member	GO Biological Processes	GO:0003208	cardiac ventricle morphogenesis	-4.1875	-1.95431	6/80	13805,20677,54485,56198,109620,333654	Eng,Sox4,Dll4,Heyl,Dsp,Ppp1r13l
2_Member	GO Biological Processes	GO:0003151	outflow tract morphogenesis	-4.06861	-1.86345	6/84	12168,13805,18186,20586,21386,56198	Bmpr2,Eng,Nrp1,Smarca4,Tbx3,Heyl
2_Member	GO Biological Processes	GO:0003281	ventricular septum development	-4.01157	-1.83274	6/86	12168,20586,20677,21386,24069,56198	Bmpr2,Smarca4,Sox4,Tbx3,Sufu,Heyl
2_Member	GO Biological Processes	GO:0060411	cardiac septum morphogenesis	-4.01157	-1.83274	6/86	12168,13805,18186,20677,21386,56198	Bmpr2,Eng,Nrp1,Sox4,Tbx3,Heyl
2_Member	GO Biological Processes	GO:0003229	ventricular cardiac muscle tissue development	-3.7532	-1.64804	5/61	13805,21386,54485,109620,333654	Eng,Tbx3,Dll4,Dsp,Ppp1r13l
2_Member	GO Biological Processes	GO:0003209	cardiac atrium morphogenesis	-3.70385	-1.61136	4/34	12168,13805,20677,54485	Bmpr2,Eng,Sox4,Dll4
2_Member	GO Biological Processes	GO:0035909	aorta morphogenesis	-3.65405	-1.583	4/35	13805,18596,20677,54485	Eng,Pdgfrb,Sox4,Dll4
2_Member	GO Biological Processes	GO:0003230	cardiac atrium development	-3.51361	-1.47903	4/38	12168,13805,20677,54485	Bmpr2,Eng,Sox4,Dll4
2_Member	GO Biological Processes	GO:0003179	heart valve morphogenesis	-3.15654	-1.21602	4/47	12168,20677,56198,100952	Bmpr2,Sox4,Heyl,Emilin1
2_Member	GO Biological Processes	GO:0060412	ventricular septum morphogenesis	-3.02165	-1.129	4/51	12168,20677,21386,56198	Bmpr2,Sox4,Tbx3,Heyl
2_Member	GO Biological Processes	GO:0003181	atrioventricular valve morphogenesis	-2.96034	-1.09867	3/24	12168,20677,56198	Bmpr2,Sox4,Heyl
2_Member	GO Biological Processes	GO:0003170	heart valve development	-2.84015	-1.0251	4/57	12168,20677,56198,100952	Bmpr2,Sox4,Heyl,Emilin1
2_Member	GO Biological Processes	GO:0003171	atrioventricular valve development	-2.80862	-1.01363	3/27	12168,20677,56198	Bmpr2,Sox4,Heyl
2_Member	GO Biological Processes	GO:1905314	semi-lunar valve development	-2.71744	-0.958602	3/29	12168,56198,100952	Bmpr2,Heyl,Emilin1
2_Member	GO Biological Processes	GO:0061384	heart trabecula morphogenesis	-2.44558	-0.776663	3/36	13805,20586,54485	Eng,Smarca4,Dll4
2_Member	GO Biological Processes	GO:0001937	negative regulation of endothelial cell proliferation	-2.28511	-0.662178	3/41	13805,22436,54485	Eng,Xdh,Dll4
2_Member	GO Biological Processes	GO:0003197	endocardial cushion development	-2.06917	-0.519964	3/49	12168,13805,56198	Bmpr2,Eng,Heyl
3_Summary	KEGG Pathway	mmu05200	Pathways in cancer	-10.525	-6.96958	21/393	12006,12829,12929,14062,14368,14369,14673,16480,16590,16777,16782,18596,18747,20315,20663,24069,56458,69635,110279,240168,328572	Axin2,Col4a4,Crkl,F2r,Fzd6,Fzd7,Gna12,Jup,Kit,Lamb1,Lamc2,Pdgfrb,Prkaca,Cxcl12,Sos2,Sufu,Foxo1,Dapk1,Bcr,Rasgrp3,Ep300
3_Member	KEGG Pathway	mmu05200	Pathways in cancer	-10.525	-6.96958	21/393	12006,12829,12929,14062,14368,14369,14673,16480,16590,16777,16782,18596,18747,20315,20663,24069,56458,69635,110279,240168,328572	Axin2,Col4a4,Crkl,F2r,Fzd6,Fzd7,Gna12,Jup,Kit,Lamb1,Lamc2,Pdgfrb,Prkaca,Cxcl12,Sos2,Sufu,Foxo1,Dapk1,Bcr,Rasgrp3,Ep300
4_Summary	GO Biological Processes	GO:0030029	actin filament-based process	-7.89433	-4.59419	24/714	12927,13822,14086,16480,16590,17886,18186,18596,20740,21894,56332,72754,74392,109620,110279,170736,208431,217866,235041,259300,268396,319710,328572,360013,12831,12832,16997,94352,100952,12168,14062,20315,20496,20541,109700,241296,17760,20620	Bcar1,Epb41l2,Fscn1,Jup,Kit,Myh9,Nrp1,Pdgfrb,Sptan1,Tln1,Amotl2,Arhgef10l,Specc1l,Dsp,Bcr,Parvb,Shroom4,Cdc42bpb,Kank2,Ehd2,Sh3pxd2b,Frmd6,Ep300,Myo18a,Col5a1,Col5a2,Ltbp2,Loxl2,Emilin1,Bmpr2,F2r,Cxcl12,Slc12a2,Slc8a1,Itga1,Lrrc8a,Map6,Plk2
4_Member	GO Biological Processes	GO:0030029	actin filament-based process	-7.89433	-4.59419	24/714	12927,13822,14086,16480,16590,17886,18186,18596,20740,21894,56332,72754,74392,109620,110279,170736,208431,217866,235041,259300,268396,319710,328572,360013	Bcar1,Epb41l2,Fscn1,Jup,Kit,Myh9,Nrp1,Pdgfrb,Sptan1,Tln1,Amotl2,Arhgef10l,Specc1l,Dsp,Bcr,Parvb,Shroom4,Cdc42bpb,Kank2,Ehd2,Sh3pxd2b,Frmd6,Ep300,Myo18a
4_Member	GO Biological Processes	GO:0030036	actin cytoskeleton organization	-7.4529	-4.2777	22/639	12927,13822,14086,16590,17886,18186,18596,20740,21894,56332,72754,74392,110279,170736,208431,217866,235041,259300,268396,319710,328572,360013	Bcar1,Epb41l2,Fscn1,Kit,Myh9,Nrp1,Pdgfrb,Sptan1,Tln1,Amotl2,Arhgef10l,Specc1l,Bcr,Parvb,Shroom4,Cdc42bpb,Kank2,Ehd2,Sh3pxd2b,Frmd6,Ep300,Myo18a
4_Member	GO Biological Processes	GO:0031032	actomyosin structure organization	-6.07783	-3.27061	11/191	13822,17886,18186,18596,72754,217866,235041,268396,319710,328572,360013	Epb41l2,Myh9,Nrp1,Pdgfrb,Arhgef10l,Cdc42bpb,Kank2,Sh3pxd2b,Frmd6,Ep300,Myo18a
4_Member	GO Biological Processes	GO:0097435	supramolecular fiber organization	-4.69427	-2.30409	18/670	12831,12832,12927,14086,16997,17886,18186,18596,20740,72754,74392,94352,100952,109620,208431,235041,268396,328572	Col5a1,Col5a2,Bcar1,Fscn1,Ltbp2,Myh9,Nrp1,Pdgfrb,Sptan1,Arhgef10l,Specc1l,Loxl2,Emilin1,Dsp,Shroom4,Kank2,Sh3pxd2b,Ep300
4_Member	GO Biological Processes	GO:0032970	regulation of actin filament-based process	-4.51057	-2.20067	13/386	14086,16480,17886,18186,18596,20740,72754,74392,109620,235041,268396,319710,328572	Fscn1,Jup,Myh9,Nrp1,Pdgfrb,Sptan1,Arhgef10l,Specc1l,Dsp,Kank2,Sh3pxd2b,Frmd6,Ep300
4_Member	GO Biological Processes	GO:0032956	regulation of actin cytoskeleton organization	-3.11338	-1.18329	10/342	14086,17886,18186,18596,20740,72754,74392,235041,268396,328572	Fscn1,Myh9,Nrp1,Pdgfrb,Sptan1,Arhgef10l,Specc1l,Kank2,Sh3pxd2b,Ep300
4_Member	GO Biological Processes	GO:0110020	regulation of actomyosin structure organization	-2.86653	-1.03402	5/95	18186,72754,235041,268396,328572	Nrp1,Arhgef10l,Kank2,Sh3pxd2b,Ep300
4_Member	GO Biological Processes	GO:0090066	regulation of anatomical structure size	-2.86247	-1.03402	13/572	12168,14062,17886,18186,20315,20496,20541,20740,74392,109700,235041,241296,328572	Bmpr2,F2r,Myh9,Nrp1,Cxcl12,Slc12a2,Slc8a1,Sptan1,Specc1l,Itga1,Kank2,Lrrc8a,Ep300
4_Member	GO Biological Processes	GO:0051493	regulation of cytoskeleton organization	-2.68131	-0.932085	12/528	14086,17760,17886,18186,18596,20620,20740,72754,74392,235041,268396,328572	Fscn1,Map6,Myh9,Nrp1,Pdgfrb,Plk2,Sptan1,Arhgef10l,Specc1l,Kank2,Sh3pxd2b,Ep300
4_Member	GO Biological Processes	GO:0007015	actin filament organization	-2.63281	-0.898585	10/397	12927,14086,17886,18186,20740,72754,74392,208431,235041,268396	Bcar1,Fscn1,Myh9,Nrp1,Sptan1,Arhgef10l,Specc1l,Shroom4,Kank2,Sh3pxd2b
4_Member	GO Biological Processes	GO:0032535	regulation of cellular component size	-2.63281	-0.898585	10/397	12168,17886,18186,20315,20496,20740,74392,235041,241296,328572	Bmpr2,Myh9,Nrp1,Cxcl12,Slc12a2,Sptan1,Specc1l,Kank2,Lrrc8a,Ep300
4_Member	GO Biological Processes	GO:1902903	regulation of supramolecular fiber organization	-2.52756	-0.823409	9/344	17886,18186,20740,72754,74392,100952,235041,268396,328572	Myh9,Nrp1,Sptan1,Arhgef10l,Specc1l,Emilin1,Kank2,Sh3pxd2b,Ep300
4_Member	GO Biological Processes	GO:0051492	regulation of stress fiber assembly	-2.22898	-0.620929	4/84	18186,72754,235041,268396	Nrp1,Arhgef10l,Kank2,Sh3pxd2b
4_Member	GO Biological Processes	GO:0030835	negative regulation of actin filament depolymerization	-2.19899	-0.604529	3/44	17886,20740,74392	Myh9,Sptan1,Specc1l
4_Member	GO Biological Processes	GO:0110053	regulation of actin filament organization	-2.17389	-0.589458	7/256	17886,18186,20740,72754,74392,235041,268396	Myh9,Nrp1,Sptan1,Arhgef10l,Specc1l,Kank2,Sh3pxd2b
4_Member	GO Biological Processes	GO:1902904	negative regulation of supramolecular fiber organization	-2.10533	-0.542921	5/143	17886,20740,74392,100952,235041	Myh9,Sptan1,Specc1l,Emilin1,Kank2
4_Member	GO Biological Processes	GO:0051496	positive regulation of stress fiber assembly	-2.045	-0.507326	3/50	18186,72754,268396	Nrp1,Arhgef10l,Sh3pxd2b
5_Summary	Reactome Gene Sets	R-MMU-9006934	Signaling by Receptor Tyrosine Kinases	-7.78394	-4.52956	18/408	12829,12831,12832,12834,12927,12929,16480,16590,16777,16782,18186,18596,18747,19272,22190,226548,319939,330662,20315,21894,56458,56484,104099,109620,14369,24069,16997,17150,17388,94352,100952,109700,13805,14086,18830,20586,23871,268396,20541,12168	Col4a4,Col5a1,Col5a2,Col6a2,Bcar1,Crkl,Jup,Kit,Lamb1,Lamc2,Nrp1,Pdgfrb,Prkaca,Ptprk,Ubc,Aph1a,Tns3,Dock1,Cxcl12,Tln1,Foxo1,Foxo3,Itga9,Dsp,Fzd7,Sufu,Ltbp2,Mfap2,Mmp15,Loxl2,Emilin1,Itga1,Eng,Fscn1,Pltp,Smarca4,Ets1,Sh3pxd2b,Slc8a1,Bmpr2
5_Member	Reactome Gene Sets	R-MMU-9006934	Signaling by Receptor Tyrosine Kinases	-7.78394	-4.52956	18/408	12829,12831,12832,12834,12927,12929,16480,16590,16777,16782,18186,18596,18747,19272,22190,226548,319939,330662	Col4a4,Col5a1,Col5a2,Col6a2,Bcar1,Crkl,Jup,Kit,Lamb1,Lamc2,Nrp1,Pdgfrb,Prkaca,Ptprk,Ubc,Aph1a,Tns3,Dock1
5_Member	Reactome Gene Sets	R-MMU-186797	Signaling by PDGF	-6.19903	-3.31672	7/58	12829,12831,12832,12834,12927,12929,18596	Col4a4,Col5a1,Col5a2,Col6a2,Bcar1,Crkl,Pdgfrb
5_Member	Reactome Gene Sets	R-MMU-8875878	MET promotes cell motility	-5.8921	-3.12908	6/41	12831,12832,12929,16777,16782,319939	Col5a1,Col5a2,Crkl,Lamb1,Lamc2,Tns3
5_Member	Reactome Gene Sets	R-MMU-1266738	Developmental Biology	-5.48929	-2.83697	16/470	12829,12831,12832,12834,16480,18186,18747,20315,21894,22190,56458,56484,104099,109620,226548,330662	Col4a4,Col5a1,Col5a2,Col6a2,Jup,Nrp1,Prkaca,Cxcl12,Tln1,Ubc,Foxo1,Foxo3,Itga9,Dsp,Aph1a,Dock1
5_Member	GO Biological Processes	GO:0045992	negative regulation of embryonic development	-5.4357	-2.82226	5/28	12831,12832,14369,18747,24069	Col5a1,Col5a2,Fzd7,Prkaca,Sufu
5_Member	Reactome Gene Sets	R-MMU-1474244	Extracellular matrix organization	-5.43319	-2.82226	13/316	12829,12831,12832,12834,16777,16782,16997,17150,17388,94352,100952,104099,109700	Col4a4,Col5a1,Col5a2,Col6a2,Lamb1,Lamc2,Ltbp2,Mfap2,Mmp15,Loxl2,Emilin1,Itga9,Itga1
5_Member	Reactome Gene Sets	R-MMU-6806834	Signaling by MET	-5.31802	-2.71685	7/78	12831,12832,12929,16777,16782,22190,319939	Col5a1,Col5a2,Crkl,Lamb1,Lamc2,Ubc,Tns3
5_Member	Reactome Gene Sets	R-MMU-422475	Axon guidance	-5.25208	-2.67894	12/279	12829,12831,12832,12834,18186,18747,20315,21894,22190,104099,226548,330662	Col4a4,Col5a1,Col5a2,Col6a2,Nrp1,Prkaca,Cxcl12,Tln1,Ubc,Itga9,Aph1a,Dock1
5_Member	GO Biological Processes	GO:0043062	extracellular structure organization	-5.1277	-2.58089	12/287	12829,12831,12832,13805,14086,16782,18830,20586,23871,94352,100952,268396	Col4a4,Col5a1,Col5a2,Eng,Fscn1,Lamc2,Pltp,Smarca4,Ets1,Loxl2,Emilin1,Sh3pxd2b
5_Member	GO Biological Processes	GO:0030198	extracellular matrix organization	-5.06772	-2.54229	11/243	12829,12831,12832,13805,14086,16782,20586,23871,94352,100952,268396	Col4a4,Col5a1,Col5a2,Eng,Fscn1,Lamc2,Smarca4,Ets1,Loxl2,Emilin1,Sh3pxd2b
5_Member	Reactome Gene Sets	R-MMU-419037	NCAM1 interactions	-4.55524	-2.21994	4/21	12829,12831,12832,12834	Col4a4,Col5a1,Col5a2,Col6a2
5_Member	Reactome Gene Sets	R-MMU-2022090	Assembly of collagen fibrils and other multimeric structures	-4.51688	-2.20202	6/70	12829,12831,12832,12834,16782,94352	Col4a4,Col5a1,Col5a2,Col6a2,Lamc2,Loxl2
5_Member	GO Biological Processes	GO:2000542	negative regulation of gastrulation	-4.47446	-2.17433	3/8	12831,12832,14369	Col5a1,Col5a2,Fzd7
5_Member	Reactome Gene Sets	R-MMU-216083	Integrin cell surface interactions	-4.28118	-2.02244	6/77	12829,12831,12832,12834,104099,109700	Col4a4,Col5a1,Col5a2,Col6a2,Itga9,Itga1
5_Member	Reactome Gene Sets	R-MMU-8874081	MET activates PTK2 signaling	-3.92068	-1.77011	4/30	12831,12832,16777,16782	Col5a1,Col5a2,Lamb1,Lamc2
5_Member	Reactome Gene Sets	R-MMU-1474290	Collagen formation	-3.69842	-1.61136	6/98	12829,12831,12832,12834,16782,94352	Col4a4,Col5a1,Col5a2,Col6a2,Lamc2,Loxl2
5_Member	Reactome Gene Sets	R-MMU-1442490	Collagen degradation	-3.53064	-1.48577	5/68	12829,12831,12832,12834,17388	Col4a4,Col5a1,Col5a2,Col6a2,Mmp15
5_Member	Reactome Gene Sets	R-MMU-375165	NCAM signaling for neurite out-growth	-3.51361	-1.47903	4/38	12829,12831,12832,12834	Col4a4,Col5a1,Col5a2,Col6a2
5_Member	Reactome Gene Sets	R-MMU-8948216	Collagen chain trimerization	-3.30491	-1.32004	4/43	12829,12831,12832,12834	Col4a4,Col5a1,Col5a2,Col6a2
5_Member	Reactome Gene Sets	R-MMU-3000178	ECM proteoglycans	-3.08755	-1.16763	4/49	12831,12832,12834,104099	Col5a1,Col5a2,Col6a2,Itga9
5_Member	GO Biological Processes	GO:0030199	collagen fibril organization	-3.02165	-1.129	4/51	12831,12832,94352,100952	Col5a1,Col5a2,Loxl2,Emilin1
5_Member	KEGG Pathway	mmu04974	Protein digestion and absorption	-2.97162	-1.09926	5/90	12829,12831,12832,12834,20541	Col4a4,Col5a1,Col5a2,Col6a2,Slc8a1
5_Member	GO Biological Processes	GO:0001704	formation of primary germ layer	-2.84629	-1.02807	5/96	12168,12831,12832,14369,18747	Bmpr2,Col5a1,Col5a2,Fzd7,Prkaca
5_Member	Reactome Gene Sets	R-MMU-1474228	Degradation of the extracellular matrix	-2.82994	-1.02427	6/143	12829,12831,12832,12834,16782,17388	Col4a4,Col5a1,Col5a2,Col6a2,Lamc2,Mmp15
5_Member	Reactome Gene Sets	R-MMU-1650814	Collagen biosynthesis and modifying enzymes	-2.60495	-0.879532	4/66	12829,12831,12832,12834	Col4a4,Col5a1,Col5a2,Col6a2
5_Member	Reactome Gene Sets	R-MMU-3000171	Non-integrin membrane-ECM interactions	-2.37858	-0.731365	3/38	12829,12831,12832	Col4a4,Col5a1,Col5a2
5_Member	GO Biological Processes	GO:0045995	regulation of embryonic development	-2.31953	-0.686325	5/127	12831,12832,14369,18747,24069	Col5a1,Col5a2,Fzd7,Prkaca,Sufu
5_Member	GO Biological Processes	GO:0010470	regulation of gastrulation	-2.28511	-0.662178	3/41	12831,12832,14369	Col5a1,Col5a2,Fzd7
6_Summary	KEGG Pathway	mmu04510	Focal adhesion	-7.72937	-4.51639	13/199	12829,12834,12927,12929,16777,16782,18596,20663,21894,104099,109700,170736,330662,14062,16194,16590,56484,208647	Col4a4,Col6a2,Bcar1,Crkl,Lamb1,Lamc2,Pdgfrb,Sos2,Tln1,Itga9,Itga1,Parvb,Dock1,F2r,Il6ra,Kit,Foxo3,Creb3l2
6_Member	KEGG Pathway	mmu04510	Focal adhesion	-7.72937	-4.51639	13/199	12829,12834,12927,12929,16777,16782,18596,20663,21894,104099,109700,170736,330662	Col4a4,Col6a2,Bcar1,Crkl,Lamb1,Lamc2,Pdgfrb,Sos2,Tln1,Itga9,Itga1,Parvb,Dock1
6_Member	KEGG Pathway	mmu04151	PI3K-Akt signaling pathway	-5.00891	-2.51041	13/346	12829,12834,14062,16194,16590,16777,16782,18596,20663,56484,104099,109700,208647	Col4a4,Col6a2,F2r,Il6ra,Kit,Lamb1,Lamc2,Pdgfrb,Sos2,Foxo3,Itga9,Itga1,Creb3l2
6_Member	KEGG Pathway	mmu04512	ECM-receptor interaction	-4.09772	-1.88473	6/83	12829,12834,16777,16782,104099,109700	Col4a4,Col6a2,Lamb1,Lamc2,Itga9,Itga1
6_Member	Reactome Gene Sets	R-MMU-3000157	Laminin interactions	-2.76213	-0.989195	3/28	12829,16777,16782	Col4a4,Lamb1,Lamc2
7_Summary	GO Biological Processes	GO:0061061	muscle structure development	-7.04853	-3.9081	22/674	11865,13433,13805,14369,16590,17425,17886,18596,19712,20315,20481,20541,20586,20866,21386,54485,56198,67155,109620,217012,259300,328572,12168,333654,18186	Arntl,Dnmt1,Eng,Fzd7,Kit,Foxk1,Myh9,Pdgfrb,Rest,Cxcl12,Ski,Slc8a1,Smarca4,Stim1,Tbx3,Dll4,Heyl,Smarca2,Dsp,Unc45b,Ehd2,Ep300,Bmpr2,Ppp1r13l,Nrp1
7_Member	GO Biological Processes	GO:0061061	muscle structure development	-7.04853	-3.9081	22/674	11865,13433,13805,14369,16590,17425,17886,18596,19712,20315,20481,20541,20586,20866,21386,54485,56198,67155,109620,217012,259300,328572	Arntl,Dnmt1,Eng,Fzd7,Kit,Foxk1,Myh9,Pdgfrb,Rest,Cxcl12,Ski,Slc8a1,Smarca4,Stim1,Tbx3,Dll4,Heyl,Smarca2,Dsp,Unc45b,Ehd2,Ep300
7_Member	GO Biological Processes	GO:0042692	muscle cell differentiation	-6.01993	-3.24267	15/376	13433,13805,14369,16590,17886,18596,20315,20481,20541,20586,20866,21386,67155,259300,328572	Dnmt1,Eng,Fzd7,Kit,Myh9,Pdgfrb,Cxcl12,Ski,Slc8a1,Smarca4,Stim1,Tbx3,Smarca2,Ehd2,Ep300
7_Member	GO Biological Processes	GO:0014706	striated muscle tissue development	-3.99441	-1.82282	13/434	11865,12168,13805,14369,18596,20481,20541,21386,54485,56198,109620,328572,333654	Arntl,Bmpr2,Eng,Fzd7,Pdgfrb,Ski,Slc8a1,Tbx3,Dll4,Heyl,Dsp,Ep300,Ppp1r13l
7_Member	GO Biological Processes	GO:0060537	muscle tissue development	-3.79193	-1.67109	13/455	11865,12168,13805,14369,18596,20481,20541,21386,54485,56198,109620,328572,333654	Arntl,Bmpr2,Eng,Fzd7,Pdgfrb,Ski,Slc8a1,Tbx3,Dll4,Heyl,Dsp,Ep300,Ppp1r13l
7_Member	GO Biological Processes	GO:0051146	striated muscle cell differentiation	-3.59121	-1.53549	10/297	14369,17886,18596,20315,20481,20541,20866,21386,259300,328572	Fzd7,Myh9,Pdgfrb,Cxcl12,Ski,Slc8a1,Stim1,Tbx3,Ehd2,Ep300
7_Member	GO Biological Processes	GO:0048738	cardiac muscle tissue development	-3.49503	-1.4711	9/250	12168,13805,14369,18596,20541,21386,54485,109620,333654	Bmpr2,Eng,Fzd7,Pdgfrb,Slc8a1,Tbx3,Dll4,Dsp,Ppp1r13l
7_Member	GO Biological Processes	GO:0035051	cardiocyte differentiation	-3.09674	-1.17421	7/175	13805,14369,18186,18596,19712,20541,21386	Eng,Fzd7,Nrp1,Pdgfrb,Rest,Slc8a1,Tbx3
7_Member	GO Biological Processes	GO:0007517	muscle organ development	-2.51011	-0.812033	10/413	11865,13805,14369,17425,20481,54485,56198,109620,217012,328572	Arntl,Eng,Fzd7,Foxk1,Ski,Dll4,Heyl,Dsp,Unc45b,Ep300
7_Member	GO Biological Processes	GO:0055001	muscle cell development	-2.20997	-0.609274	6/191	13805,18596,20481,20541,21386,328572	Eng,Pdgfrb,Ski,Slc8a1,Tbx3,Ep300
8_Summary	GO Biological Processes	GO:0032964	collagen biosynthetic process	-6.5915	-3.55922	7/51	12831,13805,14062,16194,18596,74155,328572,16590,18747,69635,110279,232341,330177,12927,12929,21894,58220,240168,18186,21648,76954,100952	Col5a1,Eng,F2r,Il6ra,Pdgfrb,Errfi1,Ep300,Kit,Prkaca,Dapk1,Bcr,Wnk1,Taok3,Bcar1,Crkl,Tln1,Pard6b,Rasgrp3,Nrp1,Dynlt1b,St5,Emilin1
8_Member	GO Biological Processes	GO:0032964	collagen biosynthetic process	-6.5915	-3.55922	7/51	12831,13805,14062,16194,18596,74155,328572	Col5a1,Eng,F2r,Il6ra,Pdgfrb,Errfi1,Ep300
8_Member	GO Biological Processes	GO:0032965	regulation of collagen biosynthetic process	-5.76607	-3.05576	6/43	13805,14062,16194,18596,74155,328572	Eng,F2r,Il6ra,Pdgfrb,Errfi1,Ep300
8_Member	GO Biological Processes	GO:0010712	regulation of collagen metabolic process	-5.47771	-2.83612	6/48	13805,14062,16194,18596,74155,328572	Eng,F2r,Il6ra,Pdgfrb,Errfi1,Ep300
8_Member	GO Biological Processes	GO:0032963	collagen metabolic process	-4.8413	-2.37931	7/92	12831,13805,14062,16194,18596,74155,328572	Col5a1,Eng,F2r,Il6ra,Pdgfrb,Errfi1,Ep300
8_Member	GO Biological Processes	GO:0032967	positive regulation of collagen biosynthetic process	-3.86359	-1.72979	4/31	13805,14062,18596,328572	Eng,F2r,Pdgfrb,Ep300
8_Member	GO Biological Processes	GO:0010714	positive regulation of collagen metabolic process	-3.80851	-1.68446	4/32	13805,14062,18596,328572	Eng,F2r,Pdgfrb,Ep300
8_Member	GO Biological Processes	GO:0046777	protein autophosphorylation	-3.59886	-1.54038	9/242	13805,16590,18596,18747,69635,74155,110279,232341,330177	Eng,Kit,Pdgfrb,Prkaca,Dapk1,Errfi1,Bcr,Wnk1,Taok3
8_Member	KEGG Pathway	mmu04015	Rap1 signaling pathway	-3.28474	-1.31367	8/213	12927,12929,14062,16590,18596,21894,58220,240168	Bcar1,Crkl,F2r,Kit,Pdgfrb,Tln1,Pard6b,Rasgrp3
8_Member	GO Biological Processes	GO:0070372	regulation of ERK1 and ERK2 cascade	-2.69237	-0.940417	9/325	12929,14062,16590,18186,18596,21648,74155,76954,100952	Crkl,F2r,Kit,Nrp1,Pdgfrb,Dynlt1b,Errfi1,St5,Emilin1
8_Member	GO Biological Processes	GO:0070371	ERK1 and ERK2 cascade	-2.53592	-0.829315	9/343	12929,14062,16590,18186,18596,21648,74155,76954,100952	Crkl,F2r,Kit,Nrp1,Pdgfrb,Dynlt1b,Errfi1,St5,Emilin1
9_Summary	GO Biological Processes	GO:0045596	negative regulation of cell differentiation	-6.58315	-3.55922	23/778	11865,12006,12831,12832,12927,13433,13610,14369,18186,19712,20481,20620,21386,21648,22436,26921,50794,56294,56458,56484,121021,230674,237847,18747,24069,17758,17886,20740,29810,74392,78771,100952,235041,328572	Arntl,Axin2,Col5a1,Col5a2,Bcar1,Dnmt1,S1pr3,Fzd7,Nrp1,Rest,Ski,Plk2,Tbx3,Dynlt1b,Xdh,Map4k4,Klf13,Ptpn9,Foxo1,Foxo3,Cspg4,Kdm4a,Rtn4rl1,Prkaca,Sufu,Map4,Myh9,Sptan1,Bag3,Specc1l,Mctp1,Emilin1,Kank2,Ep300
9_Member	GO Biological Processes	GO:0045596	negative regulation of cell differentiation	-6.58315	-3.55922	23/778	11865,12006,12831,12832,12927,13433,13610,14369,18186,19712,20481,20620,21386,21648,22436,26921,50794,56294,56458,56484,121021,230674,237847	Arntl,Axin2,Col5a1,Col5a2,Bcar1,Dnmt1,S1pr3,Fzd7,Nrp1,Rest,Ski,Plk2,Tbx3,Dynlt1b,Xdh,Map4k4,Klf13,Ptpn9,Foxo1,Foxo3,Cspg4,Kdm4a,Rtn4rl1
9_Member	GO Biological Processes	GO:0051961	negative regulation of nervous system development	-4.96904	-2.48551	13/349	18186,18747,19712,20481,20620,21648,24069,26921,56294,56484,121021,230674,237847	Nrp1,Prkaca,Rest,Ski,Plk2,Dynlt1b,Sufu,Map4k4,Ptpn9,Foxo3,Cspg4,Kdm4a,Rtn4rl1
9_Member	GO Biological Processes	GO:0010721	negative regulation of cell development	-4.67714	-2.30409	13/372	12927,13610,18186,19712,20481,20620,21648,26921,56294,56484,121021,230674,237847	Bcar1,S1pr3,Nrp1,Rest,Ski,Plk2,Dynlt1b,Map4k4,Ptpn9,Foxo3,Cspg4,Kdm4a,Rtn4rl1
9_Member	GO Biological Processes	GO:0051129	negative regulation of cellular component organization	-4.38933	-2.10808	18/707	12927,13433,17758,17886,18186,20620,20740,26921,29810,56294,74392,78771,100952,121021,230674,235041,237847,328572	Bcar1,Dnmt1,Map4,Myh9,Nrp1,Plk2,Sptan1,Map4k4,Bag3,Ptpn9,Specc1l,Mctp1,Emilin1,Cspg4,Kdm4a,Kank2,Rtn4rl1,Ep300
9_Member	GO Biological Processes	GO:0050768	negative regulation of neurogenesis	-3.90567	-1.7585	11/326	18186,19712,20481,20620,21648,26921,56294,56484,121021,230674,237847	Nrp1,Rest,Ski,Plk2,Dynlt1b,Map4k4,Ptpn9,Foxo3,Cspg4,Kdm4a,Rtn4rl1
9_Member	GO Biological Processes	GO:0045665	negative regulation of neuron differentiation	-2.79242	-1.00491	8/254	18186,19712,20620,26921,56294,56484,121021,237847	Nrp1,Rest,Plk2,Map4k4,Ptpn9,Foxo3,Cspg4,Rtn4rl1
9_Member	GO Biological Processes	GO:0031345	negative regulation of cell projection organization	-2.77405	-0.995341	7/199	17758,18186,20620,26921,56294,121021,237847	Map4,Nrp1,Plk2,Map4k4,Ptpn9,Cspg4,Rtn4rl1
9_Member	GO Biological Processes	GO:0010977	negative regulation of neuron projection development	-2.45407	-0.782892	6/170	18186,20620,26921,56294,121021,237847	Nrp1,Plk2,Map4k4,Ptpn9,Cspg4,Rtn4rl1
10_Summary	GO Biological Processes	GO:0035886	vascular smooth muscle cell differentiation	-6.3946	-3.41897	6/34	13433,13805,16590,18596,20586,67155,14369,20315,259300,328572,80752,217864	Dnmt1,Eng,Kit,Pdgfrb,Smarca4,Smarca2,Fzd7,Cxcl12,Ehd2,Ep300,Fam20c,Rcor1
10_Member	GO Biological Processes	GO:0035886	vascular smooth muscle cell differentiation	-6.3946	-3.41897	6/34	13433,13805,16590,18596,20586,67155	Dnmt1,Eng,Kit,Pdgfrb,Smarca4,Smarca2
10_Member	GO Biological Processes	GO:0051145	smooth muscle cell differentiation	-4.48161	-2.17663	6/71	13433,13805,16590,18596,20586,67155	Dnmt1,Eng,Kit,Pdgfrb,Smarca4,Smarca2
10_Member	GO Biological Processes	GO:1905063	regulation of vascular smooth muscle cell differentiation	-3.78003	-1.66261	3/13	13433,13805,16590	Dnmt1,Eng,Kit
10_Member	GO Biological Processes	GO:0051147	regulation of muscle cell differentiation	-3.39357	-1.39204	7/156	13433,13805,14369,16590,20315,259300,328572	Dnmt1,Eng,Fzd7,Kit,Cxcl12,Ehd2,Ep300
10_Member	GO Biological Processes	GO:0051149	positive regulation of muscle cell differentiation	-3.03799	-1.13772	5/87	13805,16590,20315,259300,328572	Eng,Kit,Cxcl12,Ehd2,Ep300
10_Member	GO Biological Processes	GO:0051150	regulation of smooth muscle cell differentiation	-2.5929	-0.872552	3/32	13433,13805,16590	Dnmt1,Eng,Kit
10_Member	GO Biological Processes	GO:0098751	bone cell development	-2.48065	-0.796812	3/35	16590,80752,328572	Kit,Fam20c,Ep300
10_Member	GO Biological Processes	GO:0030219	megakaryocyte differentiation	-2.02138	-0.490456	3/51	16590,217864,328572	Kit,Rcor1,Ep300
11_Summary	GO Biological Processes	GO:0034446	substrate adhesion-dependent cell spreading	-6.0835	-3.27061	8/87	12927,12929,14369,16777,18186,20440,170736,330662,16480,19272,100952,109700,16194,17909,20315,23871,140570,328365,18747,22190	Bcar1,Crkl,Fzd7,Lamb1,Nrp1,St6gal1,Parvb,Dock1,Jup,Ptprk,Emilin1,Itga1,Il6ra,Myo10,Cxcl12,Ets1,Plxnb2,Zmiz1,Prkaca,Ubc
11_Member	GO Biological Processes	GO:0034446	substrate adhesion-dependent cell spreading	-6.0835	-3.27061	8/87	12927,12929,14369,16777,18186,20440,170736,330662	Bcar1,Crkl,Fzd7,Lamb1,Nrp1,St6gal1,Parvb,Dock1
11_Member	GO Biological Processes	GO:0031589	cell-substrate adhesion	-4.73766	-2.32213	12/314	12927,12929,14369,16480,16777,18186,19272,20440,100952,109700,170736,330662	Bcar1,Crkl,Fzd7,Jup,Lamb1,Nrp1,Ptprk,St6gal1,Emilin1,Itga1,Parvb,Dock1
11_Member	GO Biological Processes	GO:1900024	regulation of substrate adhesion-dependent cell spreading	-4.25495	-2.00935	5/48	12927,12929,18186,20440,330662	Bcar1,Crkl,Nrp1,St6gal1,Dock1
11_Member	GO Biological Processes	GO:0010810	regulation of cell-substrate adhesion	-3.52529	-1.4831	8/196	12927,12929,14369,16480,18186,20440,100952,330662	Bcar1,Crkl,Fzd7,Jup,Nrp1,St6gal1,Emilin1,Dock1
11_Member	GO Biological Processes	GO:0030155	regulation of cell adhesion	-3.33416	-1.33834	15/644	12927,12929,14369,16194,16480,16777,17909,18186,20315,20440,23871,100952,140570,328365,330662	Bcar1,Crkl,Fzd7,Il6ra,Jup,Lamb1,Myo10,Nrp1,Cxcl12,St6gal1,Ets1,Emilin1,Plxnb2,Zmiz1,Dock1
11_Member	Reactome Gene Sets	R-MMU-194138	Signaling by VEGF	-2.7298	-0.966782	5/102	12927,16480,18186,18747,330662	Bcar1,Jup,Nrp1,Prkaca,Dock1
11_Member	GO Biological Processes	GO:0045785	positive regulation of cell adhesion	-2.68871	-0.938123	10/390	12929,16194,16480,17909,18186,20315,23871,100952,328365,330662	Crkl,Il6ra,Jup,Myo10,Nrp1,Cxcl12,Ets1,Emilin1,Zmiz1,Dock1
11_Member	GO Biological Processes	GO:1900026	positive regulation of substrate adhesion-dependent cell spreading	-2.55424	-0.843515	3/33	12929,18186,330662	Crkl,Nrp1,Dock1
11_Member	GO Biological Processes	GO:0010811	positive regulation of cell-substrate adhesion	-2.43942	-0.772748	5/119	12929,16480,18186,100952,330662	Crkl,Jup,Nrp1,Emilin1,Dock1
11_Member	Reactome Gene Sets	R-MMU-4420097	VEGFA-VEGFR2 Pathway	-2.0588	-0.513833	4/94	12927,16480,18747,330662	Bcar1,Jup,Prkaca,Dock1
11_Member	Reactome Gene Sets	R-MMU-8848021	Signaling by PTK6	-2.045	-0.507326	3/50	12927,22190,330662	Bcar1,Ubc,Dock1
11_Member	Reactome Gene Sets	R-MMU-9006927	Signaling by Non-Receptor Tyrosine Kinases	-2.045	-0.507326	3/50	12927,22190,330662	Bcar1,Ubc,Dock1
12_Summary	GO Biological Processes	GO:0048729	tissue morphogenesis	-5.84705	-3.10001	20/670	12168,12831,12834,13805,14368,18186,18747,20315,20481,20496,20586,20677,21386,21387,21676,24069,54485,56198,109620,140570,12832,14369,14673,110279,12006,17158,17886,18541,18596,20541,21872,328365,328572,11764,12929	Bmpr2,Col5a1,Col6a2,Eng,Fzd6,Nrp1,Prkaca,Cxcl12,Ski,Slc12a2,Smarca4,Sox4,Tbx3,Tbx4,Tead1,Sufu,Dll4,Heyl,Dsp,Plxnb2,Col5a2,Fzd7,Gna12,Bcr,Axin2,Man2a1,Myh9,Pcnt,Pdgfrb,Slc8a1,Tjp1,Zmiz1,Ep300,Ap1b1,Crkl
12_Member	GO Biological Processes	GO:0048729	tissue morphogenesis	-5.84705	-3.10001	20/670	12168,12831,12834,13805,14368,18186,18747,20315,20481,20496,20586,20677,21386,21387,21676,24069,54485,56198,109620,140570	Bmpr2,Col5a1,Col6a2,Eng,Fzd6,Nrp1,Prkaca,Cxcl12,Ski,Slc12a2,Smarca4,Sox4,Tbx3,Tbx4,Tead1,Sufu,Dll4,Heyl,Dsp,Plxnb2
12_Member	GO Biological Processes	GO:0048598	embryonic morphogenesis	-5.03298	-2.52632	18/632	12168,12831,12832,13805,14368,14369,14673,18747,20481,20586,20677,21386,21387,21676,24069,54485,110279,140570	Bmpr2,Col5a1,Col5a2,Eng,Fzd6,Fzd7,Gna12,Prkaca,Ski,Smarca4,Sox4,Tbx3,Tbx4,Tead1,Sufu,Dll4,Bcr,Plxnb2
12_Member	GO Biological Processes	GO:0002009	morphogenesis of an epithelium	-4.68909	-2.30409	16/545	12831,13805,14368,18186,18747,20315,20481,20496,20586,20677,21386,21387,21676,24069,54485,140570	Col5a1,Eng,Fzd6,Nrp1,Prkaca,Cxcl12,Ski,Slc12a2,Smarca4,Sox4,Tbx3,Tbx4,Tead1,Sufu,Dll4,Plxnb2
12_Member	GO Biological Processes	GO:0043009	chordate embryonic development	-4.67198	-2.30409	19/738	12006,12168,14368,14673,17158,17886,18541,18596,18747,20481,20541,20586,20677,21386,21872,24069,140570,328365,328572	Axin2,Bmpr2,Fzd6,Gna12,Man2a1,Myh9,Pcnt,Pdgfrb,Prkaca,Ski,Slc8a1,Smarca4,Sox4,Tbx3,Tjp1,Sufu,Plxnb2,Zmiz1,Ep300
12_Member	GO Biological Processes	GO:0060562	epithelial tube morphogenesis	-4.64077	-2.28948	13/375	13805,14368,18186,18747,20315,20481,20496,20677,21386,21676,24069,54485,140570	Eng,Fzd6,Nrp1,Prkaca,Cxcl12,Ski,Slc12a2,Sox4,Tbx3,Tead1,Sufu,Dll4,Plxnb2
12_Member	GO Biological Processes	GO:0009792	embryo development ending in birth or egg hatching	-4.53714	-2.21218	19/755	12006,12168,14368,14673,17158,17886,18541,18596,18747,20481,20541,20586,20677,21386,21872,24069,140570,328365,328572	Axin2,Bmpr2,Fzd6,Gna12,Man2a1,Myh9,Pcnt,Pdgfrb,Prkaca,Ski,Slc8a1,Smarca4,Sox4,Tbx3,Tjp1,Sufu,Plxnb2,Zmiz1,Ep300
12_Member	GO Biological Processes	GO:0048736	appendage development	-4.25795	-2.00935	9/198	12168,14368,14673,18541,20481,20586,20677,21386,21387	Bmpr2,Fzd6,Gna12,Pcnt,Ski,Smarca4,Sox4,Tbx3,Tbx4
12_Member	GO Biological Processes	GO:0060173	limb development	-4.25795	-2.00935	9/198	12168,14368,14673,18541,20481,20586,20677,21386,21387	Bmpr2,Fzd6,Gna12,Pcnt,Ski,Smarca4,Sox4,Tbx3,Tbx4
12_Member	GO Biological Processes	GO:0035107	appendage morphogenesis	-3.89493	-1.7545	8/173	14368,14673,18541,20481,20586,20677,21386,21387	Fzd6,Gna12,Pcnt,Ski,Smarca4,Sox4,Tbx3,Tbx4
12_Member	GO Biological Processes	GO:0035108	limb morphogenesis	-3.89493	-1.7545	8/173	14368,14673,18541,20481,20586,20677,21386,21387	Fzd6,Gna12,Pcnt,Ski,Smarca4,Sox4,Tbx3,Tbx4
12_Member	GO Biological Processes	GO:0007389	pattern specification process	-3.14029	-1.20188	12/466	11764,12006,12168,12929,13805,18186,18747,20481,21386,24069,54485,328572	Ap1b1,Axin2,Bmpr2,Crkl,Eng,Nrp1,Prkaca,Ski,Tbx3,Sufu,Dll4,Ep300
12_Member	GO Biological Processes	GO:0001841	neural tube formation	-3.04327	-1.13914	6/130	14368,18747,20481,20677,24069,140570	Fzd6,Prkaca,Ski,Sox4,Sufu,Plxnb2
12_Member	GO Biological Processes	GO:0003002	regionalization	-2.84777	-1.02807	10/371	12006,12168,12929,18186,18747,20481,21386,24069,54485,328572	Axin2,Bmpr2,Crkl,Nrp1,Prkaca,Ski,Tbx3,Sufu,Dll4,Ep300
12_Member	GO Biological Processes	GO:0030326	embryonic limb morphogenesis	-2.82994	-1.02427	6/143	14368,14673,20481,20586,21386,21387	Fzd6,Gna12,Ski,Smarca4,Tbx3,Tbx4
12_Member	GO Biological Processes	GO:0035113	embryonic appendage morphogenesis	-2.82994	-1.02427	6/143	14368,14673,20481,20586,21386,21387	Fzd6,Gna12,Ski,Smarca4,Tbx3,Tbx4
12_Member	GO Biological Processes	GO:0001838	embryonic epithelial tube formation	-2.69557	-0.942252	6/152	14368,18747,20481,20677,24069,140570	Fzd6,Prkaca,Ski,Sox4,Sufu,Plxnb2
12_Member	GO Biological Processes	GO:0001843	neural tube closure	-2.62113	-0.891793	5/108	14368,18747,20481,24069,140570	Fzd6,Prkaca,Ski,Sufu,Plxnb2
12_Member	GO Biological Processes	GO:0060606	tube closure	-2.60371	-0.879532	5/109	14368,18747,20481,24069,140570	Fzd6,Prkaca,Ski,Sufu,Plxnb2
12_Member	GO Biological Processes	GO:0072175	epithelial tube formation	-2.59764	-0.874738	6/159	14368,18747,20481,20677,24069,140570	Fzd6,Prkaca,Ski,Sox4,Sufu,Plxnb2
12_Member	GO Biological Processes	GO:0014020	primary neural tube formation	-2.50307	-0.811663	5/115	14368,18747,20481,24069,140570	Fzd6,Prkaca,Ski,Sufu,Plxnb2
12_Member	GO Biological Processes	GO:0035148	tube formation	-2.41692	-0.757083	6/173	14368,18747,20481,20677,24069,140570	Fzd6,Prkaca,Ski,Sox4,Sufu,Plxnb2
12_Member	GO Biological Processes	GO:0016331	morphogenesis of embryonic epithelium	-2.33332	-0.696989	6/180	14368,18747,20481,20677,24069,140570	Fzd6,Prkaca,Ski,Sox4,Sufu,Plxnb2
12_Member	GO Biological Processes	GO:0001701	in utero embryonic development	-2.25088	-0.633285	10/450	14673,17158,17886,18541,18596,20541,20586,21386,21872,328365	Gna12,Man2a1,Myh9,Pcnt,Pdgfrb,Slc8a1,Smarca4,Tbx3,Tjp1,Zmiz1
12_Member	GO Biological Processes	GO:0021915	neural tube development	-2.23171	-0.620929	6/189	14368,18747,20481,20677,24069,140570	Fzd6,Prkaca,Ski,Sox4,Sufu,Plxnb2
13_Summary	GO Biological Processes	GO:0019827	stem cell population maintenance	-5.82291	-3.10001	10/163	14369,16590,20481,20586,20677,21386,21676,56458,56484,94352,11865,12006,14368,72114,232341,56332,22190,328572	Fzd7,Kit,Ski,Smarca4,Sox4,Tbx3,Tead1,Foxo1,Foxo3,Loxl2,Arntl,Axin2,Fzd6,Zbed3,Wnk1,Amotl2,Ubc,Ep300
13_Member	GO Biological Processes	GO:0019827	stem cell population maintenance	-5.82291	-3.10001	10/163	14369,16590,20481,20586,20677,21386,21676,56458,56484,94352	Fzd7,Kit,Ski,Smarca4,Sox4,Tbx3,Tead1,Foxo1,Foxo3,Loxl2
13_Member	GO Biological Processes	GO:0098727	maintenance of cell number	-5.7275	-3.02942	10/167	14369,16590,20481,20586,20677,21386,21676,56458,56484,94352	Fzd7,Kit,Ski,Smarca4,Sox4,Tbx3,Tead1,Foxo1,Foxo3,Loxl2
13_Member	GO Biological Processes	GO:0060828	regulation of canonical Wnt signaling pathway	-4.01458	-1.83274	9/213	11865,12006,14368,14369,20677,56458,56484,72114,232341	Arntl,Axin2,Fzd6,Fzd7,Sox4,Foxo1,Foxo3,Zbed3,Wnk1
13_Member	GO Biological Processes	GO:0030111	regulation of Wnt signaling pathway	-3.7471	-1.64501	10/284	11865,12006,14368,14369,20586,20677,56458,56484,72114,232341	Arntl,Axin2,Fzd6,Fzd7,Smarca4,Sox4,Foxo1,Foxo3,Zbed3,Wnk1
13_Member	GO Biological Processes	GO:0060070	canonical Wnt signaling pathway	-3.26451	-1.30016	9/269	11865,12006,14368,14369,20677,56458,56484,72114,232341	Arntl,Axin2,Fzd6,Fzd7,Sox4,Foxo1,Foxo3,Zbed3,Wnk1
13_Member	GO Biological Processes	GO:0016055	Wnt signaling pathway	-2.98035	-1.10437	11/420	11865,12006,14368,14369,20586,20677,56332,56458,56484,72114,232341	Arntl,Axin2,Fzd6,Fzd7,Smarca4,Sox4,Amotl2,Foxo1,Foxo3,Zbed3,Wnk1
13_Member	GO Biological Processes	GO:0198738	cell-cell signaling by wnt	-2.96378	-1.09867	11/422	11865,12006,14368,14369,20586,20677,56332,56458,56484,72114,232341	Arntl,Axin2,Fzd6,Fzd7,Smarca4,Sox4,Amotl2,Foxo1,Foxo3,Zbed3,Wnk1
13_Member	GO Biological Processes	GO:0030177	positive regulation of Wnt signaling pathway	-2.36338	-0.720303	5/124	11865,20586,20677,72114,232341	Arntl,Smarca4,Sox4,Zbed3,Wnk1
13_Member	GO Biological Processes	GO:1905114	cell surface receptor signaling pathway involved in cell-cell signaling	-2.35549	-0.713898	11/506	11865,12006,14368,14369,20586,20677,56332,56458,56484,72114,232341	Arntl,Axin2,Fzd6,Fzd7,Smarca4,Sox4,Amotl2,Foxo1,Foxo3,Zbed3,Wnk1
13_Member	GO Biological Processes	GO:0090263	positive regulation of canonical Wnt signaling pathway	-2.07483	-0.520291	4/93	11865,20677,72114,232341	Arntl,Sox4,Zbed3,Wnk1
13_Member	Reactome Gene Sets	R-MMU-201681	TCF dependent signaling in response to WNT	-2.02673	-0.492514	6/209	12006,14368,20586,20677,22190,328572	Axin2,Fzd6,Smarca4,Sox4,Ubc,Ep300
14_Summary	GO Biological Processes	GO:0000904	cell morphogenesis involved in differentiation	-5.62134	-2.94626	21/756	12168,12829,12834,12927,12929,14369,16777,17150,17760,17886,18186,20315,20440,58235,77630,109294,140570,170736,319710,328572,330662	Bmpr2,Col4a4,Col6a2,Bcar1,Crkl,Fzd7,Lamb1,Mfap2,Map6,Myh9,Nrp1,Cxcl12,St6gal1,Nectin1,Prdm8,Prex2,Plxnb2,Parvb,Frmd6,Ep300,Dock1
14_Member	GO Biological Processes	GO:0000904	cell morphogenesis involved in differentiation	-5.62134	-2.94626	21/756	12168,12829,12834,12927,12929,14369,16777,17150,17760,17886,18186,20315,20440,58235,77630,109294,140570,170736,319710,328572,330662	Bmpr2,Col4a4,Col6a2,Bcar1,Crkl,Fzd7,Lamb1,Mfap2,Map6,Myh9,Nrp1,Cxcl12,St6gal1,Nectin1,Prdm8,Prex2,Plxnb2,Parvb,Frmd6,Ep300,Dock1
15_Summary	GO Biological Processes	GO:0070164	negative regulation of adiponectin secretion	-5.60957	-2.94626	3/4	52055,75767,215445,11865,14062,14652,16480,18747,19712,20677,26921,29810,72565,320051,328572,360013,20586,18671,21386,110279,232341,14579,78771,80281,20315,56458,56484	Rab11fip5,Rab11fip1,Rab11fip3,Arntl,F2r,Glp1r,Jup,Prkaca,Rest,Sox4,Map4k4,Bag3,Uaca,Exph5,Ep300,Myo18a,Smarca4,Abcb1a,Tbx3,Bcr,Wnk1,Gem,Mctp1,Cttnbp2nl,Cxcl12,Foxo1,Foxo3
15_Member	GO Biological Processes	GO:0070164	negative regulation of adiponectin secretion	-5.60957	-2.94626	3/4	52055,75767,215445	Rab11fip5,Rab11fip1,Rab11fip3
15_Member	GO Biological Processes	GO:0070162	adiponectin secretion	-4.91611	-2.44707	3/6	52055,75767,215445	Rab11fip5,Rab11fip1,Rab11fip3
15_Member	GO Biological Processes	GO:0070163	regulation of adiponectin secretion	-4.91611	-2.44707	3/6	52055,75767,215445	Rab11fip5,Rab11fip1,Rab11fip3
15_Member	GO Biological Processes	GO:0051223	regulation of protein transport	-3.68651	-1.60239	16/664	11865,14062,14652,16480,18747,19712,20677,26921,29810,52055,72565,75767,215445,320051,328572,360013	Arntl,F2r,Glp1r,Jup,Prkaca,Rest,Sox4,Map4k4,Bag3,Rab11fip5,Uaca,Rab11fip1,Rab11fip3,Exph5,Ep300,Myo18a
15_Member	GO Biological Processes	GO:0070201	regulation of establishment of protein localization	-3.50116	-1.4719	16/690	11865,14062,14652,16480,18747,19712,20677,26921,29810,52055,72565,75767,215445,320051,328572,360013	Arntl,F2r,Glp1r,Jup,Prkaca,Rest,Sox4,Map4k4,Bag3,Rab11fip5,Uaca,Rab11fip1,Rab11fip3,Exph5,Ep300,Myo18a
15_Member	GO Biological Processes	GO:0090087	regulation of peptide transport	-3.40558	-1.40162	16/704	11865,14062,14652,16480,18747,19712,20677,26921,29810,52055,72565,75767,215445,320051,328572,360013	Arntl,F2r,Glp1r,Jup,Prkaca,Rest,Sox4,Map4k4,Bag3,Rab11fip5,Uaca,Rab11fip1,Rab11fip3,Exph5,Ep300,Myo18a
15_Member	GO Biological Processes	GO:0050708	regulation of protein secretion	-3.29014	-1.31367	12/448	11865,14062,14652,19712,20677,26921,52055,75767,215445,320051,328572,360013	Arntl,F2r,Glp1r,Rest,Sox4,Map4k4,Rab11fip5,Rab11fip1,Rab11fip3,Exph5,Ep300,Myo18a
15_Member	GO Biological Processes	GO:0009749	response to glucose	-3.05348	-1.14546	7/178	14652,18747,20586,20677,26921,52055,328572	Glp1r,Prkaca,Smarca4,Sox4,Map4k4,Rab11fip5,Ep300
15_Member	GO Biological Processes	GO:0009746	response to hexose	-3.01112	-1.12595	7/181	14652,18747,20586,20677,26921,52055,328572	Glp1r,Prkaca,Smarca4,Sox4,Map4k4,Rab11fip5,Ep300
15_Member	GO Biological Processes	GO:0034284	response to monosaccharide	-2.99719	-1.11572	7/182	14652,18747,20586,20677,26921,52055,328572	Glp1r,Prkaca,Smarca4,Sox4,Map4k4,Rab11fip5,Ep300
15_Member	GO Biological Processes	GO:0002791	regulation of peptide secretion	-2.98307	-1.10527	12/486	11865,14062,14652,19712,20677,26921,52055,75767,215445,320051,328572,360013	Arntl,F2r,Glp1r,Rest,Sox4,Map4k4,Rab11fip5,Rab11fip1,Rab11fip3,Exph5,Ep300,Myo18a
15_Member	GO Biological Processes	GO:0050709	negative regulation of protein secretion	-2.97499	-1.10082	6/134	14062,19712,26921,52055,75767,215445	F2r,Rest,Map4k4,Rab11fip5,Rab11fip1,Rab11fip3
15_Member	GO Biological Processes	GO:0009914	hormone transport	-2.94509	-1.08865	10/360	11865,14652,18671,19712,20677,21386,26921,52055,75767,215445	Arntl,Glp1r,Abcb1a,Rest,Sox4,Tbx3,Map4k4,Rab11fip5,Rab11fip1,Rab11fip3
15_Member	GO Biological Processes	GO:0051224	negative regulation of protein transport	-2.9424	-1.0877	7/186	14062,19712,26921,29810,52055,75767,215445	F2r,Rest,Map4k4,Bag3,Rab11fip5,Rab11fip1,Rab11fip3
15_Member	GO Biological Processes	GO:0044060	regulation of endocrine process	-2.92806	-1.07752	4/54	14062,52055,75767,215445	F2r,Rab11fip5,Rab11fip1,Rab11fip3
15_Member	GO Biological Processes	GO:0051048	negative regulation of secretion	-2.92537	-1.07752	8/242	14062,19712,26921,52055,75767,110279,215445,232341	F2r,Rest,Map4k4,Rab11fip5,Rab11fip1,Bcr,Rab11fip3,Wnk1
15_Member	GO Biological Processes	GO:0046888	negative regulation of hormone secretion	-2.90778	-1.06479	5/93	19712,26921,52055,75767,215445	Rest,Map4k4,Rab11fip5,Rab11fip1,Rab11fip3
15_Member	GO Biological Processes	GO:1904950	negative regulation of establishment of protein localization	-2.88907	-1.05133	7/190	14062,19712,26921,29810,52055,75767,215445	F2r,Rest,Map4k4,Bag3,Rab11fip5,Rab11fip1,Rab11fip3
15_Member	GO Biological Processes	GO:0009743	response to carbohydrate	-2.83712	-1.02427	7/194	14652,18747,20586,20677,26921,52055,328572	Glp1r,Prkaca,Smarca4,Sox4,Map4k4,Rab11fip5,Ep300
15_Member	GO Biological Processes	GO:0002792	negative regulation of peptide secretion	-2.81451	-1.01399	6/144	14062,19712,26921,52055,75767,215445	F2r,Rest,Map4k4,Rab11fip5,Rab11fip1,Rab11fip3
15_Member	GO Biological Processes	GO:0051051	negative regulation of transport	-2.7991	-1.00855	12/511	14062,14579,19712,26921,29810,52055,75767,78771,80281,110279,215445,232341	F2r,Gem,Rest,Map4k4,Bag3,Rab11fip5,Rab11fip1,Mctp1,Cttnbp2nl,Bcr,Rab11fip3,Wnk1
15_Member	GO Biological Processes	GO:0060986	endocrine hormone secretion	-2.7844	-1.00131	4/59	21386,52055,75767,215445	Tbx3,Rab11fip5,Rab11fip1,Rab11fip3
15_Member	GO Biological Processes	GO:0050886	endocrine process	-2.7298	-0.966782	5/102	14062,21386,52055,75767,215445	F2r,Tbx3,Rab11fip5,Rab11fip1,Rab11fip3
15_Member	GO Biological Processes	GO:1903530	regulation of secretion by cell	-2.65854	-0.913363	15/753	11865,14062,14652,19712,20315,20677,26921,52055,75767,78771,110279,215445,320051,328572,360013	Arntl,F2r,Glp1r,Rest,Cxcl12,Sox4,Map4k4,Rab11fip5,Rab11fip1,Mctp1,Bcr,Rab11fip3,Exph5,Ep300,Myo18a
15_Member	GO Biological Processes	GO:1903531	negative regulation of secretion by cell	-2.59627	-0.874642	7/214	14062,19712,26921,52055,75767,110279,215445	F2r,Rest,Map4k4,Rab11fip5,Rab11fip1,Bcr,Rab11fip3
15_Member	GO Biological Processes	GO:0009306	protein secretion	-2.4991	-0.80939	12/556	11865,14062,14652,19712,20677,26921,52055,75767,215445,320051,328572,360013	Arntl,F2r,Glp1r,Rest,Sox4,Map4k4,Rab11fip5,Rab11fip1,Rab11fip3,Exph5,Ep300,Myo18a
15_Member	GO Biological Processes	GO:0046879	hormone secretion	-2.46187	-0.787279	9/352	11865,14652,19712,20677,21386,26921,52055,75767,215445	Arntl,Glp1r,Rest,Sox4,Tbx3,Map4k4,Rab11fip5,Rab11fip1,Rab11fip3
15_Member	GO Biological Processes	GO:0046883	regulation of hormone secretion	-2.41165	-0.757083	8/293	11865,14652,19712,20677,26921,52055,75767,215445	Arntl,Glp1r,Rest,Sox4,Map4k4,Rab11fip5,Rab11fip1,Rab11fip3
15_Member	GO Biological Processes	GO:0002790	peptide secretion	-2.24489	-0.629996	12/599	11865,14062,14652,19712,20677,26921,52055,75767,215445,320051,328572,360013	Arntl,F2r,Glp1r,Rest,Sox4,Map4k4,Rab11fip5,Rab11fip1,Rab11fip3,Exph5,Ep300,Myo18a
15_Member	GO Biological Processes	GO:0071333	cellular response to glucose stimulus	-2.22194	-0.617872	5/134	18747,20586,20677,26921,52055	Prkaca,Smarca4,Sox4,Map4k4,Rab11fip5
15_Member	GO Biological Processes	GO:0071331	cellular response to hexose stimulus	-2.19521	-0.601695	5/136	18747,20586,20677,26921,52055	Prkaca,Smarca4,Sox4,Map4k4,Rab11fip5
15_Member	GO Biological Processes	GO:0042593	glucose homeostasis	-2.19186	-0.599299	7/254	18747,20586,20677,26921,52055,56458,56484	Prkaca,Smarca4,Sox4,Map4k4,Rab11fip5,Foxo1,Foxo3
15_Member	GO Biological Processes	GO:0033500	carbohydrate homeostasis	-2.18285	-0.593224	7/255	18747,20586,20677,26921,52055,56458,56484	Prkaca,Smarca4,Sox4,Map4k4,Rab11fip5,Foxo1,Foxo3
15_Member	GO Biological Processes	GO:0071326	cellular response to monosaccharide stimulus	-2.18202	-0.593224	5/137	18747,20586,20677,26921,52055	Prkaca,Smarca4,Sox4,Map4k4,Rab11fip5
15_Member	GO Biological Processes	GO:0023061	signal release	-2.14204	-0.568902	10/467	11865,14652,19712,20677,21386,26921,52055,75767,78771,215445	Arntl,Glp1r,Rest,Sox4,Tbx3,Map4k4,Rab11fip5,Rab11fip1,Mctp1,Rab11fip3
15_Member	GO Biological Processes	GO:0071322	cellular response to carbohydrate stimulus	-2.09294	-0.535793	5/144	18747,20586,20677,26921,52055	Prkaca,Smarca4,Sox4,Map4k4,Rab11fip5
15_Member	GO Biological Processes	GO:0001678	cellular glucose homeostasis	-2.03256	-0.496684	5/149	18747,20586,20677,26921,52055	Prkaca,Smarca4,Sox4,Map4k4,Rab11fip5
16_Summary	GO Biological Processes	GO:0043588	skin development	-5.22058	-2.65639	12/281	12831,12832,14368,16480,18755,20586,24069,73822,74155,74754,109620,320051	Col5a1,Col5a2,Fzd6,Jup,Prkch,Smarca4,Sufu,Mfsd12,Errfi1,Dhcr24,Dsp,Exph5
16_Member	GO Biological Processes	GO:0043588	skin development	-5.22058	-2.65639	12/281	12831,12832,14368,16480,18755,20586,24069,73822,74155,74754,109620,320051	Col5a1,Col5a2,Fzd6,Jup,Prkch,Smarca4,Sufu,Mfsd12,Errfi1,Dhcr24,Dsp,Exph5
16_Member	GO Biological Processes	GO:0030216	keratinocyte differentiation	-2.20851	-0.609274	5/135	18755,20586,74155,109620,320051	Prkch,Smarca4,Errfi1,Dsp,Exph5
17_Summary	GO Biological Processes	GO:0034330	cell junction organization	-5.11865	-2.58027	11/240	14062,14086,16480,18186,18747,18755,19272,21894,58220,58235,109620,16782,170736	F2r,Fscn1,Jup,Nrp1,Prkaca,Prkch,Ptprk,Tln1,Pard6b,Nectin1,Dsp,Lamc2,Parvb
17_Member	GO Biological Processes	GO:0034330	cell junction organization	-5.11865	-2.58027	11/240	14062,14086,16480,18186,18747,18755,19272,21894,58220,58235,109620	F2r,Fscn1,Jup,Nrp1,Prkaca,Prkch,Ptprk,Tln1,Pard6b,Nectin1,Dsp
17_Member	GO Biological Processes	GO:0045216	cell-cell junction organization	-4.54312	-2.21302	8/140	14062,14086,16480,18747,18755,58220,58235,109620	F2r,Fscn1,Jup,Prkaca,Prkch,Pard6b,Nectin1,Dsp
17_Member	GO Biological Processes	GO:0002934	desmosome organization	-4.14897	-1.92802	3/10	16480,58235,109620	Jup,Nectin1,Dsp
17_Member	GO Biological Processes	GO:0034329	cell junction assembly	-3.54024	-1.49269	8/195	14086,16480,18186,18747,18755,19272,21894,58220	Fscn1,Jup,Nrp1,Prkaca,Prkch,Ptprk,Tln1,Pard6b
17_Member	Reactome Gene Sets	R-MMU-446728	Cell junction organization	-3.50097	-1.4719	5/69	16480,16782,58220,58235,170736	Jup,Lamc2,Pard6b,Nectin1,Parvb
17_Member	Reactome Gene Sets	R-MMU-1500931	Cell-Cell communication	-2.90778	-1.06479	5/93	16480,16782,58220,58235,170736	Jup,Lamc2,Pard6b,Nectin1,Parvb
17_Member	GO Biological Processes	GO:0007043	cell-cell junction assembly	-2.71117	-0.953721	5/103	14086,16480,18747,18755,58220	Fscn1,Jup,Prkaca,Prkch,Pard6b
17_Member	Reactome Gene Sets	R-MMU-421270	Cell-cell junction organization	-2.0939	-0.53588	3/48	16480,58220,58235	Jup,Pard6b,Nectin1
18_Summary	GO Biological Processes	GO:0001501	skeletal system development	-5.06427	-2.54229	16/508	12006,12168,12832,12834,16590,16969,18596,20481,20677,21386,21387,80752,94352,208647,268396,328572,12831,329003,18747	Axin2,Bmpr2,Col5a2,Col6a2,Kit,Zbtb7a,Pdgfrb,Ski,Sox4,Tbx3,Tbx4,Fam20c,Loxl2,Creb3l2,Sh3pxd2b,Ep300,Col5a1,Zfp516,Prkaca
18_Member	GO Biological Processes	GO:0001501	skeletal system development	-5.06427	-2.54229	16/508	12006,12168,12832,12834,16590,16969,18596,20481,20677,21386,21387,80752,94352,208647,268396,328572	Axin2,Bmpr2,Col5a2,Col6a2,Kit,Zbtb7a,Pdgfrb,Ski,Sox4,Tbx3,Tbx4,Fam20c,Loxl2,Creb3l2,Sh3pxd2b,Ep300
18_Member	GO Biological Processes	GO:0061448	connective tissue development	-4.71623	-2.30695	11/265	12006,12168,12831,12834,16969,18596,94352,208647,268396,328572,329003	Axin2,Bmpr2,Col5a1,Col6a2,Zbtb7a,Pdgfrb,Loxl2,Creb3l2,Sh3pxd2b,Ep300,Zfp516
18_Member	GO Biological Processes	GO:0051216	cartilage development	-2.7865	-1.00131	7/198	12006,12168,12834,16969,94352,208647,328572	Axin2,Bmpr2,Col6a2,Zbtb7a,Loxl2,Creb3l2,Ep300
18_Member	GO Biological Processes	GO:0060348	bone development	-2.60762	-0.879578	7/213	12006,12834,16590,20481,80752,268396,328572	Axin2,Col6a2,Kit,Ski,Fam20c,Sh3pxd2b,Ep300
18_Member	GO Biological Processes	GO:0002062	chondrocyte differentiation	-2.5194	-0.817694	5/114	12006,12168,12834,94352,208647	Axin2,Bmpr2,Col6a2,Loxl2,Creb3l2
18_Member	GO Biological Processes	GO:0002063	chondrocyte development	-2.28511	-0.662178	3/41	12006,12168,12834	Axin2,Bmpr2,Col6a2
18_Member	GO Biological Processes	GO:0001649	osteoblast differentiation	-2.23171	-0.620929	6/189	12006,12168,18747,20481,80752,268396	Axin2,Bmpr2,Prkaca,Ski,Fam20c,Sh3pxd2b
18_Member	GO Biological Processes	GO:0045667	regulation of osteoblast differentiation	-2.16895	-0.588526	5/138	12006,12168,18747,20481,80752	Axin2,Bmpr2,Prkaca,Ski,Fam20c
19_Summary	GO Biological Processes	GO:0022604	regulation of cell morphogenesis	-5.03251	-2.52632	16/511	12168,12927,12929,13822,14673,16590,17760,17886,17909,18186,20315,20440,140570,170736,328572,330662,12492,14086,17758,20620,21648,26921,56294,121021,208647,237847,17158,18755,56198,230674,99633,19712,56484,13805,18596,100952,20496,241296	Bmpr2,Bcar1,Crkl,Epb41l2,Gna12,Kit,Map6,Myh9,Myo10,Nrp1,Cxcl12,St6gal1,Plxnb2,Parvb,Ep300,Dock1,Scarb2,Fscn1,Map4,Plk2,Dynlt1b,Map4k4,Ptpn9,Cspg4,Creb3l2,Rtn4rl1,Man2a1,Prkch,Heyl,Kdm4a,Adgrl2,Rest,Foxo3,Eng,Pdgfrb,Emilin1,Slc12a2,Lrrc8a
19_Member	GO Biological Processes	GO:0022604	regulation of cell morphogenesis	-5.03251	-2.52632	16/511	12168,12927,12929,13822,14673,16590,17760,17886,17909,18186,20315,20440,140570,170736,328572,330662	Bmpr2,Bcar1,Crkl,Epb41l2,Gna12,Kit,Map6,Myh9,Myo10,Nrp1,Cxcl12,St6gal1,Plxnb2,Parvb,Ep300,Dock1
19_Member	GO Biological Processes	GO:0048842	positive regulation of axon extension involved in axon guidance	-4.67583	-2.30409	3/7	12168,18186,20315	Bmpr2,Nrp1,Cxcl12
19_Member	GO Biological Processes	GO:1902669	positive regulation of axon guidance	-4.30112	-2.03797	3/9	12168,18186,20315	Bmpr2,Nrp1,Cxcl12
19_Member	GO Biological Processes	GO:0120035	regulation of plasma membrane bounded cell projection organization	-4.1434	-1.92645	18/739	12168,12492,14086,16590,17758,17760,17909,18186,20315,20620,21648,26921,56294,121021,140570,208647,237847,328572	Bmpr2,Scarb2,Fscn1,Kit,Map4,Map6,Myo10,Nrp1,Cxcl12,Plk2,Dynlt1b,Map4k4,Ptpn9,Cspg4,Plxnb2,Creb3l2,Rtn4rl1,Ep300
19_Member	GO Biological Processes	GO:0031344	regulation of cell projection organization	-4.077	-1.86794	18/748	12168,12492,14086,16590,17758,17760,17909,18186,20315,20620,21648,26921,56294,121021,140570,208647,237847,328572	Bmpr2,Scarb2,Fscn1,Kit,Map4,Map6,Myo10,Nrp1,Cxcl12,Plk2,Dynlt1b,Map4k4,Ptpn9,Cspg4,Plxnb2,Creb3l2,Rtn4rl1,Ep300
19_Member	GO Biological Processes	GO:0050769	positive regulation of neurogenesis	-4.06026	-1.85896	15/551	12168,12492,12929,16590,17158,17760,18186,18755,20315,21648,56198,140570,208647,230674,328572	Bmpr2,Scarb2,Crkl,Kit,Man2a1,Map6,Nrp1,Prkch,Cxcl12,Dynlt1b,Heyl,Plxnb2,Creb3l2,Kdm4a,Ep300
19_Member	GO Biological Processes	GO:0051962	positive regulation of nervous system development	-4.03356	-1.84345	16/619	12168,12492,12929,16590,17158,17760,18186,18755,20315,21648,56198,99633,140570,208647,230674,328572	Bmpr2,Scarb2,Crkl,Kit,Man2a1,Map6,Nrp1,Prkch,Cxcl12,Dynlt1b,Heyl,Adgrl2,Plxnb2,Creb3l2,Kdm4a,Ep300
19_Member	GO Biological Processes	GO:0045664	regulation of neuron differentiation	-4.03337	-1.84345	18/754	12168,12492,17760,18186,19712,20315,20620,21648,26921,56198,56294,56484,121021,140570,208647,230674,237847,328572	Bmpr2,Scarb2,Map6,Nrp1,Rest,Cxcl12,Plk2,Dynlt1b,Map4k4,Heyl,Ptpn9,Foxo3,Cspg4,Plxnb2,Creb3l2,Kdm4a,Rtn4rl1,Ep300
19_Member	GO Biological Processes	GO:0010720	positive regulation of cell development	-4.00127	-1.82607	16/623	12168,12492,12929,16590,17158,17760,18186,18755,20315,21648,56198,140570,208647,230674,328572,330662	Bmpr2,Scarb2,Crkl,Kit,Man2a1,Map6,Nrp1,Prkch,Cxcl12,Dynlt1b,Heyl,Plxnb2,Creb3l2,Kdm4a,Ep300,Dock1
19_Member	GO Biological Processes	GO:0010770	positive regulation of cell morphogenesis involved in differentiation	-3.87765	-1.74054	8/174	12168,12929,17760,18186,20315,140570,328572,330662	Bmpr2,Crkl,Map6,Nrp1,Cxcl12,Plxnb2,Ep300,Dock1
19_Member	GO Biological Processes	GO:0050772	positive regulation of axonogenesis	-3.69842	-1.61136	6/98	12168,17760,18186,20315,140570,328572	Bmpr2,Map6,Nrp1,Cxcl12,Plxnb2,Ep300
19_Member	GO Biological Processes	GO:0060973	cell migration involved in heart development	-3.41487	-1.40841	3/17	13805,18186,18596	Eng,Nrp1,Pdgfrb
19_Member	GO Biological Processes	GO:0010975	regulation of neuron projection development	-3.28974	-1.31367	14/581	12168,12492,17760,18186,20315,20620,21648,26921,56294,121021,140570,208647,237847,328572	Bmpr2,Scarb2,Map6,Nrp1,Cxcl12,Plk2,Dynlt1b,Map4k4,Ptpn9,Cspg4,Plxnb2,Creb3l2,Rtn4rl1,Ep300
19_Member	GO Biological Processes	GO:0010769	regulation of cell morphogenesis involved in differentiation	-3.21212	-1.2522	10/332	12168,12927,12929,17760,18186,20315,20440,140570,328572,330662	Bmpr2,Bcar1,Crkl,Map6,Nrp1,Cxcl12,St6gal1,Plxnb2,Ep300,Dock1
19_Member	GO Biological Processes	GO:0048010	vascular endothelial growth factor receptor signaling pathway	-3.19227	-1.24539	4/46	12168,12927,18186,100952	Bmpr2,Bcar1,Nrp1,Emilin1
19_Member	GO Biological Processes	GO:0045773	positive regulation of axon extension	-2.98978	-1.11015	4/52	12168,18186,20315,328572	Bmpr2,Nrp1,Cxcl12,Ep300
19_Member	GO Biological Processes	GO:0045666	positive regulation of neuron differentiation	-2.78091	-1.00075	11/445	12168,12492,17760,18186,20315,21648,56198,140570,208647,230674,328572	Bmpr2,Scarb2,Map6,Nrp1,Cxcl12,Dynlt1b,Heyl,Plxnb2,Creb3l2,Kdm4a,Ep300
19_Member	GO Biological Processes	GO:0061298	retina vasculature development in camera-type eye	-2.76213	-0.989195	3/28	12168,18186,18596	Bmpr2,Nrp1,Pdgfrb
19_Member	GO Biological Processes	GO:0031346	positive regulation of cell projection organization	-2.75047	-0.981195	11/449	12168,12492,14086,16590,17760,18186,20315,21648,140570,208647,328572	Bmpr2,Scarb2,Fscn1,Kit,Map6,Nrp1,Cxcl12,Dynlt1b,Plxnb2,Creb3l2,Ep300
19_Member	GO Biological Processes	GO:0003148	outflow tract septum morphogenesis	-2.67441	-0.926533	3/30	12168,13805,18186	Bmpr2,Eng,Nrp1
19_Member	GO Biological Processes	GO:0048841	regulation of axon extension involved in axon guidance	-2.55424	-0.843515	3/33	12168,18186,20315	Bmpr2,Nrp1,Cxcl12
19_Member	GO Biological Processes	GO:0010976	positive regulation of neuron projection development	-2.48626	-0.801256	9/349	12168,12492,17760,18186,20315,21648,140570,208647,328572	Bmpr2,Scarb2,Map6,Nrp1,Cxcl12,Dynlt1b,Plxnb2,Creb3l2,Ep300
19_Member	GO Biological Processes	GO:0048846	axon extension involved in axon guidance	-2.41158	-0.757083	3/37	12168,18186,20315	Bmpr2,Nrp1,Cxcl12
19_Member	GO Biological Processes	GO:1902284	neuron projection extension involved in neuron projection guidance	-2.41158	-0.757083	3/37	12168,18186,20315	Bmpr2,Nrp1,Cxcl12
19_Member	GO Biological Processes	GO:1902667	regulation of axon guidance	-2.17174	-0.589458	3/45	12168,18186,20315	Bmpr2,Nrp1,Cxcl12
19_Member	GO Biological Processes	GO:0050770	regulation of axonogenesis	-2.10553	-0.542921	6/201	12168,17760,18186,20315,140570,328572	Bmpr2,Map6,Nrp1,Cxcl12,Plxnb2,Ep300
19_Member	GO Biological Processes	GO:0008361	regulation of cell size	-2.09545	-0.53588	6/202	12168,18186,20315,20496,241296,328572	Bmpr2,Nrp1,Cxcl12,Slc12a2,Lrrc8a,Ep300
20_Summary	GO Biological Processes	GO:0044057	regulation of system process	-4.97019	-2.48551	17/577	12168,14062,14387,14652,16480,16590,18671,20541,21676,52055,56458,74155,75767,109620,215445,232341,328572,230674,333654,104099,109700,13805,110279	Bmpr2,F2r,Gaa,Glp1r,Jup,Kit,Abcb1a,Slc8a1,Tead1,Rab11fip5,Foxo1,Errfi1,Rab11fip1,Dsp,Rab11fip3,Wnk1,Ep300,Kdm4a,Ppp1r13l,Itga9,Itga1,Eng,Bcr
20_Member	GO Biological Processes	GO:0044057	regulation of system process	-4.97019	-2.48551	17/577	12168,14062,14387,14652,16480,16590,18671,20541,21676,52055,56458,74155,75767,109620,215445,232341,328572	Bmpr2,F2r,Gaa,Glp1r,Jup,Kit,Abcb1a,Slc8a1,Tead1,Rab11fip5,Foxo1,Errfi1,Rab11fip1,Dsp,Rab11fip3,Wnk1,Ep300
20_Member	GO Biological Processes	GO:0003012	muscle system process	-3.98351	-1.81549	12/376	14062,14387,16480,16590,20541,21676,56458,74155,109620,230674,328572,333654	F2r,Gaa,Jup,Kit,Slc8a1,Tead1,Foxo1,Errfi1,Dsp,Kdm4a,Ep300,Ppp1r13l
20_Member	GO Biological Processes	GO:0090257	regulation of muscle system process	-3.77711	-1.66261	9/229	14062,16480,16590,20541,21676,56458,74155,109620,328572	F2r,Jup,Kit,Slc8a1,Tead1,Foxo1,Errfi1,Dsp,Ep300
20_Member	KEGG Pathway	mmu05412	Arrhythmogenic right ventricular cardiomyopathy (ARVC)	-3.41481	-1.40841	5/72	16480,20541,104099,109620,109700	Jup,Slc8a1,Itga9,Dsp,Itga1
20_Member	GO Biological Processes	GO:0008015	blood circulation	-3.01377	-1.12595	12/482	12168,13805,14062,14387,14652,16480,20541,109620,109700,110279,232341,333654	Bmpr2,Eng,F2r,Gaa,Glp1r,Jup,Slc8a1,Dsp,Itga1,Bcr,Wnk1,Ppp1r13l
20_Member	GO Biological Processes	GO:0003013	circulatory system process	-2.95273	-1.09455	12/490	12168,13805,14062,14387,14652,16480,20541,109620,109700,110279,232341,333654	Bmpr2,Eng,F2r,Gaa,Glp1r,Jup,Slc8a1,Dsp,Itga1,Bcr,Wnk1,Ppp1r13l
20_Member	GO Biological Processes	GO:0060048	cardiac muscle contraction	-2.47092	-0.791726	5/117	14387,16480,20541,109620,333654	Gaa,Jup,Slc8a1,Dsp,Ppp1r13l
20_Member	GO Biological Processes	GO:0086065	cell communication involved in cardiac conduction	-2.41158	-0.757083	3/37	16480,20541,109620	Jup,Slc8a1,Dsp
20_Member	GO Biological Processes	GO:1903522	regulation of blood circulation	-2.23765	-0.623754	7/249	12168,14062,14387,14652,16480,20541,109620	Bmpr2,F2r,Gaa,Glp1r,Jup,Slc8a1,Dsp
20_Member	GO Biological Processes	GO:0006937	regulation of muscle contraction	-2.0564	-0.513833	5/147	14062,16480,16590,20541,109620	F2r,Jup,Kit,Slc8a1,Dsp
20_Member	GO Biological Processes	GO:0060047	heart contraction	-2.04606	-0.507326	6/207	14387,14652,16480,20541,109620,333654	Gaa,Glp1r,Jup,Slc8a1,Dsp,Ppp1r13l

## Sheet: c
Table S3 Gene ontology biological process categories
m5C loss-upregulated gene set
Group ID	Category	Term	Description	Log10 P value	Log10 Q value	InTerm_InList	Entrez ID	Symbols
1_Summary	GO Biological Processes	GO:0007005	mitochondrion organization	-2.83604	0	8/451	13179,14629,23922,56330,66108,66196,67145,380773,15505	Dcn,Gclc,Jtb,Pdcd5,Ndufa9,Myo19,Tomm34,Slirp,Hsph1
1_Member	GO Biological Processes	GO:0007005	mitochondrion organization	-2.83604	0	8/451	13179,14629,23922,56330,66108,66196,67145,380773	Dcn,Gclc,Jtb,Pdcd5,Ndufa9,Myo19,Tomm34,Slirp
1_Member	GO Biological Processes	GO:0072655	establishment of protein localization to mitochondrion	-2.03674	0	3/90	15505,56330,67145	Hsph1,Pdcd5,Tomm34
2_Summary	KEGG Pathway	mmu00270	Cysteine and methionine metabolism	-2.80594	0	3/48	14629,16832,17449,55951,66108,14187,23887	Gclc,Ldhb,Mdh1,Mpc1,Ndufa9,Akr1b8,Ggt5
2_Member	KEGG Pathway	mmu00270	Cysteine and methionine metabolism	-2.80594	0	3/48	14629,16832,17449	Gclc,Ldhb,Mdh1
2_Member	GO Biological Processes	GO:0006733	oxidoreduction coenzyme metabolic process	-2.16506	0	4/157	16832,17449,55951,66108	Ldhb,Mdh1,Mpc1,Ndufa9
2_Member	GO Biological Processes	GO:0051186	cofactor metabolic process	-2.08401	0	7/480	14187,14629,16832,17449,23887,55951,66108	Akr1b8,Gclc,Ldhb,Mdh1,Ggt5,Mpc1,Ndufa9
3_Summary	GO Biological Processes	GO:0002204	somatic recombination of immunoglobulin genes involved in immune response	-2.6817	0	3/53	18861,50723,56708,15018,140474,217303	Pms2,Icosl,Clcf1,H2-Q7,Muc4,Cd300a
3_Member	GO Biological Processes	GO:0002204	somatic recombination of immunoglobulin genes involved in immune response	-2.6817	0	3/53	18861,50723,56708	Pms2,Icosl,Clcf1
3_Member	GO Biological Processes	GO:0002208	somatic diversification of immunoglobulins involved in immune response	-2.6817	0	3/53	18861,50723,56708	Pms2,Icosl,Clcf1
3_Member	GO Biological Processes	GO:0045190	isotype switching	-2.6817	0	3/53	18861,50723,56708	Pms2,Icosl,Clcf1
3_Member	GO Biological Processes	GO:0016447	somatic recombination of immunoglobulin gene segments	-2.56956	0	3/58	18861,50723,56708	Pms2,Icosl,Clcf1
3_Member	GO Biological Processes	GO:0002381	immunoglobulin production involved in immunoglobulin mediated immune response	-2.46748	0	3/63	18861,50723,56708	Pms2,Icosl,Clcf1
3_Member	GO Biological Processes	GO:0016445	somatic diversification of immunoglobulins	-2.46748	0	3/63	18861,50723,56708	Pms2,Icosl,Clcf1
3_Member	GO Biological Processes	GO:0002562	somatic diversification of immune receptors via germline recombination within a single locus	-2.392	0	3/67	18861,50723,56708	Pms2,Icosl,Clcf1
3_Member	GO Biological Processes	GO:0016444	somatic cell DNA recombination	-2.392	0	3/67	18861,50723,56708	Pms2,Icosl,Clcf1
3_Member	GO Biological Processes	GO:0002200	somatic diversification of immune receptors	-2.28759	0	3/73	18861,50723,56708	Pms2,Icosl,Clcf1
3_Member	GO Biological Processes	GO:0002703	regulation of leukocyte mediated immunity	-2.20473	0	5/243	15018,18861,56708,140474,217303	H2-Q7,Pms2,Clcf1,Muc4,Cd300a
3_Member	GO Biological Processes	GO:0002312	B cell activation involved in immune response	-2.19225	0	3/79	18861,50723,56708	Pms2,Icosl,Clcf1
4_Summary	Reactome Gene Sets	R-MMU-556833	Metabolism of lipids	-2.4046	0	9/649	13121,14187,18979,21835,23887,66659,67512,229003,270084	Cyp51,Akr1b8,Pon1,Thrsp,Ggt5,Acp6,Agpat2,Helz2,Lpcat2
4_Member	Reactome Gene Sets	R-MMU-556833	Metabolism of lipids	-2.4046	0	9/649	13121,14187,18979,21835,23887,66659,67512,229003,270084	Cyp51,Akr1b8,Pon1,Thrsp,Ggt5,Acp6,Agpat2,Helz2,Lpcat2
5_Summary	GO Biological Processes	GO:0015850	organic hydroxy compound transport	-2.34409	0	5/225	18979,20538,27403,217303,332110	Pon1,Slc6a2,Abca7,Cd300a,Mapk15
5_Member	GO Biological Processes	GO:0015850	organic hydroxy compound transport	-2.34409	0	5/225	18979,20538,27403,217303,332110	Pon1,Slc6a2,Abca7,Cd300a,Mapk15
6_Summary	GO Biological Processes	GO:0016575	histone deacetylation	-2.33856	0	3/70	56399,209011,217031,21652,332110	Akap8,Sirt7,Tada2a,Phf1,Mapk15
6_Member	GO Biological Processes	GO:0016575	histone deacetylation	-2.33856	0	3/70	56399,209011,217031	Akap8,Sirt7,Tada2a
6_Member	GO Biological Processes	GO:0006476	protein deacetylation	-2.06338	0	3/88	56399,209011,217031	Akap8,Sirt7,Tada2a
6_Member	GO Biological Processes	GO:2001252	positive regulation of chromosome organization	-2.04598	0	4/170	21652,56399,217031,332110	Phf1,Akap8,Tada2a,Mapk15
6_Member	GO Biological Processes	GO:0031058	positive regulation of histone modification	-2.01076	0	3/92	21652,56399,217031	Phf1,Akap8,Tada2a
7_Summary	GO Biological Processes	GO:0044272	sulfur compound biosynthetic process	-2.25487	0	3/75	14629,23887,55951,67417,70503,229487	Gclc,Ggt5,Mpc1,Ears2,Ddo,Gatb
7_Member	GO Biological Processes	GO:0044272	sulfur compound biosynthetic process	-2.25487	0	3/75	14629,23887,55951	Gclc,Ggt5,Mpc1
7_Member	GO Biological Processes	GO:0006520	cellular amino acid metabolic process	-2.01785	0	5/270	14629,23887,67417,70503,229487	Gclc,Ggt5,Ears2,Ddo,Gatb
8_Summary	GO Biological Processes	GO:0048285	organelle fission	-2.12685	0	7/471	13179,20892,51885,56399,66196,209011,332110	Dcn,Cenpx,Tubgcp4,Akap8,Myo19,Sirt7,Mapk15
8_Member	GO Biological Processes	GO:0048285	organelle fission	-2.12685	0	7/471	13179,20892,51885,56399,66196,209011,332110	Dcn,Cenpx,Tubgcp4,Akap8,Myo19,Sirt7,Mapk15
9_Summary	GO Biological Processes	GO:0008380	RNA splicing	-2.12099	0	6/359	12750,20382,21841,66921,67836,234373	Clk4,Srsf2,Tia1,Prpf38b,Wdr83,Sugp2
9_Member	GO Biological Processes	GO:0008380	RNA splicing	-2.12099	0	6/359	12750,20382,21841,66921,67836,234373	Clk4,Srsf2,Tia1,Prpf38b,Wdr83,Sugp2
10_Summary	GO Biological Processes	GO:0043524	negative regulation of neuron apoptotic process	-2.02862	0	4/172	14629,15505,56708,240057	Gclc,Hsph1,Clcf1,Syngap1
10_Member	GO Biological Processes	GO:0043524	negative regulation of neuron apoptotic process	-2.02862	0	4/172	14629,15505,56708,240057	Gclc,Hsph1,Clcf1,Syngap1
11_Summary	KEGG Pathway	mmu04612	Antigen processing and presentation	-2.02367	0	3/91	15002,15018,53970	H2-Ob,H2-Q7,Rfx5
11_Member	KEGG Pathway	mmu04612	Antigen processing and presentation	-2.02367	0	3/91	15002,15018,53970	H2-Ob,H2-Q7,Rfx5

## Sheet: d
Table S3 Gene ontology biological process categories
m5C loss-downregulated gene set
Group ID	Category	Term	Description	Log10 P value	Log10 Q value	InTerm_InList	Entrez ID	Symbols
1_Summary	Reactome Gene Sets	R-MMU-1474244	Extracellular matrix organization	-9.94281	-5.68843	15/316	11603,11820,12833,14115,14218,14268,16779,16948,17390,18073,18550,18591,23948,108075,241226,114249	Agrn,App,Col6a1,Fbln2,Sh3pxd2a,Fn1,Lamb2,Lox,Mmp2,Nid1,Furin,Pdgfb,Mmp17,Ltbp4,Itga8,Npnt
1_Member	Reactome Gene Sets	R-MMU-1474244	Extracellular matrix organization	-9.94281	-5.68843	15/316	11603,11820,12833,14115,14218,14268,16779,16948,17390,18073,18550,18591,23948,108075,241226	Agrn,App,Col6a1,Fbln2,Sh3pxd2a,Fn1,Lamb2,Lox,Mmp2,Nid1,Furin,Pdgfb,Mmp17,Ltbp4,Itga8
1_Member	Reactome Gene Sets	R-MMU-1566948	Elastic fibre formation	-6.90822	-3.85372	6/45	14115,14268,16948,18550,108075,241226	Fbln2,Fn1,Lox,Furin,Ltbp4,Itga8
1_Member	KEGG Pathway	mmu04512	ECM-receptor interaction	-5.31254	-2.69487	6/83	11603,12833,14268,16779,114249,241226	Agrn,Col6a1,Fn1,Lamb2,Npnt,Itga8
1_Member	Reactome Gene Sets	R-MMU-3000178	ECM proteoglycans	-5.24658	-2.6643	5/49	11603,11820,12833,14268,241226	Agrn,App,Col6a1,Fn1,Itga8
1_Member	Reactome Gene Sets	R-MMU-2129379	Molecules associated with elastic fibres	-4.3423	-1.95124	4/38	14115,14268,108075,241226	Fbln2,Fn1,Ltbp4,Itga8
1_Member	Reactome Gene Sets	R-MMU-216083	Integrin cell surface interactions	-2.11573	-0.414015	3/77	12833,14268,241226	Col6a1,Fn1,Itga8
2_Summary	GO Biological Processes	GO:0051272	positive regulation of cellular component movement	-8.58339	-4.63004	17/531	11504,11820,13367,13617,14257,14268,14388,17390,18128,18550,18591,18708,21813,50918,76707,93695,269878,13642,14219,15531,16948,16973,22379,67784,242687,13618,19270,23872,226525,16601	Adamts1,App,Diaph1,Ednra,Flt4,Fn1,Gab1,Mmp2,Notch1,Furin,Pdgfb,Pik3r1,Tgfbr2,Myadm,Clasp1,Gpnmb,Megf8,Efnb2,Ctgf,Ndst1,Lox,Lrp5,Fmnl3,Plxnd1,Wasf2,Ednrb,Ptprg,Ets2,Rasal2,Klf9
2_Member	GO Biological Processes	GO:0051272	positive regulation of cellular component movement	-8.58339	-4.63004	17/531	11504,11820,13367,13617,14257,14268,14388,17390,18128,18550,18591,18708,21813,50918,76707,93695,269878	Adamts1,App,Diaph1,Ednra,Flt4,Fn1,Gab1,Mmp2,Notch1,Furin,Pdgfb,Pik3r1,Tgfbr2,Myadm,Clasp1,Gpnmb,Megf8
2_Member	GO Biological Processes	GO:0040017	positive regulation of locomotion	-8.39103	-4.61378	17/547	11504,11820,13367,13617,14257,14268,14388,17390,18128,18550,18591,18708,21813,50918,76707,93695,269878	Adamts1,App,Diaph1,Ednra,Flt4,Fn1,Gab1,Mmp2,Notch1,Furin,Pdgfb,Pik3r1,Tgfbr2,Myadm,Clasp1,Gpnmb,Megf8
2_Member	GO Biological Processes	GO:0030335	positive regulation of cell migration	-8.13348	-4.48116	16/497	11504,11820,13367,13617,14257,14268,14388,17390,18128,18550,18591,18708,21813,50918,76707,93695	Adamts1,App,Diaph1,Ednra,Flt4,Fn1,Gab1,Mmp2,Notch1,Furin,Pdgfb,Pik3r1,Tgfbr2,Myadm,Clasp1,Gpnmb
2_Member	GO Biological Processes	GO:2000147	positive regulation of cell motility	-7.91656	-4.36116	16/515	11504,11820,13367,13617,14257,14268,14388,17390,18128,18550,18591,18708,21813,50918,76707,93695	Adamts1,App,Diaph1,Ednra,Flt4,Fn1,Gab1,Mmp2,Notch1,Furin,Pdgfb,Pik3r1,Tgfbr2,Myadm,Clasp1,Gpnmb
2_Member	GO Biological Processes	GO:0001568	blood vessel development	-7.55366	-4.14438	18/704	11504,13617,13642,14219,14257,14268,14388,15531,16948,16973,17390,18128,18591,21813,22379,67784,242687,269878	Adamts1,Ednra,Efnb2,Ctgf,Flt4,Fn1,Gab1,Ndst1,Lox,Lrp5,Mmp2,Notch1,Pdgfb,Tgfbr2,Fmnl3,Plxnd1,Wasf2,Megf8
2_Member	GO Biological Processes	GO:0001944	vasculature development	-7.26224	-4.00786	18/736	11504,13617,13642,14219,14257,14268,14388,15531,16948,16973,17390,18128,18591,21813,22379,67784,242687,269878	Adamts1,Ednra,Efnb2,Ctgf,Flt4,Fn1,Gab1,Ndst1,Lox,Lrp5,Mmp2,Notch1,Pdgfb,Tgfbr2,Fmnl3,Plxnd1,Wasf2,Megf8
2_Member	GO Biological Processes	GO:0072358	cardiovascular system development	-7.14826	-3.97306	18/749	11504,13617,13642,14219,14257,14268,14388,15531,16948,16973,17390,18128,18591,21813,22379,67784,242687,269878	Adamts1,Ednra,Efnb2,Ctgf,Flt4,Fn1,Gab1,Ndst1,Lox,Lrp5,Mmp2,Notch1,Pdgfb,Tgfbr2,Fmnl3,Plxnd1,Wasf2,Megf8
2_Member	GO Biological Processes	GO:0048514	blood vessel morphogenesis	-6.95241	-3.85372	16/605	11504,13617,13642,14219,14257,14268,14388,16948,16973,17390,18128,18591,21813,22379,67784,242687	Adamts1,Ednra,Efnb2,Ctgf,Flt4,Fn1,Gab1,Lox,Lrp5,Mmp2,Notch1,Pdgfb,Tgfbr2,Fmnl3,Plxnd1,Wasf2
2_Member	GO Biological Processes	GO:0001667	ameboidal-type cell migration	-6.84769	-3.82376	13/391	13618,13642,14257,14268,16973,18128,18591,19270,21813,67784,76707,242687,269878	Ednrb,Efnb2,Flt4,Fn1,Lrp5,Notch1,Pdgfb,Ptprg,Tgfbr2,Plxnd1,Clasp1,Wasf2,Megf8
2_Member	GO Biological Processes	GO:0001525	angiogenesis	-5.65735	-2.93445	13/499	11504,13617,13642,14219,14257,14268,14388,17390,18128,21813,22379,67784,242687	Adamts1,Ednra,Efnb2,Ctgf,Flt4,Fn1,Gab1,Mmp2,Notch1,Tgfbr2,Fmnl3,Plxnd1,Wasf2
2_Member	GO Biological Processes	GO:0010631	epithelial cell migration	-4.074	-1.7387	8/268	13642,14257,18128,18591,19270,21813,67784,76707	Efnb2,Flt4,Notch1,Pdgfb,Ptprg,Tgfbr2,Plxnd1,Clasp1
2_Member	GO Biological Processes	GO:0090132	epithelium migration	-4.05158	-1.72148	8/270	13642,14257,18128,18591,19270,21813,67784,76707	Efnb2,Flt4,Notch1,Pdgfb,Ptprg,Tgfbr2,Plxnd1,Clasp1
2_Member	GO Biological Processes	GO:0090130	tissue migration	-4.02937	-1.71451	8/272	13642,14257,18128,18591,19270,21813,67784,76707	Efnb2,Flt4,Notch1,Pdgfb,Ptprg,Tgfbr2,Plxnd1,Clasp1
2_Member	GO Biological Processes	GO:0035924	cellular response to vascular endothelial growth factor stimulus	-3.86915	-1.606	4/50	14257,14388,18128,18591	Flt4,Gab1,Notch1,Pdgfb
2_Member	GO Biological Processes	GO:0038084	vascular endothelial growth factor signaling pathway	-3.1323	-1.08204	3/34	14257,14388,18591	Flt4,Gab1,Pdgfb
2_Member	GO Biological Processes	GO:0010632	regulation of epithelial cell migration	-3.01506	-1.00619	6/216	14257,18128,18591,19270,21813,76707	Flt4,Notch1,Pdgfb,Ptprg,Tgfbr2,Clasp1
2_Member	KEGG Pathway	mmu04014	Ras signaling pathway	-2.89452	-0.933174	6/228	14257,14388,18591,18708,23872,226525	Flt4,Gab1,Pdgfb,Pik3r1,Ets2,Rasal2
2_Member	GO Biological Processes	GO:1901342	regulation of vasculature development	-2.77619	-0.855741	7/327	11504,13642,14388,18128,18591,21813,67784	Adamts1,Efnb2,Gab1,Notch1,Pdgfb,Tgfbr2,Plxnd1
2_Member	GO Biological Processes	GO:0050678	regulation of epithelial cell proliferation	-2.63112	-0.765904	7/347	13617,13618,13642,14257,16601,18128,18591	Ednra,Ednrb,Efnb2,Flt4,Klf9,Notch1,Pdgfb
2_Member	GO Biological Processes	GO:0043542	endothelial cell migration	-2.48905	-0.662936	5/190	13642,14257,18128,18591,67784	Efnb2,Flt4,Notch1,Pdgfb,Plxnd1
2_Member	GO Biological Processes	GO:1904018	positive regulation of vasculature development	-2.44097	-0.635301	5/195	13642,14388,18128,18591,21813	Efnb2,Gab1,Notch1,Pdgfb,Tgfbr2
2_Member	GO Biological Processes	GO:0010634	positive regulation of epithelial cell migration	-2.24624	-0.501062	4/136	14257,18591,21813,76707	Flt4,Pdgfb,Tgfbr2,Clasp1
2_Member	GO Biological Processes	GO:0050673	epithelial cell proliferation	-2.23059	-0.493368	7/411	13617,13618,13642,14257,16601,18128,18591	Ednra,Ednrb,Efnb2,Flt4,Klf9,Notch1,Pdgfb
3_Summary	GO Biological Processes	GO:0001655	urogenital system development	-7.6286	-4.15237	13/335	11504,13617,13642,16779,17390,18027,18073,18128,18591,23948,114249,241226,329628,14219,15531,17534,14107,16973,21813,110796,50918,76707	Adamts1,Ednra,Efnb2,Lamb2,Mmp2,Nfia,Nid1,Notch1,Pdgfb,Mmp17,Npnt,Itga8,Fat4,Ctgf,Ndst1,Mrc2,Fat1,Lrp5,Tgfbr2,Tshz1,Myadm,Clasp1
3_Member	GO Biological Processes	GO:0001655	urogenital system development	-7.6286	-4.15237	13/335	11504,13617,13642,16779,17390,18027,18073,18128,18591,23948,114249,241226,329628	Adamts1,Ednra,Efnb2,Lamb2,Mmp2,Nfia,Nid1,Notch1,Pdgfb,Mmp17,Npnt,Itga8,Fat4
3_Member	GO Biological Processes	GO:0072001	renal system development	-7.33254	-4.03241	12/293	11504,13617,13642,16779,18027,18073,18128,18591,23948,114249,241226,329628	Adamts1,Ednra,Efnb2,Lamb2,Nfia,Nid1,Notch1,Pdgfb,Mmp17,Npnt,Itga8,Fat4
3_Member	GO Biological Processes	GO:0001822	kidney development	-6.72231	-3.74668	11/271	11504,13617,13642,16779,18073,18128,18591,23948,114249,241226,329628	Adamts1,Ednra,Efnb2,Lamb2,Nid1,Notch1,Pdgfb,Mmp17,Npnt,Itga8,Fat4
3_Member	GO Biological Processes	GO:0035850	epithelial cell differentiation involved in kidney development	-4.38885	-1.9918	4/37	16779,18128,18591,329628	Lamb2,Notch1,Pdgfb,Fat4
3_Member	GO Biological Processes	GO:0072006	nephron development	-4.00518	-1.70019	6/141	16779,18073,18128,18591,114249,329628	Lamb2,Nid1,Notch1,Pdgfb,Npnt,Fat4
3_Member	GO Biological Processes	GO:0072073	kidney epithelium development	-3.98827	-1.68813	6/142	13642,16779,18128,18591,114249,329628	Efnb2,Lamb2,Notch1,Pdgfb,Npnt,Fat4
3_Member	GO Biological Processes	GO:0061005	cell differentiation involved in kidney development	-3.93885	-1.65295	4/48	16779,18128,18591,329628	Lamb2,Notch1,Pdgfb,Fat4
3_Member	GO Biological Processes	GO:0072243	metanephric nephron epithelium development	-3.82923	-1.57049	3/20	16779,18591,329628	Lamb2,Pdgfb,Fat4
3_Member	GO Biological Processes	GO:0072202	cell differentiation involved in metanephros development	-3.64289	-1.44921	3/23	16779,18591,329628	Lamb2,Pdgfb,Fat4
3_Member	GO Biological Processes	GO:0072207	metanephric epithelium development	-3.64289	-1.44921	3/23	16779,18591,329628	Lamb2,Pdgfb,Fat4
3_Member	GO Biological Processes	GO:0032835	glomerulus development	-3.61778	-1.43528	4/58	16779,18073,18128,18591	Lamb2,Nid1,Notch1,Pdgfb
3_Member	GO Biological Processes	GO:0072009	nephron epithelium development	-3.56775	-1.40679	5/109	16779,18128,18591,114249,329628	Lamb2,Notch1,Pdgfb,Npnt,Fat4
3_Member	GO Biological Processes	GO:0008543	fibroblast growth factor receptor signaling pathway	-3.19034	-1.11781	4/75	14219,15531,18591,329628	Ctgf,Ndst1,Pdgfb,Fat4
3_Member	GO Biological Processes	GO:0001656	metanephros development	-2.94846	-0.965924	4/87	16779,18591,241226,329628	Lamb2,Pdgfb,Itga8,Fat4
3_Member	GO Biological Processes	GO:0044344	cellular response to fibroblast growth factor stimulus	-2.91176	-0.945187	4/89	14219,15531,18591,329628	Ctgf,Ndst1,Pdgfb,Fat4
3_Member	GO Biological Processes	GO:0071774	response to fibroblast growth factor	-2.87597	-0.918261	4/91	14219,15531,18591,329628	Ctgf,Ndst1,Pdgfb,Fat4
3_Member	GO Biological Processes	GO:0032963	collagen metabolic process	-2.85841	-0.90938	4/92	14219,17390,17534,18591	Ctgf,Mmp2,Mrc2,Pdgfb
3_Member	GO Biological Processes	GO:0090183	regulation of kidney development	-2.45947	-0.649141	3/58	13617,18591,329628	Ednra,Pdgfb,Fat4
3_Member	GO Biological Processes	GO:0007423	sensory organ development	-2.40132	-0.603226	9/593	14107,16779,16973,18128,18591,21813,110796,241226,329628	Fat1,Lamb2,Lrp5,Notch1,Pdgfb,Tgfbr2,Tshz1,Itga8,Fat4
3_Member	GO Biological Processes	GO:0045995	regulation of embryonic development	-2.35102	-0.567932	4/127	18128,18591,50918,76707	Notch1,Pdgfb,Myadm,Clasp1
3_Member	GO Biological Processes	GO:0002064	epithelial cell development	-2.05865	-0.370214	5/241	14107,16779,18128,18591,50918	Fat1,Lamb2,Notch1,Pdgfb,Myadm
4_Summary	GO Biological Processes	GO:0043062	extracellular structure organization	-7.43104	-4.07975	12/287	11820,14115,14219,14268,16779,16891,16948,18073,18128,76707,114249,241226,18708,50918,13642,21813,320404	App,Fbln2,Ctgf,Fn1,Lamb2,Lipg,Lox,Nid1,Notch1,Clasp1,Npnt,Itga8,Pik3r1,Myadm,Efnb2,Tgfbr2,Itpkb
4_Member	GO Biological Processes	GO:0043062	extracellular structure organization	-7.43104	-4.07975	12/287	11820,14115,14219,14268,16779,16891,16948,18073,18128,76707,114249,241226	App,Fbln2,Ctgf,Fn1,Lamb2,Lipg,Lox,Nid1,Notch1,Clasp1,Npnt,Itga8
4_Member	GO Biological Processes	GO:0030198	extracellular matrix organization	-7.20039	-3.98741	11/243	11820,14115,14219,14268,16779,16948,18073,18128,76707,114249,241226	App,Fbln2,Ctgf,Fn1,Lamb2,Lox,Nid1,Notch1,Clasp1,Npnt,Itga8
4_Member	GO Biological Processes	GO:0031589	cell-substrate adhesion	-5.21347	-2.64033	10/314	14115,14219,14268,18073,18128,18708,50918,76707,114249,241226	Fbln2,Ctgf,Fn1,Nid1,Notch1,Pik3r1,Myadm,Clasp1,Npnt,Itga8
4_Member	GO Biological Processes	GO:0010810	regulation of cell-substrate adhesion	-5.0425	-2.52974	8/196	14115,14268,18073,18128,18708,50918,76707,114249	Fbln2,Fn1,Nid1,Notch1,Pik3r1,Myadm,Clasp1,Npnt
4_Member	GO Biological Processes	GO:0007160	cell-matrix adhesion	-4.14972	-1.79297	7/193	14219,14268,18073,18708,76707,114249,241226	Ctgf,Fn1,Nid1,Pik3r1,Clasp1,Npnt,Itga8
4_Member	GO Biological Processes	GO:0010811	positive regulation of cell-substrate adhesion	-3.39171	-1.27405	5/119	14115,14268,18073,50918,114249	Fbln2,Fn1,Nid1,Myadm,Npnt
4_Member	GO Biological Processes	GO:0045785	positive regulation of cell adhesion	-2.98512	-0.986011	8/390	13642,14115,14268,18073,21813,50918,114249,320404	Efnb2,Fbln2,Fn1,Nid1,Tgfbr2,Myadm,Npnt,Itpkb
5_Summary	GO Biological Processes	GO:0000904	cell morphogenesis involved in differentiation	-7.08789	-3.94745	18/756	11603,11820,12833,13642,14107,14268,16554,16779,18007,18128,20564,50918,59036,67784,228662,241226,269878,545156,17390,13617,13618,14388,18591,242687,11549,12575,14219,14257,21813,54616,11504,19270,76707,83490,13367,22379,319387	Agrn,App,Col6a1,Efnb2,Fat1,Fn1,Kif13b,Lamb2,Neo1,Notch1,Slit3,Myadm,Dact1,Plxnd1,Btbd3,Itga8,Megf8,Kalrn,Mmp2,Ednra,Ednrb,Gab1,Pdgfb,Wasf2,Adra1a,Cdkn1a,Ctgf,Flt4,Tgfbr2,Extl3,Adamts1,Ptprg,Clasp1,Pik3ap1,Diaph1,Fmnl3,Adgrl3
5_Member	GO Biological Processes	GO:0000904	cell morphogenesis involved in differentiation	-7.08789	-3.94745	18/756	11603,11820,12833,13642,14107,14268,16554,16779,18007,18128,20564,50918,59036,67784,228662,241226,269878,545156	Agrn,App,Col6a1,Efnb2,Fat1,Fn1,Kif13b,Lamb2,Neo1,Notch1,Slit3,Myadm,Dact1,Plxnd1,Btbd3,Itga8,Megf8,Kalrn
5_Member	GO Biological Processes	GO:0061564	axon development	-5.96495	-3.09078	13/468	11603,11820,13642,14268,16554,16779,17390,18007,18128,20564,67784,269878,545156	Agrn,App,Efnb2,Fn1,Kif13b,Lamb2,Mmp2,Neo1,Notch1,Slit3,Plxnd1,Megf8,Kalrn
5_Member	GO Biological Processes	GO:0006935	chemotaxis	-5.91148	-3.07208	14/553	11603,11820,13617,13618,13642,14268,14388,16779,18007,18128,18591,20564,67784,269878	Agrn,App,Ednra,Ednrb,Efnb2,Fn1,Gab1,Lamb2,Neo1,Notch1,Pdgfb,Slit3,Plxnd1,Megf8
5_Member	GO Biological Processes	GO:0042330	taxis	-5.89308	-3.07006	14/555	11603,11820,13617,13618,13642,14268,14388,16779,18007,18128,18591,20564,67784,269878	Agrn,App,Ednra,Ednrb,Efnb2,Fn1,Gab1,Lamb2,Neo1,Notch1,Pdgfb,Slit3,Plxnd1,Megf8
5_Member	GO Biological Processes	GO:0120039	plasma membrane bounded cell projection morphogenesis	-5.77755	-3.01453	15/653	11603,11820,13642,14268,16554,16779,18007,18128,20564,59036,67784,228662,242687,269878,545156	Agrn,App,Efnb2,Fn1,Kif13b,Lamb2,Neo1,Notch1,Slit3,Dact1,Plxnd1,Btbd3,Wasf2,Megf8,Kalrn
5_Member	GO Biological Processes	GO:0048858	cell projection morphogenesis	-5.75307	-3.00384	15/656	11603,11820,13642,14268,16554,16779,18007,18128,20564,59036,67784,228662,242687,269878,545156	Agrn,App,Efnb2,Fn1,Kif13b,Lamb2,Neo1,Notch1,Slit3,Dact1,Plxnd1,Btbd3,Wasf2,Megf8,Kalrn
5_Member	GO Biological Processes	GO:0048667	cell morphogenesis involved in neuron differentiation	-5.58362	-2.90006	14/590	11603,11820,13642,14268,16554,16779,18007,18128,20564,59036,67784,228662,269878,545156	Agrn,App,Efnb2,Fn1,Kif13b,Lamb2,Neo1,Notch1,Slit3,Dact1,Plxnd1,Btbd3,Megf8,Kalrn
5_Member	GO Biological Processes	GO:0032990	cell part morphogenesis	-5.57775	-2.90006	15/678	11603,11820,13642,14268,16554,16779,18007,18128,20564,59036,67784,228662,242687,269878,545156	Agrn,App,Efnb2,Fn1,Kif13b,Lamb2,Neo1,Notch1,Slit3,Dact1,Plxnd1,Btbd3,Wasf2,Megf8,Kalrn
5_Member	GO Biological Processes	GO:0007409	axonogenesis	-5.4907	-2.83838	12/437	11603,11820,13642,14268,16554,16779,18007,18128,20564,67784,269878,545156	Agrn,App,Efnb2,Fn1,Kif13b,Lamb2,Neo1,Notch1,Slit3,Plxnd1,Megf8,Kalrn
5_Member	GO Biological Processes	GO:0048812	neuron projection morphogenesis	-5.1867	-2.63129	14/639	11603,11820,13642,14268,16554,16779,18007,18128,20564,59036,67784,228662,269878,545156	Agrn,App,Efnb2,Fn1,Kif13b,Lamb2,Neo1,Notch1,Slit3,Dact1,Plxnd1,Btbd3,Megf8,Kalrn
5_Member	GO Biological Processes	GO:0007411	axon guidance	-4.78047	-2.31849	8/213	11603,11820,13642,16779,18007,20564,67784,269878	Agrn,App,Efnb2,Lamb2,Neo1,Slit3,Plxnd1,Megf8
5_Member	GO Biological Processes	GO:0097485	neuron projection guidance	-4.76581	-2.31077	8/214	11603,11820,13642,16779,18007,20564,67784,269878	Agrn,App,Efnb2,Lamb2,Neo1,Slit3,Plxnd1,Megf8
5_Member	GO Biological Processes	GO:0016049	cell growth	-4.19137	-1.82909	11/500	11549,11820,12575,14219,14257,14268,16779,20564,21813,54616,269878	Adra1a,App,Cdkn1a,Ctgf,Flt4,Fn1,Lamb2,Slit3,Tgfbr2,Extl3,Megf8
5_Member	GO Biological Processes	GO:0045664	regulation of neuron differentiation	-3.79	-1.54269	13/754	11504,11603,11820,13618,13642,14268,16554,18007,18128,19270,67784,269878,545156	Adamts1,Agrn,App,Ednrb,Efnb2,Fn1,Kif13b,Neo1,Notch1,Ptprg,Plxnd1,Megf8,Kalrn
5_Member	GO Biological Processes	GO:0032101	regulation of response to external stimulus	-3.45636	-1.31257	12/710	11603,11820,13617,13618,13642,14268,18007,18128,18591,76707,83490,269878	Agrn,App,Ednra,Ednrb,Efnb2,Fn1,Neo1,Notch1,Pdgfb,Clasp1,Pik3ap1,Megf8
5_Member	GO Biological Processes	GO:0048588	developmental cell growth	-3.4478	-1.30737	7/251	11549,11820,14268,16779,20564,21813,269878	Adra1a,App,Fn1,Lamb2,Slit3,Tgfbr2,Megf8
5_Member	GO Biological Processes	GO:0060560	developmental growth involved in morphogenesis	-3.32645	-1.22685	7/263	11820,14268,16779,18128,20564,21813,269878	App,Fn1,Lamb2,Notch1,Slit3,Tgfbr2,Megf8
5_Member	GO Biological Processes	GO:0010975	regulation of neuron projection development	-3.01885	-1.00619	10/581	11504,11603,13642,14268,16554,18007,19270,67784,269878,545156	Adamts1,Agrn,Efnb2,Fn1,Kif13b,Neo1,Ptprg,Plxnd1,Megf8,Kalrn
5_Member	GO Biological Processes	GO:0022604	regulation of cell morphogenesis	-2.83302	-0.890165	9/511	11603,13367,14268,16554,22379,50918,67784,269878,545156	Agrn,Diaph1,Fn1,Kif13b,Fmnl3,Myadm,Plxnd1,Megf8,Kalrn
5_Member	GO Biological Processes	GO:0040008	regulation of growth	-2.81519	-0.880956	11/728	11603,11820,12575,14219,14257,14268,18128,20564,21813,54616,269878	Agrn,App,Cdkn1a,Ctgf,Flt4,Fn1,Notch1,Slit3,Tgfbr2,Extl3,Megf8
5_Member	GO Biological Processes	GO:0120035	regulation of plasma membrane bounded cell projection organization	-2.76395	-0.848025	11/739	11504,11603,13642,14268,16554,18007,19270,67784,242687,269878,545156	Adamts1,Agrn,Efnb2,Fn1,Kif13b,Neo1,Ptprg,Plxnd1,Wasf2,Megf8,Kalrn
5_Member	GO Biological Processes	GO:0010769	regulation of cell morphogenesis involved in differentiation	-2.73889	-0.836696	7/332	11603,14268,16554,50918,67784,269878,545156	Agrn,Fn1,Kif13b,Myadm,Plxnd1,Megf8,Kalrn
5_Member	GO Biological Processes	GO:0031344	regulation of cell projection organization	-2.72282	-0.824467	11/748	11504,11603,13642,14268,16554,18007,19270,67784,242687,269878,545156	Adamts1,Agrn,Efnb2,Fn1,Kif13b,Neo1,Ptprg,Plxnd1,Wasf2,Megf8,Kalrn
5_Member	GO Biological Processes	GO:0010770	positive regulation of cell morphogenesis involved in differentiation	-2.6536	-0.777622	5/174	14268,50918,67784,269878,545156	Fn1,Myadm,Plxnd1,Megf8,Kalrn
5_Member	GO Biological Processes	GO:0050770	regulation of axonogenesis	-2.3852	-0.596202	5/201	11603,14268,16554,67784,269878	Agrn,Fn1,Kif13b,Plxnd1,Megf8
5_Member	GO Biological Processes	GO:0045927	positive regulation of growth	-2.30378	-0.536181	6/300	11603,14257,14268,18128,54616,269878	Agrn,Flt4,Fn1,Notch1,Extl3,Megf8
5_Member	GO Biological Processes	GO:0051962	positive regulation of nervous system development	-2.2813	-0.520602	9/619	11504,11603,11820,14268,18128,67784,269878,319387,545156	Adamts1,Agrn,App,Fn1,Notch1,Plxnd1,Megf8,Adgrl3,Kalrn
5_Member	GO Biological Processes	GO:0048675	axon extension	-2.25748	-0.506889	4/135	14268,16779,20564,269878	Fn1,Lamb2,Slit3,Megf8
5_Member	GO Biological Processes	GO:0048589	developmental growth	-2.2219	-0.487348	10/750	11549,11603,11820,12833,14268,16779,18128,20564,21813,269878	Adra1a,Agrn,App,Col6a1,Fn1,Lamb2,Notch1,Slit3,Tgfbr2,Megf8
5_Member	GO Biological Processes	GO:0001558	regulation of cell growth	-2.14846	-0.434406	7/426	12575,14219,14257,14268,20564,54616,269878	Cdkn1a,Ctgf,Flt4,Fn1,Slit3,Extl3,Megf8
5_Member	GO Biological Processes	GO:0031346	positive regulation of cell projection organization	-2.02981	-0.350618	7/449	11504,11603,14268,67784,242687,269878,545156	Adamts1,Agrn,Fn1,Plxnd1,Wasf2,Megf8,Kalrn
6_Summary	GO Biological Processes	GO:0007507	heart development	-6.90398	-3.85372	16/610	11504,11549,13617,13642,14388,15531,16948,17390,18128,18591,20564,21813,67784,269878,277939,329628,16973,59036,76707,114249,12833,14268,23872,50918,110796,241226,14219,13618,242687	Adamts1,Adra1a,Ednra,Efnb2,Gab1,Ndst1,Lox,Mmp2,Notch1,Pdgfb,Slit3,Tgfbr2,Plxnd1,Megf8,C2cd3,Fat4,Lrp5,Dact1,Clasp1,Npnt,Col6a1,Fn1,Ets2,Myadm,Tshz1,Itga8,Ctgf,Ednrb,Wasf2
6_Member	GO Biological Processes	GO:0007507	heart development	-6.90398	-3.85372	16/610	11504,11549,13617,13642,14388,15531,16948,17390,18128,18591,20564,21813,67784,269878,277939,329628	Adamts1,Adra1a,Ednra,Efnb2,Gab1,Ndst1,Lox,Mmp2,Notch1,Pdgfb,Slit3,Tgfbr2,Plxnd1,Megf8,C2cd3,Fat4
6_Member	GO Biological Processes	GO:0002009	morphogenesis of an epithelium	-5.98592	-3.09327	14/545	13617,13642,16973,17390,18128,18591,21813,59036,67784,76707,114249,269878,277939,329628	Ednra,Efnb2,Lrp5,Mmp2,Notch1,Pdgfb,Tgfbr2,Dact1,Plxnd1,Clasp1,Npnt,Megf8,C2cd3,Fat4
6_Member	GO Biological Processes	GO:0048729	tissue morphogenesis	-5.64067	-2.93036	15/670	12833,13617,13642,16973,17390,18128,18591,21813,59036,67784,76707,114249,269878,277939,329628	Col6a1,Ednra,Efnb2,Lrp5,Mmp2,Notch1,Pdgfb,Tgfbr2,Dact1,Plxnd1,Clasp1,Npnt,Megf8,C2cd3,Fat4
6_Member	GO Biological Processes	GO:0007369	gastrulation	-5.4977	-2.83838	8/170	14268,16973,21813,23872,50918,59036,76707,269878	Fn1,Lrp5,Tgfbr2,Ets2,Myadm,Dact1,Clasp1,Megf8
6_Member	GO Biological Processes	GO:0061138	morphogenesis of a branching epithelium	-4.63729	-2.20245	8/223	13617,16973,18128,18591,21813,67784,114249,329628	Ednra,Lrp5,Notch1,Pdgfb,Tgfbr2,Plxnd1,Npnt,Fat4
6_Member	GO Biological Processes	GO:0048598	embryonic morphogenesis	-4.56248	-2.13417	13/632	14268,15531,16973,18128,21813,23872,50918,59036,76707,110796,241226,269878,277939	Fn1,Ndst1,Lrp5,Notch1,Tgfbr2,Ets2,Myadm,Dact1,Clasp1,Tshz1,Itga8,Megf8,C2cd3
6_Member	GO Biological Processes	GO:0060562	epithelial tube morphogenesis	-4.5481	-2.12623	10/375	13617,13642,16973,18128,21813,67784,114249,269878,277939,329628	Ednra,Efnb2,Lrp5,Notch1,Tgfbr2,Plxnd1,Npnt,Megf8,C2cd3,Fat4
6_Member	GO Biological Processes	GO:0001702	gastrulation with mouth forming second	-4.43679	-2.0275	4/36	16973,23872,59036,269878	Lrp5,Ets2,Dact1,Megf8
6_Member	GO Biological Processes	GO:0001763	morphogenesis of a branching structure	-4.39732	-1.9942	8/241	13617,16973,18128,18591,21813,67784,114249,329628	Ednra,Lrp5,Notch1,Pdgfb,Tgfbr2,Plxnd1,Npnt,Fat4
6_Member	GO Biological Processes	GO:0048754	branching morphogenesis of an epithelial tube	-4.2508	-1.88291	7/186	13617,16973,18128,21813,67784,114249,329628	Ednra,Lrp5,Notch1,Tgfbr2,Plxnd1,Npnt,Fat4
6_Member	GO Biological Processes	GO:0003007	heart morphogenesis	-4.00734	-1.70019	8/274	11504,18128,20564,21813,67784,269878,277939,329628	Adamts1,Notch1,Slit3,Tgfbr2,Plxnd1,Megf8,C2cd3,Fat4
6_Member	GO Biological Processes	GO:0022612	gland morphogenesis	-3.92195	-1.6407	6/146	16973,17390,18128,18591,21813,67784	Lrp5,Mmp2,Notch1,Pdgfb,Tgfbr2,Plxnd1
6_Member	GO Biological Processes	GO:0003143	embryonic heart tube morphogenesis	-3.42703	-1.2965	4/65	18128,21813,269878,277939	Notch1,Tgfbr2,Megf8,C2cd3
6_Member	GO Biological Processes	GO:0061371	determination of heart left/right asymmetry	-3.42703	-1.2965	4/65	18128,21813,269878,277939	Notch1,Tgfbr2,Megf8,C2cd3
6_Member	GO Biological Processes	GO:0048705	skeletal system morphogenesis	-3.39642	-1.27405	7/256	12833,14219,15531,16973,17390,21813,269878	Col6a1,Ctgf,Ndst1,Lrp5,Mmp2,Tgfbr2,Megf8
6_Member	GO Biological Processes	GO:0048565	digestive tract development	-3.3259	-1.22685	5/123	13618,18128,59036,269878,329628	Ednrb,Notch1,Dact1,Megf8,Fat4
6_Member	GO Biological Processes	GO:0055123	digestive system development	-3.11329	-1.07194	5/137	13618,18128,59036,269878,329628	Ednrb,Notch1,Dact1,Megf8,Fat4
6_Member	GO Biological Processes	GO:0035050	embryonic heart tube development	-3.08469	-1.05947	4/80	18128,21813,269878,277939	Notch1,Tgfbr2,Megf8,C2cd3
6_Member	GO Biological Processes	GO:0060348	bone development	-3.04644	-1.02561	6/213	12833,16973,21813,242687,269878,329628	Col6a1,Lrp5,Tgfbr2,Wasf2,Megf8,Fat4
6_Member	GO Biological Processes	GO:0048568	embryonic organ development	-2.95265	-0.967786	9/491	14388,15531,18128,18591,21813,110796,241226,269878,277939	Gab1,Ndst1,Notch1,Pdgfb,Tgfbr2,Tshz1,Itga8,Megf8,C2cd3
6_Member	GO Biological Processes	GO:0048562	embryonic organ morphogenesis	-2.86081	-0.90938	7/316	15531,18128,21813,110796,241226,269878,277939	Ndst1,Notch1,Tgfbr2,Tshz1,Itga8,Megf8,C2cd3
6_Member	GO Biological Processes	GO:0001501	skeletal system development	-2.85057	-0.903687	9/508	12833,14219,15531,16973,17390,21813,242687,269878,329628	Col6a1,Ctgf,Ndst1,Lrp5,Mmp2,Tgfbr2,Wasf2,Megf8,Fat4
6_Member	GO Biological Processes	GO:0009798	axis specification	-2.8239	-0.887589	4/94	16973,18128,23872,277939	Lrp5,Notch1,Ets2,C2cd3
6_Member	GO Biological Processes	GO:0032924	activin receptor signaling pathway	-2.77545	-0.855741	3/45	21813,59036,269878	Tgfbr2,Dact1,Megf8
6_Member	GO Biological Processes	GO:0061448	connective tissue development	-2.56619	-0.714932	6/265	12833,14219,16973,18128,18591,21813	Col6a1,Ctgf,Lrp5,Notch1,Pdgfb,Tgfbr2
6_Member	GO Biological Processes	GO:0060349	bone morphogenesis	-2.54621	-0.703451	4/112	12833,16973,21813,269878	Col6a1,Lrp5,Tgfbr2,Megf8
6_Member	GO Biological Processes	GO:0010463	mesenchymal cell proliferation	-2.4809	-0.662936	3/57	16973,21813,329628	Lrp5,Tgfbr2,Fat4
6_Member	GO Biological Processes	GO:0001947	heart looping	-2.45947	-0.649141	3/58	18128,21813,277939	Notch1,Tgfbr2,C2cd3
6_Member	GO Biological Processes	GO:0007368	determination of left/right symmetry	-2.38787	-0.596202	4/124	18128,21813,269878,277939	Notch1,Tgfbr2,Megf8,C2cd3
6_Member	GO Biological Processes	GO:1904888	cranial skeletal system development	-2.2832	-0.520602	3/67	15531,21813,269878	Ndst1,Tgfbr2,Megf8
6_Member	GO Biological Processes	GO:0009855	determination of bilateral symmetry	-2.28025	-0.520602	4/133	18128,21813,269878,277939	Notch1,Tgfbr2,Megf8,C2cd3
6_Member	GO Biological Processes	GO:0009799	specification of symmetry	-2.26881	-0.514122	4/134	18128,21813,269878,277939	Notch1,Tgfbr2,Megf8,C2cd3
6_Member	GO Biological Processes	GO:0042733	embryonic digit morphogenesis	-2.21307	-0.485032	3/71	16973,18128,277939	Lrp5,Notch1,C2cd3
6_Member	GO Biological Processes	GO:0007224	smoothened signaling pathway	-2.20223	-0.479326	4/140	15531,21813,269878,277939	Ndst1,Tgfbr2,Megf8,C2cd3
6_Member	GO Biological Processes	GO:0030326	embryonic limb morphogenesis	-2.17017	-0.451084	4/143	16973,18128,269878,277939	Lrp5,Notch1,Megf8,C2cd3
6_Member	GO Biological Processes	GO:0035113	embryonic appendage morphogenesis	-2.17017	-0.451084	4/143	16973,18128,269878,277939	Lrp5,Notch1,Megf8,C2cd3
6_Member	GO Biological Processes	GO:0008589	regulation of smoothened signaling pathway	-2.01235	-0.340035	3/84	15531,269878,277939	Ndst1,Megf8,C2cd3
7_Summary	GO Biological Processes	GO:0050808	synapse organization	-6.74383	-3.74668	12/332	11603,11820,16779,16973,18027,18591,59036,66860,67784,219228,319387,545156,227120	Agrn,App,Lamb2,Lrp5,Nfia,Pdgfb,Dact1,Tanc1,Plxnd1,Pcdh17,Adgrl3,Kalrn,Plcl1
7_Member	GO Biological Processes	GO:0050808	synapse organization	-6.74383	-3.74668	12/332	11603,11820,16779,16973,18027,18591,59036,66860,67784,219228,319387,545156	Agrn,App,Lamb2,Lrp5,Nfia,Pdgfb,Dact1,Tanc1,Plxnd1,Pcdh17,Adgrl3,Kalrn
7_Member	GO Biological Processes	GO:0007528	neuromuscular junction development	-5.03593	-2.52974	5/54	11603,11820,16779,16973,545156	Agrn,App,Lamb2,Lrp5,Kalrn
7_Member	GO Biological Processes	GO:0007416	synapse assembly	-4.07419	-1.7387	6/137	11603,11820,18591,67784,219228,319387	Agrn,App,Pdgfb,Plxnd1,Pcdh17,Adgrl3
7_Member	GO Biological Processes	GO:0032092	positive regulation of protein binding	-3.6241	-1.43528	5/106	11603,11820,59036,67784,227120	Agrn,App,Dact1,Plxnd1,Plcl1
7_Member	GO Biological Processes	GO:0043393	regulation of protein binding	-2.86557	-0.910043	6/231	11603,11820,18591,59036,67784,227120	Agrn,App,Pdgfb,Dact1,Plxnd1,Plcl1
7_Member	GO Biological Processes	GO:0099173	postsynapse organization	-2.45162	-0.644396	4/119	11603,16973,66860,545156	Agrn,Lrp5,Tanc1,Kalrn
7_Member	GO Biological Processes	GO:0050803	regulation of synapse structure or activity	-2.3852	-0.596202	5/201	11603,11820,16973,319387,545156	Agrn,App,Lrp5,Adgrl3,Kalrn
7_Member	GO Biological Processes	GO:0051099	positive regulation of binding	-2.3852	-0.596202	5/201	11603,11820,59036,67784,227120	Agrn,App,Dact1,Plxnd1,Plcl1
8_Summary	GO Biological Processes	GO:0071363	cellular response to growth factor stimulus	-6.35417	-3.40082	15/587	14219,14257,14388,15531,18007,18128,18550,18591,21813,52662,108075,114249,241226,269878,329628,59036	Ctgf,Flt4,Gab1,Ndst1,Neo1,Notch1,Furin,Pdgfb,Tgfbr2,Ldlrad4,Ltbp4,Npnt,Itga8,Megf8,Fat4,Dact1
8_Member	GO Biological Processes	GO:0071363	cellular response to growth factor stimulus	-6.35417	-3.40082	15/587	14219,14257,14388,15531,18007,18128,18550,18591,21813,52662,108075,114249,241226,269878,329628	Ctgf,Flt4,Gab1,Ndst1,Neo1,Notch1,Furin,Pdgfb,Tgfbr2,Ldlrad4,Ltbp4,Npnt,Itga8,Megf8,Fat4
8_Member	GO Biological Processes	GO:0070848	response to growth factor	-6.22539	-3.29323	15/601	14219,14257,14388,15531,18007,18128,18550,18591,21813,52662,108075,114249,241226,269878,329628	Ctgf,Flt4,Gab1,Ndst1,Neo1,Notch1,Furin,Pdgfb,Tgfbr2,Ldlrad4,Ltbp4,Npnt,Itga8,Megf8,Fat4
8_Member	GO Biological Processes	GO:0007178	transmembrane receptor protein serine/threonine kinase signaling pathway	-4.83618	-2.36713	10/347	18007,18128,18550,21813,52662,59036,108075,114249,241226,269878	Neo1,Notch1,Furin,Tgfbr2,Ldlrad4,Dact1,Ltbp4,Npnt,Itga8,Megf8
8_Member	GO Biological Processes	GO:0090092	regulation of transmembrane receptor protein serine/threonine kinase signaling pathway	-3.74799	-1.50645	7/224	18007,18128,18550,52662,59036,114249,241226	Neo1,Notch1,Furin,Ldlrad4,Dact1,Npnt,Itga8
8_Member	GO Biological Processes	GO:0007179	transforming growth factor beta receptor signaling pathway	-3.73473	-1.50154	6/158	18550,21813,52662,108075,114249,241226	Furin,Tgfbr2,Ldlrad4,Ltbp4,Npnt,Itga8
8_Member	GO Biological Processes	GO:0090100	positive regulation of transmembrane receptor protein serine/threonine kinase signaling pathway	-3.60512	-1.42993	5/107	18007,18128,18550,114249,241226	Neo1,Notch1,Furin,Npnt,Itga8
8_Member	GO Biological Processes	GO:0030511	positive regulation of transforming growth factor beta receptor signaling pathway	-3.4811	-1.32709	3/26	18550,114249,241226	Furin,Npnt,Itga8
8_Member	GO Biological Processes	GO:1903846	positive regulation of cellular response to transforming growth factor beta stimulus	-3.4811	-1.32709	3/26	18550,114249,241226	Furin,Npnt,Itga8
8_Member	GO Biological Processes	GO:0090287	regulation of cellular response to growth factor stimulus	-3.34621	-1.23796	7/261	18007,18128,18550,18591,52662,114249,241226	Neo1,Notch1,Furin,Pdgfb,Ldlrad4,Npnt,Itga8
8_Member	GO Biological Processes	GO:0071560	cellular response to transforming growth factor beta stimulus	-3.22314	-1.13902	6/197	18550,21813,52662,108075,114249,241226	Furin,Tgfbr2,Ldlrad4,Ltbp4,Npnt,Itga8
8_Member	GO Biological Processes	GO:0071559	response to transforming growth factor beta	-3.16616	-1.10211	6/202	18550,21813,52662,108075,114249,241226	Furin,Tgfbr2,Ldlrad4,Ltbp4,Npnt,Itga8
8_Member	GO Biological Processes	GO:0017015	regulation of transforming growth factor beta receptor signaling pathway	-2.77366	-0.855741	4/97	18550,52662,114249,241226	Furin,Ldlrad4,Npnt,Itga8
8_Member	GO Biological Processes	GO:1903844	regulation of cellular response to transforming growth factor beta stimulus	-2.74112	-0.836992	4/99	18550,52662,114249,241226	Furin,Ldlrad4,Npnt,Itga8
9_Summary	GO Biological Processes	GO:0070528	protein kinase C signaling	-6.19207	-3.28012	5/32	11549,14257,18591,50918,98432,11820,13617,14219,14268,18128,93695,114249,14388,15531,59036,83490,320404,18007,18708,54609	Adra1a,Flt4,Pdgfb,Myadm,Phlpp1,App,Ednra,Ctgf,Fn1,Notch1,Gpnmb,Npnt,Gab1,Ndst1,Dact1,Pik3ap1,Itpkb,Neo1,Pik3r1,Ubqln2
9_Member	GO Biological Processes	GO:0070528	protein kinase C signaling	-6.19207	-3.28012	5/32	11549,14257,18591,50918,98432	Adra1a,Flt4,Pdgfb,Myadm,Phlpp1
9_Member	GO Biological Processes	GO:0070372	regulation of ERK1 and ERK2 cascade	-5.94214	-3.08571	11/325	11549,11820,13617,14219,14257,14268,18128,18591,93695,98432,114249	Adra1a,App,Ednra,Ctgf,Flt4,Fn1,Notch1,Pdgfb,Gpnmb,Phlpp1,Npnt
9_Member	GO Biological Processes	GO:0090036	regulation of protein kinase C signaling	-5.79703	-3.01977	4/17	11549,14257,50918,98432	Adra1a,Flt4,Myadm,Phlpp1
9_Member	GO Biological Processes	GO:0070371	ERK1 and ERK2 cascade	-5.71498	-2.97912	11/343	11549,11820,13617,14219,14257,14268,18128,18591,93695,98432,114249	Adra1a,App,Ednra,Ctgf,Flt4,Fn1,Notch1,Pdgfb,Gpnmb,Phlpp1,Npnt
9_Member	GO Biological Processes	GO:0000165	MAPK cascade	-5.40119	-2.77006	16/794	11549,11820,13617,14219,14257,14268,14388,15531,18128,18591,59036,83490,93695,98432,114249,320404	Adra1a,App,Ednra,Ctgf,Flt4,Fn1,Gab1,Ndst1,Notch1,Pdgfb,Dact1,Pik3ap1,Gpnmb,Phlpp1,Npnt,Itpkb
9_Member	GO Biological Processes	GO:0070374	positive regulation of ERK1 and ERK2 cascade	-5.26612	-2.6745	9/243	11549,11820,13617,14219,14257,18128,18591,93695,114249	Adra1a,App,Ednra,Ctgf,Flt4,Notch1,Pdgfb,Gpnmb,Npnt
9_Member	GO Biological Processes	GO:0043408	regulation of MAPK cascade	-5.16214	-2.62377	15/734	11549,11820,13617,14219,14257,14268,14388,15531,18128,18591,59036,83490,93695,98432,114249	Adra1a,App,Ednra,Ctgf,Flt4,Fn1,Gab1,Ndst1,Notch1,Pdgfb,Dact1,Pik3ap1,Gpnmb,Phlpp1,Npnt
9_Member	GO Biological Processes	GO:0090037	positive regulation of protein kinase C signaling	-4.94361	-2.46009	3/9	11549,14257,98432	Adra1a,Flt4,Phlpp1
9_Member	GO Biological Processes	GO:0043410	positive regulation of MAPK cascade	-4.03286	-1.71451	11/521	11549,11820,13617,14219,14257,14388,15531,18128,18591,93695,114249	Adra1a,App,Ednra,Ctgf,Flt4,Gab1,Ndst1,Notch1,Pdgfb,Gpnmb,Npnt
9_Member	GO Biological Processes	GO:0046328	regulation of JNK cascade	-3.39213	-1.27405	6/183	11820,14219,14257,14388,59036,98432	App,Ctgf,Flt4,Gab1,Dact1,Phlpp1
9_Member	GO Biological Processes	GO:0007254	JNK cascade	-3.21161	-1.13511	6/198	11820,14219,14257,14388,59036,98432	App,Ctgf,Flt4,Gab1,Dact1,Phlpp1
9_Member	GO Biological Processes	GO:0032872	regulation of stress-activated MAPK cascade	-2.95382	-0.967786	6/222	11820,14219,14257,14388,59036,98432	App,Ctgf,Flt4,Gab1,Dact1,Phlpp1
9_Member	GO Biological Processes	GO:0070302	regulation of stress-activated protein kinase signaling cascade	-2.9438	-0.963583	6/223	11820,14219,14257,14388,59036,98432	App,Ctgf,Flt4,Gab1,Dact1,Phlpp1
9_Member	GO Biological Processes	GO:0051403	stress-activated MAPK cascade	-2.70964	-0.816068	6/248	11820,14219,14257,14388,59036,98432	App,Ctgf,Flt4,Gab1,Dact1,Phlpp1
9_Member	GO Biological Processes	GO:0031098	stress-activated protein kinase signaling cascade	-2.64916	-0.775415	6/255	11820,14219,14257,14388,59036,98432	App,Ctgf,Flt4,Gab1,Dact1,Phlpp1
9_Member	GO Biological Processes	GO:0080135	regulation of cellular response to stress	-2.2993	-0.534877	9/615	11820,14219,14257,14388,18007,18708,54609,59036,98432	App,Ctgf,Flt4,Gab1,Neo1,Pik3r1,Ubqln2,Dact1,Phlpp1
9_Member	GO Biological Processes	GO:0046330	positive regulation of JNK cascade	-2.21309	-0.485032	4/139	11820,14219,14257,14388	App,Ctgf,Flt4,Gab1
10_Summary	GO Biological Processes	GO:0030155	regulation of cell adhesion	-5.85183	-3.04461	15/644	13642,14115,14268,17390,18073,18128,18708,21813,50918,67784,76707,93695,114249,269023,320404,14107,75599,319387,329628,67017,98366,59079,83490	Efnb2,Fbln2,Fn1,Mmp2,Nid1,Notch1,Pik3r1,Tgfbr2,Myadm,Plxnd1,Clasp1,Gpnmb,Npnt,Zfp608,Itpkb,Fat1,Pcdh1,Adgrl3,Fat4,Fam210b,Smap1,Erbin,Pik3ap1
10_Member	GO Biological Processes	GO:0030155	regulation of cell adhesion	-5.85183	-3.04461	15/644	13642,14115,14268,17390,18073,18128,18708,21813,50918,67784,76707,93695,114249,269023,320404	Efnb2,Fbln2,Fn1,Mmp2,Nid1,Notch1,Pik3r1,Tgfbr2,Myadm,Plxnd1,Clasp1,Gpnmb,Npnt,Zfp608,Itpkb
10_Member	GO Biological Processes	GO:0098609	cell-cell adhesion	-3.71457	-1.49163	12/665	13642,14107,18708,21813,50918,75599,93695,114249,269023,319387,320404,329628	Efnb2,Fat1,Pik3r1,Tgfbr2,Myadm,Pcdh1,Gpnmb,Npnt,Zfp608,Adgrl3,Itpkb,Fat4
10_Member	GO Biological Processes	GO:0007162	negative regulation of cell adhesion	-3.26824	-1.17523	7/269	17390,18128,18708,50918,67784,93695,269023	Mmp2,Notch1,Pik3r1,Myadm,Plxnd1,Gpnmb,Zfp608
10_Member	GO Biological Processes	GO:0022407	regulation of cell-cell adhesion	-2.48333	-0.662936	7/369	13642,18708,21813,50918,93695,269023,320404	Efnb2,Pik3r1,Tgfbr2,Myadm,Gpnmb,Zfp608,Itpkb
10_Member	GO Biological Processes	GO:1903706	regulation of hemopoiesis	-2.3168	-0.546723	7/396	18128,18708,21813,67017,98366,269023,320404	Notch1,Pik3r1,Tgfbr2,Fam210b,Smap1,Zfp608,Itpkb
10_Member	GO Biological Processes	GO:0002683	negative regulation of immune system process	-2.05995	-0.370214	7/443	18128,18708,59079,83490,93695,269023,320404	Notch1,Pik3r1,Erbin,Pik3ap1,Gpnmb,Zfp608,Itpkb
10_Member	GO Biological Processes	GO:1903707	negative regulation of hemopoiesis	-2.05905	-0.370214	4/154	18128,18708,269023,320404	Notch1,Pik3r1,Zfp608,Itpkb
11_Summary	Reactome Gene Sets	R-MMU-9006934	Signaling by Receptor Tyrosine Kinases	-5.79801	-3.01977	12/408	12833,13367,14257,14268,14388,16779,18550,18591,18708,59079,242687,100042150,241226,12575,83490,98432,17390,21813,20519	Col6a1,Diaph1,Flt4,Fn1,Gab1,Lamb2,Furin,Pdgfb,Pik3r1,Erbin,Wasf2,Nrg2,Itga8,Cdkn1a,Pik3ap1,Phlpp1,Mmp2,Tgfbr2,Slc22a3
11_Member	Reactome Gene Sets	R-MMU-9006934	Signaling by Receptor Tyrosine Kinases	-5.79801	-3.01977	12/408	12833,13367,14257,14268,14388,16779,18550,18591,18708,59079,242687,100042150	Col6a1,Diaph1,Flt4,Fn1,Gab1,Lamb2,Furin,Pdgfb,Pik3r1,Erbin,Wasf2,Nrg2
11_Member	KEGG Pathway	mmu04510	Focal adhesion	-4.99442	-2.50347	8/199	12833,13367,14257,14268,16779,18591,18708,241226	Col6a1,Diaph1,Flt4,Fn1,Lamb2,Pdgfb,Pik3r1,Itga8
11_Member	KEGG Pathway	mmu04151	PI3K-Akt signaling pathway	-4.84698	-2.37075	10/346	12575,12833,14257,14268,16779,18591,18708,83490,98432,241226	Cdkn1a,Col6a1,Flt4,Fn1,Lamb2,Pdgfb,Pik3r1,Pik3ap1,Phlpp1,Itga8
11_Member	KEGG Pathway	mmu04933	AGE-RAGE signaling pathway in diabetic complications	-3.74235	-1.50501	5/100	13367,14268,17390,18708,21813	Diaph1,Fn1,Mmp2,Pik3r1,Tgfbr2
11_Member	KEGG Pathway	mmu05100	Bacterial invasion of epithelial cells	-3.1686	-1.10211	4/76	14268,14388,18708,242687	Fn1,Gab1,Pik3r1,Wasf2
11_Member	Reactome Gene Sets	R-MMU-6806834	Signaling by MET	-3.12605	-1.08119	4/78	14268,14388,16779,18708	Fn1,Gab1,Lamb2,Pik3r1
11_Member	KEGG Pathway	mmu04810	Regulation of actin cytoskeleton	-3.03593	-1.01959	6/214	13367,14268,18591,18708,241226,242687	Diaph1,Fn1,Pdgfb,Pik3r1,Itga8,Wasf2
11_Member	Reactome Gene Sets	R-MMU-8875878	MET promotes cell motility	-2.89309	-0.933174	3/41	14268,14388,16779	Fn1,Gab1,Lamb2
11_Member	KEGG Pathway	mmu05231	Choline metabolism in cancer	-2.74112	-0.836992	4/99	18591,18708,20519,242687	Pdgfb,Pik3r1,Slc22a3,Wasf2
11_Member	KEGG Pathway	mmu05205	Proteoglycans in cancer	-2.34023	-0.56019	5/206	12575,14268,14388,17390,18708	Cdkn1a,Fn1,Gab1,Mmp2,Pik3r1
11_Member	KEGG Pathway	mmu05222	Small cell lung cancer	-2.02651	-0.348476	3/83	14268,16779,18708	Fn1,Lamb2,Pik3r1
12_Summary	GO Biological Processes	GO:0048659	smooth muscle cell proliferation	-5.57465	-2.90006	8/166	11504,12575,13617,17390,18591,18708,21813,545156,18128,11820,14219,16973,14218,27273,13642,93695,269023,320404,19714	Adamts1,Cdkn1a,Ednra,Mmp2,Pdgfb,Pik3r1,Tgfbr2,Kalrn,Notch1,App,Ctgf,Lrp5,Sh3pxd2a,Pdk4,Efnb2,Gpnmb,Zfp608,Itpkb,Rev3l
12_Member	GO Biological Processes	GO:0048659	smooth muscle cell proliferation	-5.57465	-2.90006	8/166	11504,12575,13617,17390,18591,18708,21813,545156	Adamts1,Cdkn1a,Ednra,Mmp2,Pdgfb,Pik3r1,Tgfbr2,Kalrn
12_Member	GO Biological Processes	GO:0033002	muscle cell proliferation	-5.47555	-2.83395	9/229	11504,12575,13617,17390,18128,18591,18708,21813,545156	Adamts1,Cdkn1a,Ednra,Mmp2,Notch1,Pdgfb,Pik3r1,Tgfbr2,Kalrn
12_Member	GO Biological Processes	GO:1904705	regulation of vascular smooth muscle cell proliferation	-3.86915	-1.606	4/50	11504,12575,17390,18591	Adamts1,Cdkn1a,Mmp2,Pdgfb
12_Member	GO Biological Processes	GO:1990874	vascular smooth muscle cell proliferation	-3.86915	-1.606	4/50	11504,12575,17390,18591	Adamts1,Cdkn1a,Mmp2,Pdgfb
12_Member	GO Biological Processes	GO:0048660	regulation of smooth muscle cell proliferation	-3.69044	-1.47349	6/161	11504,12575,17390,18591,18708,21813	Adamts1,Cdkn1a,Mmp2,Pdgfb,Pik3r1,Tgfbr2
12_Member	GO Biological Processes	GO:1904707	positive regulation of vascular smooth muscle cell proliferation	-3.21051	-1.13511	3/32	11504,17390,18591	Adamts1,Mmp2,Pdgfb
12_Member	GO Biological Processes	GO:0090068	positive regulation of cell cycle process	-2.82766	-0.887589	6/235	11504,11820,12575,14219,16973,18591	Adamts1,App,Cdkn1a,Ctgf,Lrp5,Pdgfb
12_Member	GO Biological Processes	GO:0048661	positive regulation of smooth muscle cell proliferation	-2.66291	-0.78328	4/104	11504,17390,18591,21813	Adamts1,Mmp2,Pdgfb,Tgfbr2
12_Member	GO Biological Processes	GO:0061383	trabecula morphogenesis	-2.5709	-0.717923	3/53	11504,17390,18128	Adamts1,Mmp2,Notch1
12_Member	GO Biological Processes	GO:0072593	reactive oxygen species metabolic process	-2.51038	-0.674298	6/272	12575,14218,14219,18591,21813,27273	Cdkn1a,Sh3pxd2a,Ctgf,Pdgfb,Tgfbr2,Pdk4
12_Member	GO Biological Processes	GO:0050865	regulation of cell activation	-2.05757	-0.370214	9/672	11820,12575,13642,14219,18591,21813,93695,269023,320404	App,Cdkn1a,Efnb2,Ctgf,Pdgfb,Tgfbr2,Gpnmb,Zfp608,Itpkb
12_Member	GO Biological Processes	GO:0071897	DNA biosynthetic process	-2.00233	-0.33243	4/160	12575,14219,18591,19714	Cdkn1a,Ctgf,Pdgfb,Rev3l
12_Member	GO Biological Processes	GO:0050867	positive regulation of cell activation	-2.00021	-0.33242	7/455	11820,12575,13642,14219,18591,21813,320404	App,Cdkn1a,Efnb2,Ctgf,Pdgfb,Tgfbr2,Itpkb
13_Summary	GO Biological Processes	GO:0030029	actin filament-based process	-5.3058	-2.69487	15/714	13367,14107,14219,14388,17118,18591,18708,22379,50918,76707,98366,215114,226751,235281,242687,11820,16948,380969	Diaph1,Fat1,Ctgf,Gab1,Marcks,Pdgfb,Pik3r1,Fmnl3,Myadm,Clasp1,Smap1,Hip1,Cdc42bpa,Scn3b,Wasf2,App,Lox,Nckap5l
13_Member	GO Biological Processes	GO:0030029	actin filament-based process	-5.3058	-2.69487	15/714	13367,14107,14219,14388,17118,18591,18708,22379,50918,76707,98366,215114,226751,235281,242687	Diaph1,Fat1,Ctgf,Gab1,Marcks,Pdgfb,Pik3r1,Fmnl3,Myadm,Clasp1,Smap1,Hip1,Cdc42bpa,Scn3b,Wasf2
13_Member	GO Biological Processes	GO:0030036	actin cytoskeleton organization	-5.1867	-2.63129	14/639	13367,14107,14219,14388,17118,18591,18708,22379,50918,76707,98366,215114,226751,242687	Diaph1,Fat1,Ctgf,Gab1,Marcks,Pdgfb,Pik3r1,Fmnl3,Myadm,Clasp1,Smap1,Hip1,Cdc42bpa,Wasf2
13_Member	GO Biological Processes	GO:0097435	supramolecular fiber organization	-3.68474	-1.47175	12/670	11820,13367,14107,14219,16948,17118,18708,50918,76707,215114,242687,380969	App,Diaph1,Fat1,Ctgf,Lox,Marcks,Pik3r1,Myadm,Clasp1,Hip1,Wasf2,Nckap5l
13_Member	GO Biological Processes	GO:0007015	actin filament organization	-3.6135	-1.43467	9/397	13367,14107,14219,17118,18708,50918,76707,215114,242687	Diaph1,Fat1,Ctgf,Marcks,Pik3r1,Myadm,Clasp1,Hip1,Wasf2
13_Member	GO Biological Processes	GO:0051492	regulation of stress fiber assembly	-3.0053	-0.998897	4/84	14219,18708,76707,242687	Ctgf,Pik3r1,Clasp1,Wasf2
13_Member	GO Biological Processes	GO:0110020	regulation of actomyosin structure organization	-2.80696	-0.876863	4/95	14219,18708,76707,242687	Ctgf,Pik3r1,Clasp1,Wasf2
13_Member	GO Biological Processes	GO:0051017	actin filament bundle assembly	-2.77743	-0.855741	5/163	14219,17118,18708,76707,242687	Ctgf,Marcks,Pik3r1,Clasp1,Wasf2
13_Member	GO Biological Processes	GO:0030038	contractile actin filament bundle assembly	-2.7573	-0.845342	4/98	14219,18708,76707,242687	Ctgf,Pik3r1,Clasp1,Wasf2
13_Member	GO Biological Processes	GO:0043149	stress fiber assembly	-2.7573	-0.845342	4/98	14219,18708,76707,242687	Ctgf,Pik3r1,Clasp1,Wasf2
13_Member	GO Biological Processes	GO:0061572	actin filament bundle organization	-2.74271	-0.836992	5/166	14219,17118,18708,76707,242687	Ctgf,Marcks,Pik3r1,Clasp1,Wasf2
13_Member	GO Biological Processes	GO:0032231	regulation of actin filament bundle assembly	-2.74112	-0.836992	4/99	14219,18708,76707,242687	Ctgf,Pik3r1,Clasp1,Wasf2
13_Member	GO Biological Processes	GO:0031032	actomyosin structure organization	-2.47931	-0.662936	5/191	14219,18708,76707,226751,242687	Ctgf,Pik3r1,Clasp1,Cdc42bpa,Wasf2
13_Member	GO Biological Processes	GO:1902903	regulation of supramolecular fiber organization	-2.02422	-0.347336	6/344	11820,14219,18708,50918,76707,242687	App,Ctgf,Pik3r1,Myadm,Clasp1,Wasf2
14_Summary	Reactome Gene Sets	R-MMU-1227986	Signaling by ERBB2	-5.29151	-2.69034	5/48	13367,14388,18708,59079,100042150,11514,12575,18591,83490,98432,104111,12833,18550,14257,16973,18128,21813,11549,11603,11820,19714	Diaph1,Gab1,Pik3r1,Erbin,Nrg2,Adcy8,Cdkn1a,Pdgfb,Pik3ap1,Phlpp1,Adcy3,Col6a1,Furin,Flt4,Lrp5,Notch1,Tgfbr2,Adra1a,Agrn,App,Rev3l
14_Member	Reactome Gene Sets	R-MMU-1227986	Signaling by ERBB2	-5.29151	-2.69034	5/48	13367,14388,18708,59079,100042150	Diaph1,Gab1,Pik3r1,Erbin,Nrg2
14_Member	Reactome Gene Sets	R-MMU-9006925	Intracellular signaling by second messengers	-5.11107	-2.58909	9/254	11514,12575,14388,18591,18708,83490,98432,104111,100042150	Adcy8,Cdkn1a,Gab1,Pdgfb,Pik3r1,Pik3ap1,Phlpp1,Adcy3,Nrg2
14_Member	Reactome Gene Sets	R-MMU-199418	Negative regulation of the PI3K/AKT network	-4.74707	-2.29887	6/104	14388,18591,18708,83490,98432,100042150	Gab1,Pdgfb,Pik3r1,Pik3ap1,Phlpp1,Nrg2
14_Member	Reactome Gene Sets	R-MMU-1963642	PI3K events in ERBB2 signaling	-4.13132	-1.78003	3/16	14388,18708,100042150	Gab1,Pik3r1,Nrg2
14_Member	Reactome Gene Sets	R-MMU-6811558	PI5P, PP2A and IER3 Regulate PI3K/AKT Signaling	-3.80447	-1.55009	5/97	14388,18591,18708,83490,100042150	Gab1,Pdgfb,Pik3r1,Pik3ap1,Nrg2
14_Member	Reactome Gene Sets	R-MMU-1257604	PIP3 activates AKT signaling	-3.71258	-1.49163	7/227	12575,14388,18591,18708,83490,98432,100042150	Cdkn1a,Gab1,Pdgfb,Pik3r1,Pik3ap1,Phlpp1,Nrg2
14_Member	Reactome Gene Sets	R-MMU-186797	Signaling by PDGF	-3.61778	-1.43528	4/58	12833,18550,18591,18708	Col6a1,Furin,Pdgfb,Pik3r1
14_Member	KEGG Pathway	mmu01521	EGFR tyrosine kinase inhibitor resistance	-3.08469	-1.05947	4/80	14388,18591,18708,100042150	Gab1,Pdgfb,Pik3r1,Nrg2
14_Member	KEGG Pathway	mmu05224	Breast cancer	-3.01608	-1.00619	5/144	12575,14257,16973,18128,18708	Cdkn1a,Flt4,Lrp5,Notch1,Pik3r1
14_Member	KEGG Pathway	mmu04012	ErbB signaling pathway	-2.98611	-0.986011	4/85	12575,14388,18708,100042150	Cdkn1a,Gab1,Pik3r1,Nrg2
14_Member	KEGG Pathway	mmu05214	Glioma	-2.3389	-0.56019	3/64	12575,18591,18708	Cdkn1a,Pdgfb,Pik3r1
14_Member	KEGG Pathway	mmu05211	Renal cell carcinoma	-2.32002	-0.54851	3/65	14388,18591,18708	Gab1,Pdgfb,Pik3r1
14_Member	KEGG Pathway	mmu05218	Melanoma	-2.24757	-0.501062	3/69	12575,18591,18708	Cdkn1a,Pdgfb,Pik3r1
14_Member	Reactome Gene Sets	R-MMU-166520	Signaling by NTRKs	-2.23018	-0.493368	3/70	14388,18550,18708	Gab1,Furin,Pik3r1
14_Member	KEGG Pathway	mmu05220	Chronic myeloid leukemia	-2.21307	-0.485032	3/71	12575,18708,21813	Cdkn1a,Pik3r1,Tgfbr2
14_Member	GO Biological Processes	GO:0043549	regulation of kinase activity	-2.2023	-0.479326	10/755	11549,11603,11820,12575,14257,14388,16973,18591,18708,21813	Adra1a,Agrn,App,Cdkn1a,Flt4,Gab1,Lrp5,Pdgfb,Pik3r1,Tgfbr2
14_Member	KEGG Pathway	mmu01524	Platinum drug resistance	-2.13135	-0.423514	3/76	12575,18708,19714	Cdkn1a,Pik3r1,Rev3l
15_Summary	GO Biological Processes	GO:0007169	transmembrane receptor protein tyrosine kinase signaling pathway	-5.16505	-2.62377	13/554	11820,13642,14219,14257,14388,15531,18128,18591,18708,27273,215114,329628,100042150	App,Efnb2,Ctgf,Flt4,Gab1,Ndst1,Notch1,Pdgfb,Pik3r1,Pdk4,Hip1,Fat4,Nrg2
15_Member	GO Biological Processes	GO:0007169	transmembrane receptor protein tyrosine kinase signaling pathway	-5.16505	-2.62377	13/554	11820,13642,14219,14257,14388,15531,18128,18591,18708,27273,215114,329628,100042150	App,Efnb2,Ctgf,Flt4,Gab1,Ndst1,Notch1,Pdgfb,Pik3r1,Pdk4,Hip1,Fat4,Nrg2
15_Member	GO Biological Processes	GO:0007173	epidermal growth factor receptor signaling pathway	-2.80696	-0.876863	4/95	11820,14388,215114,100042150	App,Gab1,Hip1,Nrg2
15_Member	GO Biological Processes	GO:0038127	ERBB signaling pathway	-2.64778	-0.775415	4/105	11820,14388,215114,100042150	App,Gab1,Hip1,Nrg2
15_Member	GO Biological Processes	GO:0048008	platelet-derived growth factor receptor signaling pathway	-2.4809	-0.662936	3/57	14388,18591,215114	Gab1,Pdgfb,Hip1
16_Summary	KEGG Pathway	mmu05200	Pathways in cancer	-5.15113	-2.62103	11/393	11514,12575,13617,13618,14268,16779,17390,18591,18708,21813,104111,18128,11549,234889,320404,23872,14388,14257,20272	Adcy8,Cdkn1a,Ednra,Ednrb,Fn1,Lamb2,Mmp2,Pdgfb,Pik3r1,Tgfbr2,Adcy3,Notch1,Adra1a,Gucy1a2,Itpkb,Ets2,Gab1,Flt4,Scn7a
16_Member	KEGG Pathway	mmu05200	Pathways in cancer	-5.15113	-2.62103	11/393	11514,12575,13617,13618,14268,16779,17390,18591,18708,21813,104111	Adcy8,Cdkn1a,Ednra,Ednrb,Fn1,Lamb2,Mmp2,Pdgfb,Pik3r1,Tgfbr2,Adcy3
16_Member	KEGG Pathway	mmu01522	Endocrine resistance	-5.02577	-2.52726	6/93	11514,12575,17390,18128,18708,104111	Adcy8,Cdkn1a,Mmp2,Notch1,Pik3r1,Adcy3
16_Member	KEGG Pathway	mmu04022	cGMP-PKG signaling pathway	-3.59068	-1.42266	6/168	11514,11549,13617,13618,104111,234889	Adcy8,Adra1a,Ednra,Ednrb,Adcy3,Gucy1a2
16_Member	KEGG Pathway	mmu04020	Calcium signaling pathway	-3.39213	-1.27405	6/183	11514,11549,13617,13618,104111,320404	Adcy8,Adra1a,Ednra,Ednrb,Adcy3,Itpkb
16_Member	KEGG Pathway	mmu04270	Vascular smooth muscle contraction	-3.23158	-1.14452	5/129	11514,11549,13617,104111,234889	Adcy8,Adra1a,Ednra,Adcy3,Gucy1a2
16_Member	KEGG Pathway	mmu05166	HTLV-I infection	-3.13831	-1.08259	7/283	11514,12575,18591,18708,21813,23872,104111	Adcy8,Cdkn1a,Pdgfb,Pik3r1,Tgfbr2,Ets2,Adcy3
16_Member	KEGG Pathway	mmu04970	Salivary secretion	-3.12605	-1.08119	4/78	11514,11549,104111,234889	Adcy8,Adra1a,Adcy3,Gucy1a2
16_Member	KEGG Pathway	mmu04072	Phospholipase D signaling pathway	-2.97606	-0.979357	5/147	11514,14388,18591,18708,104111	Adcy8,Gab1,Pdgfb,Pik3r1,Adcy3
16_Member	KEGG Pathway	mmu04540	Gap junction	-2.96716	-0.975236	4/86	11514,18591,104111,234889	Adcy8,Pdgfb,Adcy3,Gucy1a2
16_Member	KEGG Pathway	mmu04915	Estrogen signaling pathway	-2.79021	-0.862169	4/96	11514,17390,18708,104111	Adcy8,Mmp2,Pik3r1,Adcy3
16_Member	KEGG Pathway	mmu04923	Regulation of lipolysis in adipocytes	-2.52501	-0.687267	3/55	11514,18708,104111	Adcy8,Pik3r1,Adcy3
16_Member	KEGG Pathway	mmu04611	Platelet activation	-2.38787	-0.596202	4/124	11514,18708,104111,234889	Adcy8,Pik3r1,Adcy3,Gucy1a2
16_Member	KEGG Pathway	mmu04213	Longevity regulating pathway - multiple species	-2.37766	-0.590146	3/62	11514,18708,104111	Adcy8,Pik3r1,Adcy3
16_Member	KEGG Pathway	mmu04015	Rap1 signaling pathway	-2.27944	-0.520602	5/213	11514,14257,18591,18708,104111	Adcy8,Flt4,Pdgfb,Pik3r1,Adcy3
16_Member	GO Biological Processes	GO:0007193	adenylate cyclase-inhibiting G-protein coupled receptor signaling pathway	-2.13135	-0.423514	3/76	11514,13617,104111	Adcy8,Ednra,Adcy3
16_Member	KEGG Pathway	mmu04261	Adrenergic signaling in cardiomyocytes	-2.12863	-0.423257	4/147	11514,11549,20272,104111	Adcy8,Adra1a,Scn7a,Adcy3
16_Member	KEGG Pathway	mmu04921	Oxytocin signaling pathway	-2.06876	-0.374288	4/153	11514,12575,104111,234889	Adcy8,Cdkn1a,Adcy3,Gucy1a2
17_Summary	GO Biological Processes	GO:0035904	aorta development	-4.73947	-2.298	5/62	13642,15531,16948,18128,67784,18591,269878	Efnb2,Ndst1,Lox,Notch1,Plxnd1,Pdgfb,Megf8
17_Member	GO Biological Processes	GO:0035904	aorta development	-4.73947	-2.298	5/62	13642,15531,16948,18128,67784	Efnb2,Ndst1,Lox,Notch1,Plxnd1
17_Member	GO Biological Processes	GO:0060976	coronary vasculature development	-4.28182	-1.90251	5/77	15531,18128,18591,67784,269878	Ndst1,Notch1,Pdgfb,Plxnd1,Megf8
17_Member	GO Biological Processes	GO:0060840	artery development	-3.7221	-1.49303	5/101	13642,15531,16948,18128,67784	Efnb2,Ndst1,Lox,Notch1,Plxnd1
18_Summary	GO Biological Processes	GO:0051145	smooth muscle cell differentiation	-4.45211	-2.03658	5/71	13618,18128,18591,114249,241226,11549,13642,18007,66860,11820,16973,18708,19270,52662,269023,320404,21813	Ednrb,Notch1,Pdgfb,Npnt,Itga8,Adra1a,Efnb2,Neo1,Tanc1,App,Lrp5,Pik3r1,Ptprg,Ldlrad4,Zfp608,Itpkb,Tgfbr2
18_Member	GO Biological Processes	GO:0051145	smooth muscle cell differentiation	-4.45211	-2.03658	5/71	13618,18128,18591,114249,241226	Ednrb,Notch1,Pdgfb,Npnt,Itga8
18_Member	GO Biological Processes	GO:0042692	muscle cell differentiation	-3.78847	-1.54269	9/376	11549,13618,13642,18007,18128,18591,66860,114249,241226	Adra1a,Ednrb,Efnb2,Neo1,Notch1,Pdgfb,Tanc1,Npnt,Itga8
18_Member	GO Biological Processes	GO:0045596	negative regulation of cell differentiation	-3.10575	-1.06885	12/778	11820,13618,13642,16973,18007,18128,18591,18708,19270,52662,269023,320404	App,Ednrb,Efnb2,Lrp5,Neo1,Notch1,Pdgfb,Pik3r1,Ptprg,Ldlrad4,Zfp608,Itpkb
18_Member	GO Biological Processes	GO:0061061	muscle structure development	-3.0834	-1.05947	11/674	11549,13618,13642,18007,18128,18591,18708,21813,66860,114249,241226	Adra1a,Ednrb,Efnb2,Neo1,Notch1,Pdgfb,Pik3r1,Tgfbr2,Tanc1,Npnt,Itga8
18_Member	GO Biological Processes	GO:0045665	negative regulation of neuron differentiation	-2.65767	-0.779869	6/254	11820,13618,13642,18007,18128,19270	App,Ednrb,Efnb2,Neo1,Notch1,Ptprg
18_Member	GO Biological Processes	GO:0050768	negative regulation of neurogenesis	-2.13269	-0.423514	6/326	11820,13618,13642,18007,18128,19270	App,Ednrb,Efnb2,Neo1,Notch1,Ptprg
19_Summary	GO Biological Processes	GO:0014070	response to organic cyclic compound	-4.29201	-1.90686	14/770	11820,13367,13617,16601,16948,17390,18591,18708,21813,67017,104111,216154,319387,545156,13618,329628,18027,11549,18128,27273	App,Diaph1,Ednra,Klf9,Lox,Mmp2,Pdgfb,Pik3r1,Tgfbr2,Fam210b,Adcy3,Med16,Adgrl3,Kalrn,Ednrb,Fat4,Nfia,Adra1a,Notch1,Pdk4
19_Member	GO Biological Processes	GO:0014070	response to organic cyclic compound	-4.29201	-1.90686	14/770	11820,13367,13617,16601,16948,17390,18591,18708,21813,67017,104111,216154,319387,545156	App,Diaph1,Ednra,Klf9,Lox,Mmp2,Pdgfb,Pik3r1,Tgfbr2,Fam210b,Adcy3,Med16,Adgrl3,Kalrn
19_Member	GO Biological Processes	GO:0071695	anatomical structure maturation	-3.64709	-1.44921	6/164	11820,13618,17390,18591,67017,329628	App,Ednrb,Mmp2,Pdgfb,Fam210b,Fat4
19_Member	GO Biological Processes	GO:0021700	developmental maturation	-3.11148	-1.07194	7/286	11820,13618,17390,18027,18591,67017,329628	App,Ednrb,Mmp2,Nfia,Pdgfb,Fam210b,Fat4
19_Member	GO Biological Processes	GO:0009725	response to hormone	-2.48192	-0.662936	10/688	11549,13618,16601,16948,17390,18128,18708,27273,67017,216154	Adra1a,Ednrb,Klf9,Lox,Mmp2,Notch1,Pik3r1,Pdk4,Fam210b,Med16
19_Member	GO Biological Processes	GO:0071407	cellular response to organic cyclic compound	-2.23025	-0.493368	8/518	11820,13367,16601,17390,18591,67017,104111,216154	App,Diaph1,Klf9,Mmp2,Pdgfb,Fam210b,Adcy3,Med16
20_Summary	GO Biological Processes	GO:0060322	head development	-4.26944	-1.89587	13/675	11820,13367,13617,15531,17390,18128,21813,228662,277939,319387,320165,329628,668158	App,Diaph1,Ednra,Ndst1,Mmp2,Notch1,Tgfbr2,Btbd3,C2cd3,Adgrl3,Tacc1,Fat4,Ccdc85c
20_Member	GO Biological Processes	GO:0060322	head development	-4.26944	-1.89587	13/675	11820,13367,13617,15531,17390,18128,21813,228662,277939,319387,320165,329628,668158	App,Diaph1,Ednra,Ndst1,Mmp2,Notch1,Tgfbr2,Btbd3,C2cd3,Adgrl3,Tacc1,Fat4,Ccdc85c
20_Member	GO Biological Processes	GO:0007420	brain development	-3.3536	-1.24224	11/625	11820,13367,15531,18128,21813,228662,277939,319387,320165,329628,668158	App,Diaph1,Ndst1,Notch1,Tgfbr2,Btbd3,C2cd3,Adgrl3,Tacc1,Fat4,Ccdc85c
20_Member	GO Biological Processes	GO:0021987	cerebral cortex development	-2.63281	-0.765904	4/106	228662,320165,329628,668158	Btbd3,Tacc1,Fat4,Ccdc85c
20_Member	GO Biological Processes	GO:0030900	forebrain development	-2.41363	-0.61257	7/380	11820,15531,18128,228662,320165,329628,668158	App,Ndst1,Notch1,Btbd3,Tacc1,Fat4,Ccdc85c
20_Member	GO Biological Processes	GO:0021543	pallium development	-2.03037	-0.350618	4/157	228662,320165,329628,668158	Btbd3,Tacc1,Fat4,Ccdc85c
