# Supplementary material for: Epitranscriptomic 5-Methylcytosine Profile in PM2.5-induced Mouse Pulmonary Fibrosis
Source: Genomics Proteomics Bioinformatics. 2020 Mar 3;18(1):41–51. doi: 10.1016/j.gpb.2019.11.005 (PMC7393542; doi:10.1016/j.gpb.2019.11.005)
Supplement: Supplementary Table S4 [file mmc8.xlsx]

## Sheet: Sheet1
Table S4 PPI of DEGs with m5C gain or loss
Node1	Node2	Node1_STRING_internal_ID	Node2_STRING_internal_ID	Node1_external_ID	Node2_external_ID	Neighborhood_on_chromosome	Gene_fusion	Phylogenetic_cooccurrence	Homology	Coexpression	Experimentally_determined_interaction	Database_annotated	Automated_textmining	Combined_score
Rev1	Rev3l	2096835	2094729	10090.ENSMUSP00000027251	10090.ENSMUSP00000019986	0	0	0	0	0.27	0.959	0.9	0.754	0.999
Nhp2	Nop10	2112795	2097232	10090.ENSMUSP00000120014	10090.ENSMUSP00000028553	0	0	0	0	0.961	0.792	0	0.985	0.999
Rps21	Rps14	2103577	2096320	10090.ENSMUSP00000058432	10090.ENSMUSP00000025511	0	0	0	0	0.96	0.961	0.9	0.365	0.999
Polr2k	Polr2i	2102461	2094699	10090.ENSMUSP00000051968	10090.ENSMUSP00000019882	0	0	0	0	0.16	0.992	0.9	0.48	0.999
Srsf1	Srsf2	2112831	2108328	10090.ENSMUSP00000120595	10090.ENSMUSP00000090059	0	0	0	0	0.448	0.832	0.918	0.903	0.999
Rpl23a	Rps14	2110240	2096320	10090.ENSMUSP00000099541	10090.ENSMUSP00000025511	0.318	0	0	0	0.968	0.68	0.935	0.384	0.999
Rpl23a	Rpl18a	2110240	2103568	10090.ENSMUSP00000099541	10090.ENSMUSP00000058368	0	0	0	0	0.97	0.654	0.9	0.219	0.999
Rpl18a	Rps14	2103568	2096320	10090.ENSMUSP00000058368	10090.ENSMUSP00000025511	0	0	0	0	0.96	0.887	0.9	0.082	0.999
Psma3	Psma4	2113160	2099266	10090.ENSMUSP00000125548	10090.ENSMUSP00000034848	0	0	0.424	0.768	0.961	0.992	0.95	0.733	0.999
Rps14	Rps5	2096320	2093616	10090.ENSMUSP00000025511	10090.ENSMUSP00000004554	0.318	0	0	0	0.976	0.965	0.383	0.451	0.999
Rps21	Rpl18a	2103577	2103568	10090.ENSMUSP00000058432	10090.ENSMUSP00000058368	0	0	0	0	0.967	0.554	0.9	0.27	0.998
Rps21	Rps5	2103577	2093616	10090.ENSMUSP00000058432	10090.ENSMUSP00000004554	0	0	0	0	0.95	0.967	0	0.144	0.998
Rpl18a	Rps5	2103568	2093616	10090.ENSMUSP00000058368	10090.ENSMUSP00000004554	0	0	0	0	0.98	0.904	0	0.081	0.998
Uba52	Rpl35	2107186	2107019	10090.ENSMUSP00000080608	10090.ENSMUSP00000079672	0	0	0	0	0.988	0.799	0	0.063	0.997
Rpl23a	Rps21	2110240	2103577	10090.ENSMUSP00000099541	10090.ENSMUSP00000058432	0	0	0	0	0.955	0.35	0.9	0.107	0.997
Rpl23a	Rpl35	2110240	2107019	10090.ENSMUSP00000099541	10090.ENSMUSP00000079672	0.318	0	0	0	0.977	0.599	0.383	0.346	0.997
Rpl35	Rps14	2107019	2096320	10090.ENSMUSP00000079672	10090.ENSMUSP00000025511	0.318	0	0	0	0.972	0.778	0.383	0.239	0.997
Rpl35	Rps5	2107019	2093616	10090.ENSMUSP00000079672	10090.ENSMUSP00000004554	0.318	0	0	0	0.973	0.793	0.383	0.239	0.997
Rpl18a	Rpl37	2103568	2101468	10090.ENSMUSP00000058368	10090.ENSMUSP00000046506	0	0	0	0	0.958	0	0.9	0.239	0.996
Snrpf	Prpf8	2094789	2094512	10090.ENSMUSP00000020203	10090.ENSMUSP00000018449	0	0	0	0	0	0.965	0.9	0.079	0.996
Rpl23a	Rps5	2110240	2093616	10090.ENSMUSP00000099541	10090.ENSMUSP00000004554	0.318	0	0	0	0.975	0.551	0.383	0.372	0.996
Rpl35	Mrpl22	2107019	2094979	10090.ENSMUSP00000079672	10090.ENSMUSP00000020820	0.318	0	0	0	0.959	0.675	0.383	0.239	0.995
Rps14	Mrpl22	2096320	2094979	10090.ENSMUSP00000025511	10090.ENSMUSP00000020820	0.318	0	0	0	0.958	0.685	0.383	0.238	0.995
Mrpl22	Rps5	2094979	2093616	10090.ENSMUSP00000020820	10090.ENSMUSP00000004554	0.318	0	0	0	0.958	0.686	0.383	0.239	0.995
Uba52	Rpl18a	2107186	2103568	10090.ENSMUSP00000080608	10090.ENSMUSP00000058368	0	0	0	0	0.973	0.8	0	0.272	0.995
Bcar1	Crkl	2113845	2093788	10090.ENSMUSP00000129584	10090.ENSMUSP00000006293	0	0	0	0	0	0.525	0.95	0.823	0.995
Rps27a	Rps5	2110414	2093616	10090.ENSMUSP00000099908	10090.ENSMUSP00000004554	0	0	0	0	0.948	0.903	0	0.093	0.995
Rpl35	Rpl18a	2107019	2103568	10090.ENSMUSP00000079672	10090.ENSMUSP00000058368	0	0	0	0	0.97	0.778	0	0.194	0.994
Rps27a	Uba52	2110414	2107186	10090.ENSMUSP00000099908	10090.ENSMUSP00000080608	0	0	0.514	0.96	0.778	0.976	0	0.422	0.994
Uba52	Rps5	2107186	2093616	10090.ENSMUSP00000080608	10090.ENSMUSP00000004554	0	0	0	0	0.982	0.683	0	0.104	0.994
Uba52	Rps21	2107186	2103577	10090.ENSMUSP00000080608	10090.ENSMUSP00000058432	0	0	0	0	0.983	0.663	0	0.059	0.994
Rpl23a	Mrpl22	2110240	2094979	10090.ENSMUSP00000099541	10090.ENSMUSP00000020820	0.318	0	0	0	0.958	0.565	0.383	0.238	0.993
Pdgfrb	Pdgfb	2096324	2093117	10090.ENSMUSP00000025522	10090.ENSMUSP00000000500	0	0	0	0	0	0.545	0.901	0.867	0.993
Col6a2	Col6a1	2093204	2093197	10090.ENSMUSP00000001181	10090.ENSMUSP00000001147	0	0	0	0.807	0.851	0.047	0.95	0.841	0.993
Gfm2	Mrpl22	2113167	2094979	10090.ENSMUSP00000125656	10090.ENSMUSP00000020820	0.318	0	0	0	0.867	0.1	0.9	0.239	0.992
Gtf2a2	Polr2i	2112397	2094699	10090.ENSMUSP00000113501	10090.ENSMUSP00000019882	0	0	0	0	0.098	0.917	0.9	0.064	0.992
Srrm2	Prpf8	2107851	2094512	10090.ENSMUSP00000085993	10090.ENSMUSP00000018449	0	0	0	0	0.07	0.905	0.9	0.292	0.992
Rps27a	Rps14	2110414	2096320	10090.ENSMUSP00000099908	10090.ENSMUSP00000025511	0	0	0	0	0.961	0.806	0	0.057	0.992
Bcar1	Dock1	2113845	2107323	10090.ENSMUSP00000129584	10090.ENSMUSP00000081531	0	0	0	0	0.051	0.11	0.95	0.819	0.991
Notch1	Rbpjl	2097163	2094403	10090.ENSMUSP00000028288	10090.ENSMUSP00000017151	0	0	0	0	0.053	0.811	0.866	0.691	0.991
Dll4	Notch1	2110252	2097163	10090.ENSMUSP00000099575	10090.ENSMUSP00000028288	0	0	0	0.706	0.05	0.824	0.936	0.823	0.991
Rpl36a	Rpl23a	2111771	2110240	10090.ENSMUSP00000108837	10090.ENSMUSP00000099541	0.046	0	0	0	0.97	0.529	0	0.397	0.991
Rac2	Pak1	2099612	2098659	10090.ENSMUSP00000036384	10090.ENSMUSP00000033040	0	0	0	0	0.053	0.818	0.858	0.689	0.991
Rac2	Ncf2	2099612	2096994	10090.ENSMUSP00000036384	10090.ENSMUSP00000027754	0	0	0	0	0.404	0.103	0.936	0.79	0.991
Rpl36a	Rpl35	2111771	2107019	10090.ENSMUSP00000108837	10090.ENSMUSP00000079672	0	0	0	0	0.974	0.627	0	0.223	0.991
Ppie	Prpf8	2097843	2094512	10090.ENSMUSP00000030404	10090.ENSMUSP00000018449	0	0	0	0	0.082	0.905	0.9	0.14	0.991
Rpl23a	Uba52	2110240	2107186	10090.ENSMUSP00000099541	10090.ENSMUSP00000080608	0	0	0	0	0.989	0.115	0	0.091	0.99
Ndufb6	Ndufa9	2108755	2107791	10090.ENSMUSP00000092746	10090.ENSMUSP00000085523	0	0	0	0	0.472	0.674	0.9	0.521	0.99
Fancc	Fanca	2105776	2101238	10090.ENSMUSP00000072788	10090.ENSMUSP00000045217	0	0	0	0	0	0.111	0.901	0.901	0.99
Pcyt2	Chkb	2096518	2095789	10090.ENSMUSP00000026129	10090.ENSMUSP00000023289	0	0	0	0	0.119	0	0.947	0.79	0.989
Pik3r1	Kit	2103300	2093735	10090.ENSMUSP00000056774	10090.ENSMUSP00000005815	0	0	0	0	0	0.663	0.95	0.399	0.989
Gria1	Dlg4	2101106	2094550	10090.ENSMUSP00000044494	10090.ENSMUSP00000018700	0	0	0	0	0.118	0.408	0.9	0.802	0.988
Smarca4	Smarca2	2109494	2096440	10090.ENSMUSP00000096547	10090.ENSMUSP00000025862	0	0	0	0.627	0.085	0.754	0.925	0.864	0.987
Srsf3	Srsf2	2112644	2108328	10090.ENSMUSP00000117045	10090.ENSMUSP00000090059	0	0	0	0.712	0.453	0.724	0.9	0.807	0.987
Snapc4	Snapc3	2100610	2097784	10090.ENSMUSP00000041767	10090.ENSMUSP00000030206	0	0	0	0	0.095	0.386	0.9	0.78	0.986
Rpl36a	Uba52	2111771	2107186	10090.ENSMUSP00000108837	10090.ENSMUSP00000080608	0	0	0	0	0.981	0.062	0	0.289	0.986
Pik3r1	Pdgfrb	2103300	2096324	10090.ENSMUSP00000056774	10090.ENSMUSP00000025522	0	0	0	0	0	0.783	0.901	0.405	0.986
Atp6v0b	Atp6v1b1	2101703	2093804	10090.ENSMUSP00000047682	10090.ENSMUSP00000006431	0.318	0	0	0	0.203	0.21	0.935	0.586	0.986
Rps21	Rpl37	2103577	2101468	10090.ENSMUSP00000058432	10090.ENSMUSP00000046506	0	0	0	0	0.87	0	0.9	0.059	0.986
Rpl36a	Rpl18a	2111771	2103568	10090.ENSMUSP00000108837	10090.ENSMUSP00000058368	0	0	0	0	0.972	0.371	0	0.308	0.986
Syk	Tyrobp	2103966	2098577	10090.ENSMUSP00000060828	10090.ENSMUSP00000032800	0	0	0	0	0.327	0.111	0.9	0.8	0.986
Nr1d1	Arntl	2105204	2101430	10090.ENSMUSP00000069505	10090.ENSMUSP00000046235	0	0	0	0	0	0	0.936	0.785	0.985
Kalrn	Rac2	2112029	2099612	10090.ENSMUSP00000110611	10090.ENSMUSP00000036384	0	0	0	0	0	0.679	0.933	0.341	0.984
Srsf1	Srsf3	2112831	2112644	10090.ENSMUSP00000120595	10090.ENSMUSP00000117045	0	0	0	0.769	0.47	0.674	0.9	0.857	0.984
Uba52	Rps14	2107186	2096320	10090.ENSMUSP00000080608	10090.ENSMUSP00000025511	0	0	0	0	0.92	0.808	0	0.063	0.984
Xdh	Aox1	2096113	2093173	10090.ENSMUSP00000024866	10090.ENSMUSP00000001027	0.493	0	0.527	0.952	0.096	0.905	0.662	0.58	0.984
Pik3r1	Gab1	2103300	2099010	10090.ENSMUSP00000056774	10090.ENSMUSP00000034150	0	0	0	0	0.054	0.507	0.95	0.391	0.984
Srsf5	Srsf2	2111399	2108328	10090.ENSMUSP00000105981	10090.ENSMUSP00000090059	0	0	0	0	0.18	0.316	0.918	0.684	0.983
Rps27a	Rpl18a	2110414	2103568	10090.ENSMUSP00000099908	10090.ENSMUSP00000058368	0	0	0	0	0.962	0.554	0	0.08	0.983
Myl9	Myh9	2107840	2094389	10090.ENSMUSP00000085913	10090.ENSMUSP00000016771	0	0	0	0	0.056	0.565	0.9	0.636	0.983
Dhx38	Prpf8	2101739	2094512	10090.ENSMUSP00000047865	10090.ENSMUSP00000018449	0	0	0	0	0.167	0.682	0.9	0.464	0.983
Ap1g2	Ap1b1	2101011	2093997	10090.ENSMUSP00000043996	10090.ENSMUSP00000009234	0	0	0	0	0.263	0.808	0.8	0.496	0.983
Rpl35	Rps21	2107019	2103577	10090.ENSMUSP00000079672	10090.ENSMUSP00000058432	0	0	0	0	0.983	0	0	0.06	0.983
Rpl18a	Mrpl22	2103568	2094979	10090.ENSMUSP00000058368	10090.ENSMUSP00000020820	0	0	0	0	0.962	0.55	0	0.097	0.983
Med16	Med13l	2113796	2109996	10090.ENSMUSP00000129375	10090.ENSMUSP00000098379	0	0	0	0	0.051	0.801	0.9	0.187	0.982
Axin2	Dvl1	2102359	2098025	10090.ENSMUSP00000051331	10090.ENSMUSP00000030948	0	0	0	0	0.068	0.386	0.865	0.803	0.982
Ppie	Snrpf	2097843	2094789	10090.ENSMUSP00000030404	10090.ENSMUSP00000020203	0	0	0	0	0.183	0.801	0.9	0.047	0.982
Gpx4	Gsr	2109063	2098951	10090.ENSMUSP00000094863	10090.ENSMUSP00000033992	0.064	0	0	0	0.282	0	0.946	0.566	0.982
Rpl36a	Rps14	2111771	2096320	10090.ENSMUSP00000108837	10090.ENSMUSP00000025511	0	0	0	0	0.96	0.404	0	0.315	0.982
Mrpl37	Mrpl22	2097830	2094979	10090.ENSMUSP00000030365	10090.ENSMUSP00000020820	0	0	0	0	0.182	0.789	0.9	0	0.981
Gpx3	Gsr	2107264	2098951	10090.ENSMUSP00000081011	10090.ENSMUSP00000033992	0.064	0	0	0	0.163	0	0.946	0.606	0.981
Ttc12	Trap1	2103231	2093778	10090.ENSMUSP00000056378	10090.ENSMUSP00000006137	0	0	0	0	0.87	0.744	0	0.482	0.981
Ppcdc	Pank4	2107487	2098017	10090.ENSMUSP00000082856	10090.ENSMUSP00000030931	0	0	0	0	0.146	0	0.946	0.605	0.98
H2-Ob	H2-DMb2	2108798	2100917	10090.ENSMUSP00000092985	10090.ENSMUSP00000043526	0	0	0	0.729	0.335	0.709	0.9	0.269	0.98
Dvl1	Fzd6	2098025	2095664	10090.ENSMUSP00000030948	10090.ENSMUSP00000022906	0	0	0	0	0.054	0.285	0.901	0.746	0.98
Syk	Pik3r1	2103966	2103300	10090.ENSMUSP00000060828	10090.ENSMUSP00000056774	0	0	0	0	0.055	0.307	0.95	0.443	0.979
Irak4	Tollip	2106068	2093307	10090.ENSMUSP00000074471	10090.ENSMUSP00000001950	0	0	0	0	0	0.045	0.95	0.603	0.979
Dbp	Arntl	2107023	2101430	10090.ENSMUSP00000079693	10090.ENSMUSP00000046235	0	0	0	0	0	0.521	0.9	0.608	0.979
Dhx38	Ppie	2101739	2097843	10090.ENSMUSP00000047865	10090.ENSMUSP00000030404	0	0	0	0	0.11	0.678	0.9	0.366	0.979
Pnp2	Xdh	2108903	2096113	10090.ENSMUSP00000093615	10090.ENSMUSP00000024866	0	0	0	0	0.054	0	0.964	0.435	0.979
Rps27a	Rps21	2110414	2103577	10090.ENSMUSP00000099908	10090.ENSMUSP00000058432	0	0	0	0	0.949	0.572	0	0.064	0.978
Rpl36a	Rps21	2111771	2103577	10090.ENSMUSP00000108837	10090.ENSMUSP00000058432	0	0	0	0	0.976	0	0	0.133	0.978
Fzd7	Dvl1	2100625	2098025	10090.ENSMUSP00000041825	10090.ENSMUSP00000030948	0	0	0	0	0.054	0.285	0.901	0.718	0.978
Rpl23a	Rpl37	2110240	2101468	10090.ENSMUSP00000099541	10090.ENSMUSP00000046506	0	0	0	0	0.704	0	0.9	0.333	0.978
Rpl36a	Rps5	2111771	2093616	10090.ENSMUSP00000108837	10090.ENSMUSP00000004554	0	0	0	0	0.951	0.371	0	0.328	0.977
Srsf3	Srsf5	2112644	2111399	10090.ENSMUSP00000117045	10090.ENSMUSP00000105981	0	0	0	0.795	0.168	0.683	0.9	0.676	0.975
Rpl37	Rps14	2101468	2096320	10090.ENSMUSP00000046506	10090.ENSMUSP00000025511	0	0	0	0	0.694	0	0.9	0.263	0.975
Rps27a	Rpl23a	2110414	2110240	10090.ENSMUSP00000099908	10090.ENSMUSP00000099541	0	0	0	0	0.962	0.35	0	0.069	0.975
Mrpl23	Mrpl22	2100253	2094979	10090.ENSMUSP00000039784	10090.ENSMUSP00000020820	0	0	0	0	0.279	0.674	0.9	0	0.974
Npnt	Itga8	2100300	2097104	10090.ENSMUSP00000040071	10090.ENSMUSP00000028106	0	0	0	0	0	0.111	0.901	0.728	0.974
Ep300	Chd4	2104849	2103853	10090.ENSMUSP00000066789	10090.ENSMUSP00000060054	0	0	0	0	0.129	0.629	0.909	0.202	0.973
Ubc	Rev1	2112487	2096835	10090.ENSMUSP00000114180	10090.ENSMUSP00000027251	0	0	0	0	0.05	0.64	0.9	0.285	0.972
Furin	Notch1	2110939	2097163	10090.ENSMUSP00000102985	10090.ENSMUSP00000028288	0	0	0	0	0.057	0.111	0.95	0.387	0.971
Srpk1	Srsf5	2112602	2111399	10090.ENSMUSP00000116259	10090.ENSMUSP00000105981	0	0	0	0	0.076	0.679	0.8	0.582	0.971
Jak3	Pik3r1	2103854	2103300	10090.ENSMUSP00000060073	10090.ENSMUSP00000056774	0	0	0	0	0.053	0.307	0.95	0.222	0.971
Uba52	Rpl37	2107186	2101468	10090.ENSMUSP00000080608	10090.ENSMUSP00000046506	0	0	0	0	0.957	0.166	0	0.27	0.971
Col5a1	Col6a1	2097160	2093197	10090.ENSMUSP00000028280	10090.ENSMUSP00000001147	0	0	0	0.622	0.638	0.099	0.9	0.511	0.971
Ubc	Uba1	2112487	2093313	10090.ENSMUSP00000114180	10090.ENSMUSP00000001989	0	0	0	0	0.075	0.348	0.91	0.519	0.97
Nhp2	Ebna1bp2	2112795	2097873	10090.ENSMUSP00000120014	10090.ENSMUSP00000030501	0	0	0	0	0.961	0.175	0	0.136	0.97
Col5a1	Col6a2	2097160	2093204	10090.ENSMUSP00000028280	10090.ENSMUSP00000001181	0	0	0	0.622	0.569	0.047	0.919	0.517	0.97
Col5a2	Col5a1	2107581	2097160	10090.ENSMUSP00000083620	10090.ENSMUSP00000028280	0	0	0	0.651	0.553	0	0.918	0.667	0.97
Uqcrq	Atp5l	2102669	2101762	10090.ENSMUSP00000053145	10090.ENSMUSP00000047960	0	0	0	0	0.956	0.156	0	0.254	0.969
Nid1	Lamb1	2093706	2093443	10090.ENSMUSP00000005532	10090.ENSMUSP00000002979	0	0	0	0	0.328	0	0.9	0.584	0.969
Cyp1a1	Gstt1	2099274	2093277	10090.ENSMUSP00000034865	10090.ENSMUSP00000001713	0	0	0	0	0.056	0	0.9	0.694	0.968
Mrpl23	Mrpl37	2100253	2097830	10090.ENSMUSP00000039784	10090.ENSMUSP00000030365	0	0	0	0	0.114	0.674	0.9	0	0.968
Mdh1	Pck1	2110423	2097389	10090.ENSMUSP00000099938	10090.ENSMUSP00000029017	0	0	0	0	0.068	0	0.946	0.401	0.967
Ndufa9	Uqcrq	2107791	2102669	10090.ENSMUSP00000085523	10090.ENSMUSP00000053145	0	0	0	0	0.268	0	0.947	0.223	0.967
Dhcr24	Cyp51	2099919	2093243	10090.ENSMUSP00000038063	10090.ENSMUSP00000001507	0	0	0	0	0.286	0	0.925	0.428	0.966
Ubc	Ube2b	2112487	2094938	10090.ENSMUSP00000114180	10090.ENSMUSP00000020657	0	0	0	0	0.049	0.319	0.9	0.544	0.966
Srrm2	Snrpf	2107851	2094789	10090.ENSMUSP00000085993	10090.ENSMUSP00000020203	0	0	0	0	0	0.682	0.9	0.043	0.966
Ubc	Notch1	2112487	2097163	10090.ENSMUSP00000114180	10090.ENSMUSP00000028288	0	0	0	0	0	0.57	0.9	0.269	0.965
Cxcl12	Cxcr6	2105777	2103955	10090.ENSMUSP00000072800	10090.ENSMUSP00000060776	0	0	0	0	0	0.175	0.914	0.55	0.965
Ep300	Notch1	2104849	2097163	10090.ENSMUSP00000066789	10090.ENSMUSP00000028288	0	0	0	0	0.078	0.111	0.95	0.231	0.964
Srsf5	Nxf1	2111399	2094056	10090.ENSMUSP00000105981	10090.ENSMUSP00000010241	0	0	0	0	0.054	0.394	0.9	0.456	0.964
Srsf1	Prpf8	2112831	2094512	10090.ENSMUSP00000120595	10090.ENSMUSP00000018449	0	0	0	0	0.136	0.487	0.9	0.273	0.963
Dcn	Mmp2	2110657	2099020	10090.ENSMUSP00000100924	10090.ENSMUSP00000034187	0	0	0	0	0.334	0.111	0.9	0.455	0.963
Rps27a	Rpl35	2110414	2107019	10090.ENSMUSP00000099908	10090.ENSMUSP00000079672	0	0	0	0	0.957	0.169	0	0.05	0.963
Gtf2a2	Polr2k	2112397	2102461	10090.ENSMUSP00000113501	10090.ENSMUSP00000051968	0	0	0	0	0.211	0.572	0.9	0	0.963
Bcar1	Tln1	2113845	2097776	10090.ENSMUSP00000129584	10090.ENSMUSP00000030187	0	0	0	0	0.052	0	0.95	0.282	0.963
Ubc	Ubqln2	2112487	2103321	10090.ENSMUSP00000114180	10090.ENSMUSP00000056888	0	0	0	0	0.067	0.421	0.9	0.379	0.962
Syk	Jak3	2103966	2103854	10090.ENSMUSP00000060828	10090.ENSMUSP00000060073	0	0	0	0.673	0.067	0.115	0.95	0.453	0.962
F2r	Gna12	2104103	2093063	10090.ENSMUSP00000061754	10090.ENSMUSP00000000153	0	0	0	0	0	0.107	0.95	0.224	0.962
Srsf2	Ppie	2108328	2097843	10090.ENSMUSP00000090059	10090.ENSMUSP00000030404	0	0	0	0.685	0.067	0.513	0.918	0.269	0.962
H2-Q7	Cd8a	2105590	2105019	10090.ENSMUSP00000071843	10090.ENSMUSP00000068123	0	0	0	0	0.082	0.048	0.95	0.223	0.962
Rpl36a	Rps27a	2111771	2110414	10090.ENSMUSP00000108837	10090.ENSMUSP00000099908	0	0	0	0	0.959	0.062	0	0.064	0.961
Sdad1	Ebna1bp2	2098169	2097873	10090.ENSMUSP00000031364	10090.ENSMUSP00000030501	0	0	0	0	0.961	0	0	0	0.961
Aph1a	Notch1	2103650	2097163	10090.ENSMUSP00000058846	10090.ENSMUSP00000028288	0	0	0	0	0	0	0.933	0.449	0.961
Nrp1	Plxna3	2096745	2093593	10090.ENSMUSP00000026917	10090.ENSMUSP00000004326	0	0	0	0	0	0.058	0.926	0.486	0.961
Gfm2	Rps5	2113167	2093616	10090.ENSMUSP00000125656	10090.ENSMUSP00000004554	0.318	0	0	0	0.892	0.399	0	0.238	0.961
Col5a2	Col6a2	2107581	2093204	10090.ENSMUSP00000083620	10090.ENSMUSP00000001181	0	0	0	0.619	0.442	0.047	0.919	0.425	0.96
Col5a2	Col6a1	2107581	2093197	10090.ENSMUSP00000083620	10090.ENSMUSP00000001147	0	0	0	0.621	0.561	0	0.9	0.403	0.96
Bcar1	Fn1	2113845	2102911	10090.ENSMUSP00000129584	10090.ENSMUSP00000054499	0	0	0	0	0	0	0.9	0.608	0.959
Srsf1	Srrm2	2112831	2107851	10090.ENSMUSP00000120595	10090.ENSMUSP00000085993	0	0	0	0	0.054	0.436	0.9	0.329	0.959
Pik3r1	Pdgfb	2103300	2093117	10090.ENSMUSP00000056774	10090.ENSMUSP00000000500	0	0	0	0	0	0	0.95	0.219	0.959
Srsf3	Ppie	2112644	2097843	10090.ENSMUSP00000117045	10090.ENSMUSP00000030404	0	0	0	0	0.126	0.503	0.9	0.157	0.958
Sos2	Rac2	2101173	2099612	10090.ENSMUSP00000044866	10090.ENSMUSP00000036384	0	0	0	0	0	0.214	0.933	0.271	0.958
Syk	Pik3ap1	2103966	2102609	10090.ENSMUSP00000060828	10090.ENSMUSP00000052777	0	0	0	0	0.158	0.115	0.9	0.497	0.957
Heyl	Notch1	2100404	2097163	10090.ENSMUSP00000040576	10090.ENSMUSP00000028288	0	0	0	0	0	0.171	0.919	0.411	0.957
Spna2	App	2111843	2093694	10090.ENSMUSP00000109348	10090.ENSMUSP00000005406	0	0	0	0	0.125	0	0	0.953	0.957
BC018242	Agpat2	2100031	2097162	10090.ENSMUSP00000038616	10090.ENSMUSP00000028286	0.071	0	0	0	0.067	0	0.949	0.121	0.956
Itga1	Tln1	2106548	2097776	10090.ENSMUSP00000077132	10090.ENSMUSP00000030187	0	0	0	0	0	0.111	0.95	0.077	0.956
Dvl1	Notch1	2098025	2097163	10090.ENSMUSP00000030948	10090.ENSMUSP00000028288	0	0	0	0	0.059	0.303	0.901	0.404	0.956
Axin2	Jup	2102359	2093258	10090.ENSMUSP00000051331	10090.ENSMUSP00000001592	0	0	0	0	0.07	0.749	0.428	0.709	0.956
Srsf3	Nxf1	2112644	2094056	10090.ENSMUSP00000117045	10090.ENSMUSP00000010241	0	0	0	0	0.067	0.111	0.9	0.541	0.956
Srsf1	Nxf1	2112831	2094056	10090.ENSMUSP00000120595	10090.ENSMUSP00000010241	0	0	0	0	0.104	0.168	0.9	0.489	0.956
Bcar1	Pdgfb	2113845	2093117	10090.ENSMUSP00000129584	10090.ENSMUSP00000000500	0	0	0	0	0	0	0.95	0.156	0.956
Foxo1	Foxo3	2103045	2102250	10090.ENSMUSP00000055308	10090.ENSMUSP00000050683	0	0	0	0.888	0.053	0	0.95	0.877	0.956
Srsf1	Snrpf	2112831	2094789	10090.ENSMUSP00000120595	10090.ENSMUSP00000020203	0	0	0	0	0.125	0.533	0.9	0.061	0.956
Ets1	Ets2	2099159	2095892	10090.ENSMUSP00000034534	10090.ENSMUSP00000023612	0	0	0	0.944	0	0.101	0.95	0.838	0.956
Ddx55	Sdad1	2105322	2098169	10090.ENSMUSP00000070279	10090.ENSMUSP00000031364	0	0	0	0	0.956	0.043	0	0	0.956
Lamb2	Nid1	2105149	2093706	10090.ENSMUSP00000069087	10090.ENSMUSP00000005532	0	0	0	0	0.088	0	0.9	0.548	0.955
Ep300	Arntl	2104849	2101430	10090.ENSMUSP00000066789	10090.ENSMUSP00000046235	0	0	0	0	0.054	0.471	0.9	0.217	0.955
Ndufb6	Timmdc1	2108755	2093440	10090.ENSMUSP00000092746	10090.ENSMUSP00000002925	0	0	0	0	0.081	0.554	0.9	0	0.955
Ubc	2018-03-06	2112487	2108048	10090.ENSMUSP00000114180	10090.ENSMUSP00000087694	0	0	0	0	0.053	0.408	0.9	0.298	0.955
Srsf5	Cpsf4	2111399	2105170	10090.ENSMUSP00000105981	10090.ENSMUSP00000069243	0	0	0	0	0.055	0.558	0.9	0.066	0.955
Srrm2	Dhx38	2107851	2101739	10090.ENSMUSP00000085993	10090.ENSMUSP00000047865	0	0	0	0	0.072	0.347	0.9	0.343	0.954
Cd80	Pik3r1	2109741	2103300	10090.ENSMUSP00000097404	10090.ENSMUSP00000056774	0	0	0	0	0	0	0.95	0.123	0.954
Srsf2	Nxf1	2108328	2094056	10090.ENSMUSP00000090059	10090.ENSMUSP00000010241	0	0	0	0	0.08	0.111	0.9	0.505	0.954
Lamb2	Lamb1	2105149	2093443	10090.ENSMUSP00000069087	10090.ENSMUSP00000002979	0	0	0	0.96	0.09	0	0.95	0.504	0.954
Ndufa9	Timmdc1	2107791	2093440	10090.ENSMUSP00000085523	10090.ENSMUSP00000002925	0	0	0	0	0.063	0.554	0.9	0	0.954
Adcy8	Prkaca	2095694	2093714	10090.ENSMUSP00000023007	10090.ENSMUSP00000005606	0	0	0	0	0.222	0.31	0.9	0.232	0.953
Bcr	Rac2	2113279	2099612	10090.ENSMUSP00000126377	10090.ENSMUSP00000036384	0	0	0	0	0	0.048	0.933	0.329	0.953
Srsf5	Snrpf	2111399	2094789	10090.ENSMUSP00000105981	10090.ENSMUSP00000020203	0	0	0	0	0.054	0.533	0.9	0.047	0.952
Kalrn	Efnb2	2112029	2093221	10090.ENSMUSP00000110611	10090.ENSMUSP00000001319	0	0	0	0	0.054	0	0.941	0.206	0.952
Ednra	Ednrb	2098965	2095606	10090.ENSMUSP00000034029	10090.ENSMUSP00000022718	0	0	0	0.96	0	0	0.95	0.836	0.952
Ttc28	Trap1	2114766	2093778	10090.ENSMUSP00000136116	10090.ENSMUSP00000006137	0.051	0	0	0	0.661	0.744	0	0.482	0.951
Rps27a	Notch1	2110414	2097163	10090.ENSMUSP00000099908	10090.ENSMUSP00000028288	0	0	0	0	0	0.343	0.9	0.319	0.951
Srsf5	Prpf8	2111399	2094512	10090.ENSMUSP00000105981	10090.ENSMUSP00000018449	0	0	0	0	0.052	0.487	0.9	0.107	0.95
Srrm2	Ppie	2107851	2097843	10090.ENSMUSP00000085993	10090.ENSMUSP00000030404	0	0	0	0	0.068	0.481	0.9	0.105	0.95
Adcy3	Prkaca	2095033	2093714	10090.ENSMUSP00000020984	10090.ENSMUSP00000005606	0	0	0	0	0.247	0.31	0.9	0.159	0.95
Ubc	Tceb1	2112487	2112095	10090.ENSMUSP00000114180	10090.ENSMUSP00000111009	0	0	0	0	0.077	0.115	0.9	0.469	0.95
H2-DMb1	H2-Ob	2111918	2108798	10090.ENSMUSP00000109870	10090.ENSMUSP00000092985	0	0	0	0.72	0.158	0.709	0.8	0.22	0.949
Bdh2	Bdh1	2114093	2107990	10090.ENSMUSP00000131111	10090.ENSMUSP00000087192	0	0	0.249	0	0	0	0.8	0.693	0.949
Gpx3	Gstt1	2107264	2093277	10090.ENSMUSP00000081011	10090.ENSMUSP00000001713	0	0	0	0	0.101	0	0.9	0.469	0.948
Polr2k	Snrpf	2102461	2094789	10090.ENSMUSP00000051968	10090.ENSMUSP00000020203	0	0	0	0	0.502	0	0.9	0	0.948
Adcy7	Prkaca	2109369	2093714	10090.ENSMUSP00000096122	10090.ENSMUSP00000005606	0	0	0	0	0.222	0.31	0.9	0.159	0.948
Pik3r1	Rac2	2103300	2099612	10090.ENSMUSP00000056774	10090.ENSMUSP00000036384	0	0	0	0	0	0.114	0.929	0.246	0.948
Ubc	Uba52	2112487	2107186	10090.ENSMUSP00000114180	10090.ENSMUSP00000080608	0	0	0	0.961	0.371	0.92	0	0.229	0.948
Rpl36a	Mrpl22	2111771	2094979	10090.ENSMUSP00000108837	10090.ENSMUSP00000020820	0	0	0	0	0.817	0.649	0	0.239	0.947
Sdad1	Ddx5	2098169	2095060	10090.ENSMUSP00000031364	10090.ENSMUSP00000021062	0	0	0	0	0.945	0	0	0	0.945
Stra13	Fanca	2102191	2101238	10090.ENSMUSP00000050335	10090.ENSMUSP00000045217	0	0	0	0	0	0.099	0.9	0.448	0.945
Srsf5	Srrm2	2111399	2107851	10090.ENSMUSP00000105981	10090.ENSMUSP00000085993	0	0	0	0	0.053	0.436	0.9	0.096	0.945
Stx16	Vamp2	2107755	2095124	10090.ENSMUSP00000085218	10090.ENSMUSP00000021273	0	0	0	0	0.075	0.546	0.72	0.589	0.945
Fn1	Pdgfb	2102911	2093117	10090.ENSMUSP00000054499	10090.ENSMUSP00000000500	0	0	0	0	0	0	0.9	0.481	0.945
Nup214	Nxf1	2104799	2094056	10090.ENSMUSP00000066492	10090.ENSMUSP00000010241	0	0	0	0	0.048	0.111	0.9	0.435	0.945
Srsf1	Dhx38	2112831	2101739	10090.ENSMUSP00000120595	10090.ENSMUSP00000047865	0	0	0	0	0.126	0.215	0.9	0.28	0.944
Dock1	Rac2	2107323	2099612	10090.ENSMUSP00000081531	10090.ENSMUSP00000036384	0	0	0	0	0.052	0.254	0.858	0.514	0.944
Gsta3	Mgst1	2096786	2093967	10090.ENSMUSP00000027067	10090.ENSMUSP00000008684	0	0	0	0	0.364	0	0.9	0.188	0.943
Lpcat2	Pla2g7	2102004	2096056	10090.ENSMUSP00000049252	10090.ENSMUSP00000024706	0	0	0	0	0.085	0	0.9	0.426	0.943
Adh7	Aox1	2108039	2093173	10090.ENSMUSP00000087633	10090.ENSMUSP00000001027	0	0	0	0	0.052	0	0.9	0.451	0.943
Ubc	Cdkn1a	2112487	2095964	10090.ENSMUSP00000114180	10090.ENSMUSP00000023829	0	0	0	0	0	0.458	0.9	0	0.943
Ddx17	Sdad1	2103089	2098169	10090.ENSMUSP00000055535	10090.ENSMUSP00000031364	0	0	0	0	0.943	0	0	0	0.943
B9d1	Mks1	2110327	2100971	10090.ENSMUSP00000099717	10090.ENSMUSP00000043790	0	0	0	0.685	0.073	0.342	0.9	0.422	0.942
Lamc2	Lamb1	2096993	2093443	10090.ENSMUSP00000027753	10090.ENSMUSP00000002979	0	0	0	0.62	0.053	0.1	0.93	0.31	0.942
Gpx4	Gstt1	2109063	2093277	10090.ENSMUSP00000094863	10090.ENSMUSP00000001713	0	0	0	0	0.101	0	0.9	0.406	0.942
Gsta3	Gstt1	2096786	2093277	10090.ENSMUSP00000027067	10090.ENSMUSP00000001713	0	0	0	0	0.148	0.073	0.9	0.36	0.942
Syk	Fn1	2103966	2102911	10090.ENSMUSP00000060828	10090.ENSMUSP00000054499	0	0	0	0	0	0.062	0.912	0.351	0.942
Arhgap4	Rac2	2104939	2099612	10090.ENSMUSP00000067477	10090.ENSMUSP00000036384	0	0	0	0	0.425	0.062	0.9	0	0.941
Dock1	Crkl	2107323	2093788	10090.ENSMUSP00000081531	10090.ENSMUSP00000006293	0	0	0	0	0.079	0.662	0.353	0.742	0.941
Srsf1	Srsf5	2112831	2111399	10090.ENSMUSP00000120595	10090.ENSMUSP00000105981	0	0	0	0.813	0.205	0.241	0.9	0.619	0.941
Mfap5	Fbln2	2112935	2101834	10090.ENSMUSP00000122863	10090.ENSMUSP00000048334	0	0	0	0	0.116	0.047	0.9	0.375	0.94
Crkl	Pdgfb	2093788	2093117	10090.ENSMUSP00000006293	10090.ENSMUSP00000000500	0	0	0	0	0.051	0	0.938	0.045	0.939
Mgst1	Gstt1	2093967	2093277	10090.ENSMUSP00000008684	10090.ENSMUSP00000001713	0	0	0	0	0.126	0	0.9	0.363	0.939
Srsf2	Dhx38	2108328	2101739	10090.ENSMUSP00000090059	10090.ENSMUSP00000047865	0	0	0	0	0.121	0	0.9	0.354	0.938
Srrm2	Rbm25	2107851	2101864	10090.ENSMUSP00000085993	10090.ENSMUSP00000048470	0	0	0	0	0.13	0.882	0	0.448	0.938
Srsf2	Srrm2	2108328	2107851	10090.ENSMUSP00000090059	10090.ENSMUSP00000085993	0	0	0	0	0	0	0.9	0.406	0.938
Ubc	Vamp2	2112487	2095124	10090.ENSMUSP00000114180	10090.ENSMUSP00000021273	0	0	0	0	0	0.38	0.9	0.091	0.938
Tnni3	Actc1	2109464	2108054	10090.ENSMUSP00000096458	10090.ENSMUSP00000087736	0	0	0	0	0.401	0.166	0.8	0.461	0.938
Rac2	Gdi1	2099612	2094270	10090.ENSMUSP00000036384	10090.ENSMUSP00000015435	0	0	0	0	0.09	0.316	0.9	0.129	0.938
Srsf1	Ppie	2112831	2097843	10090.ENSMUSP00000120595	10090.ENSMUSP00000030404	0	0	0	0	0.108	0.29	0.9	0.125	0.937
Dhx38	Nxf1	2101739	2094056	10090.ENSMUSP00000047865	10090.ENSMUSP00000010241	0	0	0	0	0.09	0.111	0.9	0.321	0.937
Pik3r1	Flt4	2103300	2094924	10090.ENSMUSP00000056774	10090.ENSMUSP00000020617	0	0	0	0	0	0.307	0.901	0.154	0.937
Agrn	Dcn	2115724	2110657	10090.ENSMUSP00000137931	10090.ENSMUSP00000100924	0	0	0	0	0.042	0	0.9	0.386	0.936
Ggt5	Gsr	2105636	2098951	10090.ENSMUSP00000072074	10090.ENSMUSP00000033992	0	0	0	0	0.05	0	0.9	0.385	0.936
Ndufb6	Uqcrq	2108755	2102669	10090.ENSMUSP00000092746	10090.ENSMUSP00000053145	0	0	0	0	0.258	0	0.9	0.215	0.936
Lamb2	Lamc2	2105149	2096993	10090.ENSMUSP00000069087	10090.ENSMUSP00000027753	0	0	0	0.619	0.053	0.1	0.93	0.051	0.936
Jak3	Il6ra	2103854	2097557	10090.ENSMUSP00000060073	10090.ENSMUSP00000029559	0	0	0	0	0.053	0.101	0.901	0.319	0.935
Gsr	Gstt1	2098951	2093277	10090.ENSMUSP00000033992	10090.ENSMUSP00000001713	0	0	0	0	0.1	0	0.9	0.34	0.935
Dock1	Wasf2	2107323	2107292	10090.ENSMUSP00000081531	10090.ENSMUSP00000081263	0	0	0	0	0	0.111	0.9	0.319	0.934
Tnni3	Prkaca	2109464	2093714	10090.ENSMUSP00000096458	10090.ENSMUSP00000005606	0	0	0	0	0	0	0.923	0.164	0.933
Ubc	Rev3l	2112487	2094729	10090.ENSMUSP00000114180	10090.ENSMUSP00000019986	0	0	0	0	0.042	0	0.9	0.36	0.933
Srsf5	Ppie	2111399	2097843	10090.ENSMUSP00000105981	10090.ENSMUSP00000030404	0	0	0	0	0.05	0.29	0.9	0.125	0.933
Mboat2	Agpat2	2111482	2097162	10090.ENSMUSP00000106567	10090.ENSMUSP00000028286	0	0	0	0	0.055	0.274	0.8	0.575	0.933
Rpl23a	Eif4a2	2110240	2095885	10090.ENSMUSP00000099541	10090.ENSMUSP00000023599	0	0	0	0	0.157	0.215	0.9	0.105	0.932
Fn1	Itga8	2102911	2097104	10090.ENSMUSP00000054499	10090.ENSMUSP00000028106	0	0	0	0	0.042	0.111	0.901	0.29	0.932
Pik3r1	Ednrb	2103300	2095606	10090.ENSMUSP00000056774	10090.ENSMUSP00000022718	0	0	0	0	0.063	0.099	0.909	0.214	0.932
Cyp1a1	Mgst1	2099274	2093967	10090.ENSMUSP00000034865	10090.ENSMUSP00000008684	0	0	0	0	0	0	0.9	0.349	0.932
Ublcp1	Psma4	2110385	2099266	10090.ENSMUSP00000099859	10090.ENSMUSP00000034848	0	0	0	0	0.503	0.807	0	0.351	0.932
Srsf3	Srrm2	2112644	2107851	10090.ENSMUSP00000117045	10090.ENSMUSP00000085993	0	0	0	0	0.054	0	0.9	0.33	0.931
Fn1	App	2102911	2093694	10090.ENSMUSP00000054499	10090.ENSMUSP00000005406	0	0	0	0	0	0	0.9	0.342	0.931
Rpl18a	Eif4a2	2103568	2095885	10090.ENSMUSP00000058368	10090.ENSMUSP00000023599	0	0	0	0	0.229	0.167	0.9	0.066	0.931
Ercc6	Chd4	2104767	2103853	10090.ENSMUSP00000066256	10090.ENSMUSP00000060054	0	0	0	0.643	0.176	0.143	0.9	0.283	0.93
Fn1	Tln1	2102911	2097776	10090.ENSMUSP00000054499	10090.ENSMUSP00000030187	0	0	0	0	0	0	0.9	0.331	0.93
Adra1a	Gna12	2102762	2093063	10090.ENSMUSP00000053703	10090.ENSMUSP00000000153	0	0	0	0	0	0.15	0.906	0.19	0.93
Mfap5	Lox	2112935	2096288	10090.ENSMUSP00000122863	10090.ENSMUSP00000025409	0	0	0	0	0.18	0	0.9	0.207	0.929
Pard6b	Rac2	2102584	2099612	10090.ENSMUSP00000052619	10090.ENSMUSP00000036384	0	0	0	0	0.052	0.405	0.849	0.27	0.929
Col5a2	Col7a1	2107581	2096705	10090.ENSMUSP00000083620	10090.ENSMUSP00000026740	0	0	0	0.652	0.078	0	0.918	0.314	0.929
Acaa1a	Acss2	2100736	2097427	10090.ENSMUSP00000042351	10090.ENSMUSP00000029135	0.07	0	0	0	0.168	0	0.892	0.254	0.929
Dhx38	Snrpf	2101739	2094789	10090.ENSMUSP00000047865	10090.ENSMUSP00000020203	0	0	0	0	0.047	0.312	0.9	0	0.928
Cyp1a1	Gsta3	2099274	2096786	10090.ENSMUSP00000034865	10090.ENSMUSP00000027067	0	0	0	0	0	0.062	0.9	0.3	0.928
F2r	Pik3r1	2104103	2103300	10090.ENSMUSP00000061754	10090.ENSMUSP00000056774	0	0	0	0	0	0	0.9	0.31	0.928
Gng8	Adcy3	2106575	2095033	10090.ENSMUSP00000077314	10090.ENSMUSP00000020984	0	0	0	0	0	0	0.916	0.178	0.928
Srsf3	Dhx38	2112644	2101739	10090.ENSMUSP00000117045	10090.ENSMUSP00000047865	0	0	0	0	0.089	0.11	0.9	0.225	0.928
S1pr3	Cxcl12	2107766	2105777	10090.ENSMUSP00000085293	10090.ENSMUSP00000072800	0	0	0	0	0.069	0	0.9	0.292	0.928
Agrn	Ndst1	2115724	2113319	10090.ENSMUSP00000137931	10090.ENSMUSP00000126623	0	0	0	0	0	0	0.9	0.318	0.928
B9d1	Ccp110	2110327	2100083	10090.ENSMUSP00000099717	10090.ENSMUSP00000038881	0	0	0	0	0	0	0.9	0.317	0.928
Col7a1	Col6a2	2096705	2093204	10090.ENSMUSP00000026740	10090.ENSMUSP00000001181	0	0	0	0.621	0.049	0.047	0.919	0.303	0.928
Pik3r1	App	2103300	2093694	10090.ENSMUSP00000056774	10090.ENSMUSP00000005406	0	0	0	0	0	0	0.9	0.31	0.928
Col27a1	Col6a2	2100975	2093204	10090.ENSMUSP00000043816	10090.ENSMUSP00000001181	0	0	0	0.62	0.054	0.047	0.919	0.251	0.927
Gsr	Gsta3	2098951	2096786	10090.ENSMUSP00000033992	10090.ENSMUSP00000027067	0	0	0	0	0	0	0.9	0.3	0.927
Srsf3	Cpsf4	2112644	2105170	10090.ENSMUSP00000117045	10090.ENSMUSP00000069243	0	0	0	0	0.087	0	0.9	0.271	0.927
Col5a2	Col27a1	2107581	2100975	10090.ENSMUSP00000083620	10090.ENSMUSP00000043816	0	0	0	0.711	0.078	0	0.918	0.316	0.927
Rpl35	Rpl37	2107019	2101468	10090.ENSMUSP00000079672	10090.ENSMUSP00000046506	0	0	0	0	0.892	0	0	0.353	0.927
Ubc	Psma4	2112487	2099266	10090.ENSMUSP00000114180	10090.ENSMUSP00000034848	0	0	0	0	0.093	0.169	0.9	0.148	0.927
Ncf2	Mmp9	2096994	2094463	10090.ENSMUSP00000027754	10090.ENSMUSP00000017881	0	0	0	0	0.104	0	0.9	0.249	0.926
Srrm2	Cpsf7	2107851	2100099	10090.ENSMUSP00000085993	10090.ENSMUSP00000038958	0	0	0	0	0.293	0	0.9	0	0.926
Hip1	Vamp2	2103682	2095124	10090.ENSMUSP00000059033	10090.ENSMUSP00000021273	0	0	0	0	0.07	0.042	0.9	0.269	0.926
Gab1	Pdgfrb	2099010	2096324	10090.ENSMUSP00000034150	10090.ENSMUSP00000025522	0	0	0	0	0	0.113	0.901	0.225	0.926
Gad1-ps	Ggt5	2114401	2105636	10090.ENSMUSP00000133048	10090.ENSMUSP00000072074	0	0	0	0	0.088	0	0.919	0.073	0.926
Ggt5	Gclc	2105636	2099291	10090.ENSMUSP00000072074	10090.ENSMUSP00000034905	0	0	0	0	0.043	0	0.9	0.294	0.926
Foxk1	Ogt	2105741	2101283	10090.ENSMUSP00000072616	10090.ENSMUSP00000045409	0	0	0	0	0.042	0.183	0.9	0.169	0.926
Gab1	Kit	2099010	2093735	10090.ENSMUSP00000034150	10090.ENSMUSP00000005815	0	0	0	0	0	0.113	0.901	0.227	0.926
Syk	Tln1	2103966	2097776	10090.ENSMUSP00000060828	10090.ENSMUSP00000030187	0	0	0	0	0.052	0.058	0.91	0.179	0.925
Fn1	Itga9	2102911	2101054	10090.ENSMUSP00000054499	10090.ENSMUSP00000044227	0	0	0	0	0.042	0.101	0.901	0.222	0.925
Dvl1	Lrp5	2098025	2096438	10090.ENSMUSP00000030948	10090.ENSMUSP00000025856	0	0	0	0	0	0	0.9	0.287	0.925
Pik3r1	Ednra	2103300	2098965	10090.ENSMUSP00000056774	10090.ENSMUSP00000034029	0	0	0	0	0	0.099	0.909	0.154	0.925
Foxo1	Cdkn1a	2103045	2095964	10090.ENSMUSP00000055308	10090.ENSMUSP00000023829	0	0	0	0	0	0.566	0.528	0.662	0.925
Flt4	Pdgfb	2094924	2093117	10090.ENSMUSP00000020617	10090.ENSMUSP00000000500	0	0	0	0	0	0.048	0.866	0.463	0.925
Dock1	Syk	2107323	2103966	10090.ENSMUSP00000081531	10090.ENSMUSP00000060828	0	0	0	0	0.054	0.101	0.908	0.148	0.924
Snrpf	Polr2i	2094789	2094699	10090.ENSMUSP00000020203	10090.ENSMUSP00000019882	0	0	0	0	0.273	0	0.9	0	0.924
Tceb1	Ccnt2	2112095	2096951	10090.ENSMUSP00000111009	10090.ENSMUSP00000027587	0	0	0	0	0.052	0	0.9	0.269	0.924
Ep300	Heyl	2104849	2100404	10090.ENSMUSP00000066789	10090.ENSMUSP00000040576	0	0	0	0	0	0.049	0.923	0.048	0.924
Ep300	Ercc6	2104849	2104767	10090.ENSMUSP00000066789	10090.ENSMUSP00000066256	0	0	0	0	0.129	0.156	0.9	0.092	0.924
Ednra	Gna12	2098965	2093063	10090.ENSMUSP00000034029	10090.ENSMUSP00000000153	0	0	0	0	0	0.15	0.901	0.166	0.924
Srsf5	Dhx38	2111399	2101739	10090.ENSMUSP00000105981	10090.ENSMUSP00000047865	0	0	0	0	0.078	0.215	0.9	0.082	0.924
Mrps17	Mrpl22	2100345	2094979	10090.ENSMUSP00000040281	10090.ENSMUSP00000020820	0	0	0	0	0.264	0	0.9	0	0.923
Ercc6	Polr2i	2104767	2094699	10090.ENSMUSP00000066256	10090.ENSMUSP00000019882	0	0	0	0	0	0.188	0.9	0.132	0.923
Rps14	Eif4a2	2096320	2095885	10090.ENSMUSP00000025511	10090.ENSMUSP00000023599	0	0	0	0	0.128	0.104	0.9	0.128	0.922
Srsf1	Cpsf4	2112831	2105170	10090.ENSMUSP00000120595	10090.ENSMUSP00000069243	0	0	0	0	0.118	0.115	0.9	0.126	0.922
Mrps17	Mrpl23	2100345	2100253	10090.ENSMUSP00000040281	10090.ENSMUSP00000039784	0	0	0	0	0.258	0	0.9	0	0.922
Col4a4	Col5a2	2107651	2107581	10090.ENSMUSP00000084282	10090.ENSMUSP00000083620	0	0	0	0.61	0.078	0	0.918	0.074	0.922
Col4a4	Col6a2	2107651	2093204	10090.ENSMUSP00000084282	10090.ENSMUSP00000001181	0	0	0	0.616	0.049	0.047	0.919	0.094	0.922
Adh7	Gstt1	2108039	2093277	10090.ENSMUSP00000087633	10090.ENSMUSP00000001713	0	0	0	0	0.054	0	0.9	0.233	0.921
Ubc	Ppie	2112487	2097843	10090.ENSMUSP00000114180	10090.ENSMUSP00000030404	0	0	0	0	0.051	0.168	0.9	0.128	0.921
Mmp9	Efnb2	2094463	2093221	10090.ENSMUSP00000017881	10090.ENSMUSP00000001319	0	0	0	0	0	0	0.9	0.249	0.921
Bcar1	Wasf2	2113845	2107292	10090.ENSMUSP00000129584	10090.ENSMUSP00000081263	0	0	0	0	0	0	0.9	0.238	0.92
Pik3r1	Fgr	2103300	2097932	10090.ENSMUSP00000056774	10090.ENSMUSP00000030693	0	0	0	0	0	0.413	0.848	0.173	0.92
Ube2b	Uba1	2094938	2093313	10090.ENSMUSP00000020657	10090.ENSMUSP00000001989	0	0	0	0	0.067	0.566	0.439	0.691	0.92
Srpk1	Srsf2	2112602	2108328	10090.ENSMUSP00000116259	10090.ENSMUSP00000090059	0	0	0	0	0.052	0.107	0.8	0.586	0.92
S1pr3	Gna12	2107766	2093063	10090.ENSMUSP00000085293	10090.ENSMUSP00000000153	0	0	0	0	0	0.099	0.901	0.171	0.92
Mmp2	Ncf2	2099020	2096994	10090.ENSMUSP00000034187	10090.ENSMUSP00000027754	0	0	0	0	0.051	0	0.9	0.218	0.919
Spna2	Abcb1a	2111843	2100510	10090.ENSMUSP00000109348	10090.ENSMUSP00000041204	0	0	0	0	0.053	0.223	0	0.899	0.919
Psma3	Ubc	2113160	2112487	10090.ENSMUSP00000125548	10090.ENSMUSP00000114180	0	0	0	0	0.071	0.16	0.9	0.087	0.919
Sufu	Prkaca	2111582	2093714	10090.ENSMUSP00000107498	10090.ENSMUSP00000005606	0	0	0	0	0	0.215	0.9	0.056	0.919
Ddx55	Ebna1bp2	2105322	2097873	10090.ENSMUSP00000070279	10090.ENSMUSP00000030501	0	0	0	0	0.678	0.742	0	0.107	0.919
Gpx4	Mgst1	2109063	2093967	10090.ENSMUSP00000094863	10090.ENSMUSP00000008684	0	0	0	0	0.126	0	0.9	0.155	0.919
Ubc	Tfrc	2112487	2095845	10090.ENSMUSP00000114180	10090.ENSMUSP00000023486	0	0	0	0	0.053	0.197	0.9	0.061	0.919
Gng8	Adcy8	2106575	2095694	10090.ENSMUSP00000077314	10090.ENSMUSP00000023007	0	0	0	0	0	0	0.916	0.069	0.919
BC006779	Ep300	2111161	2104849	10090.ENSMUSP00000104459	10090.ENSMUSP00000066789	0	0	0	0	0.112	0.115	0.9	0.08	0.918
Srsf3	Prpf8	2112644	2094512	10090.ENSMUSP00000117045	10090.ENSMUSP00000018449	0	0	0	0	0.077	0	0.9	0.189	0.918
Drosha	Ddx5	2108058	2095060	10090.ENSMUSP00000087762	10090.ENSMUSP00000021062	0	0	0	0	0.188	0.111	0.8	0.499	0.918
Pik3r1	Pik3ap1	2103300	2102609	10090.ENSMUSP00000056774	10090.ENSMUSP00000052777	0	0	0	0	0	0.111	0.9	0.158	0.918
Srsf2	Prpf8	2108328	2094512	10090.ENSMUSP00000090059	10090.ENSMUSP00000018449	0	0	0	0	0.091	0	0.9	0.171	0.918
Adcy7	Adcy8	2109369	2095694	10090.ENSMUSP00000096122	10090.ENSMUSP00000023007	0	0	0	0.828	0	0.143	0.9	0.449	0.917
Polr2k	Snrnp27	2102461	2093208	10090.ENSMUSP00000051968	10090.ENSMUSP00000001186	0	0	0	0	0.207	0	0.9	0	0.917
Pik3r1	Tyrobp	2103300	2098577	10090.ENSMUSP00000056774	10090.ENSMUSP00000032800	0	0	0	0	0	0	0.9	0.205	0.917
Cpsf4	Ppie	2105170	2097843	10090.ENSMUSP00000069243	10090.ENSMUSP00000030404	0	0	0	0	0.123	0.115	0.9	0.066	0.917
Dhx38	Polr2i	2101739	2094699	10090.ENSMUSP00000047865	10090.ENSMUSP00000019882	0	0	0	0	0.091	0.074	0.9	0.133	0.917
Gmip	Rac2	2101337	2099612	10090.ENSMUSP00000045676	10090.ENSMUSP00000036384	0	0	0	0	0.151	0.073	0.9	0.08	0.917
Prpf39	Rbm25	2112313	2101864	10090.ENSMUSP00000112953	10090.ENSMUSP00000048470	0	0	0	0	0.503	0.739	0	0.412	0.917
Pik3r1	Adra1a	2103300	2102762	10090.ENSMUSP00000056774	10090.ENSMUSP00000053703	0	0	0	0	0	0.099	0.909	0.062	0.917
C2cd3	Ccp110	2104261	2100083	10090.ENSMUSP00000062637	10090.ENSMUSP00000038881	0	0	0	0	0.063	0	0.9	0.179	0.916
Adcy7	Gng8	2109369	2106575	10090.ENSMUSP00000096122	10090.ENSMUSP00000077314	0	0	0	0	0	0	0.916	0	0.916
Pla2g4b	Pla2g7	2112712	2096056	10090.ENSMUSP00000118458	10090.ENSMUSP00000024706	0	0	0	0	0	0	0.9	0.2	0.916
App	Pdgfb	2093694	2093117	10090.ENSMUSP00000005406	10090.ENSMUSP00000000500	0	0	0	0	0	0	0.9	0.195	0.916
Col7a1	Col6a1	2096705	2093197	10090.ENSMUSP00000026740	10090.ENSMUSP00000001147	0	0	0	0.622	0.067	0.073	0.9	0.318	0.916
Ubc	Ep300	2112487	2104849	10090.ENSMUSP00000114180	10090.ENSMUSP00000066789	0	0	0	0	0	0.11	0.9	0.134	0.916
Vamp2	Ap1b1	2095124	2093997	10090.ENSMUSP00000021273	10090.ENSMUSP00000009234	0	0	0	0	0.107	0.11	0.9	0.07	0.916
Srsf3	Srpk1	2112644	2112602	10090.ENSMUSP00000117045	10090.ENSMUSP00000116259	0	0	0	0	0.08	0.107	0.8	0.552	0.916
Glp1r	Adcy8	2111965	2095694	10090.ENSMUSP00000110221	10090.ENSMUSP00000023007	0	0	0	0	0	0	0.9	0.199	0.916
Srsf1	Cpsf7	2112831	2100099	10090.ENSMUSP00000120595	10090.ENSMUSP00000038958	0	0	0	0	0.146	0.1	0.9	0	0.916
Col27a1	Col6a1	2100975	2093197	10090.ENSMUSP00000043816	10090.ENSMUSP00000001147	0	0	0	0.622	0.089	0.099	0.9	0.216	0.916
Col5a1	Col7a1	2097160	2096705	10090.ENSMUSP00000028280	10090.ENSMUSP00000026740	0	0	0	0.611	0	0.072	0.9	0.346	0.915
Nudt2	Polr2i	2097765	2094699	10090.ENSMUSP00000030154	10090.ENSMUSP00000019882	0	0	0	0	0.183	0	0.9	0.047	0.915
Kalrn	App	2112029	2093694	10090.ENSMUSP00000110611	10090.ENSMUSP00000005406	0	0	0	0	0.103	0	0.9	0.133	0.915
Gpx4	Ggt5	2109063	2105636	10090.ENSMUSP00000094863	10090.ENSMUSP00000072074	0	0	0	0	0.073	0	0.9	0.157	0.915
Gpx3	Ggt5	2107264	2105636	10090.ENSMUSP00000081011	10090.ENSMUSP00000072074	0	0	0	0	0.073	0	0.9	0.157	0.915
Foxo1	Prkaca	2103045	2093714	10090.ENSMUSP00000055308	10090.ENSMUSP00000005606	0	0	0	0	0.053	0.554	0.8	0.102	0.914
Il4i1	Ddo	2112430	2094727	10090.ENSMUSP00000113726	10090.ENSMUSP00000019977	0	0	0	0	0.086	0	0.9	0.141	0.914
Gpx3	Mgst1	2107264	2093967	10090.ENSMUSP00000081011	10090.ENSMUSP00000008684	0	0	0	0	0	0	0.9	0.176	0.914
Dcn	Cspg4	2110657	2100087	10090.ENSMUSP00000100924	10090.ENSMUSP00000038909	0	0	0	0	0	0	0.9	0.176	0.914
Tceb1	Polr2k	2112095	2102461	10090.ENSMUSP00000111009	10090.ENSMUSP00000051968	0	0	0	0	0.16	0	0.9	0.064	0.914
Rpl37	Eif4a2	2101468	2095885	10090.ENSMUSP00000046506	10090.ENSMUSP00000023599	0	0	0	0	0.082	0.096	0.9	0.086	0.914
Rac2	Arhgap31	2099612	2095846	10090.ENSMUSP00000036384	10090.ENSMUSP00000023487	0	0	0	0	0	0.115	0.9	0.108	0.914
Cxcl12	App	2105777	2093694	10090.ENSMUSP00000072800	10090.ENSMUSP00000005406	0	0	0	0	0	0	0.9	0.179	0.914
Gpx3	Gsta3	2107264	2096786	10090.ENSMUSP00000081011	10090.ENSMUSP00000027067	0	0	0	0	0	0	0.9	0.169	0.913
Pik3r1	Pik3r5	2103300	2095127	10090.ENSMUSP00000056774	10090.ENSMUSP00000021283	0	0	0	0	0	0	0.9	0.17	0.913
Furin	Pdgfb	2110939	2093117	10090.ENSMUSP00000102985	10090.ENSMUSP00000000500	0	0	0	0	0	0	0.9	0.175	0.913
S1pr3	Cxcr6	2107766	2103955	10090.ENSMUSP00000085293	10090.ENSMUSP00000060776	0	0	0	0	0.05	0.06	0.911	0	0.913
Srrm2	Polr2i	2107851	2094699	10090.ENSMUSP00000085993	10090.ENSMUSP00000019882	0	0	0	0	0.167	0	0.9	0	0.913
Col27a1	Col5a1	2100975	2097160	10090.ENSMUSP00000043816	10090.ENSMUSP00000028280	0	0	0	0.67	0.067	0	0.9	0.365	0.913
Ubqln2	Vamp2	2103321	2095124	10090.ENSMUSP00000056888	10090.ENSMUSP00000021273	0	0	0	0	0.092	0.109	0.9	0.059	0.913
Srsf3	Cpsf7	2112644	2100099	10090.ENSMUSP00000117045	10090.ENSMUSP00000038958	0	0	0	0	0.077	0.102	0.9	0.08	0.913
Mrps17	Mrpl37	2100345	2097830	10090.ENSMUSP00000040281	10090.ENSMUSP00000030365	0	0	0	0	0.131	0	0.9	0.086	0.913
Snrnp25	Polr2i	2101507	2094699	10090.ENSMUSP00000046654	10090.ENSMUSP00000019882	0	0	0	0	0.135	0	0.9	0.08	0.913
Med13l	Ep300	2109996	2104849	10090.ENSMUSP00000098379	10090.ENSMUSP00000066789	0	0	0	0	0.17	0	0.9	0.043	0.913
Kif26a	Kif9	2112768	2103467	10090.ENSMUSP00000119482	10090.ENSMUSP00000057896	0	0	0	0.617	0	0	0.9	0.374	0.913
Sos2	Gab1	2101173	2099010	10090.ENSMUSP00000044866	10090.ENSMUSP00000034150	0	0	0	0	0.053	0.183	0.88	0.167	0.912
Srsf5	Snrnp27	2111399	2093208	10090.ENSMUSP00000105981	10090.ENSMUSP00000001186	0	0	0	0	0.055	0	0.9	0.151	0.912
Srsf2	Cpsf4	2108328	2105170	10090.ENSMUSP00000090059	10090.ENSMUSP00000069243	0	0	0	0	0.054	0	0.9	0.15	0.912
Srsf5	Cpsf7	2111399	2100099	10090.ENSMUSP00000105981	10090.ENSMUSP00000038958	0	0	0	0	0.097	0.1	0.9	0.049	0.912
Tfrc	Vamp2	2095845	2095124	10090.ENSMUSP00000023486	10090.ENSMUSP00000021273	0	0	0	0	0.051	0	0.9	0.148	0.912
Srsf1	Snrnp27	2112831	2093208	10090.ENSMUSP00000120595	10090.ENSMUSP00000001186	0	0	0	0	0.103	0	0.9	0.105	0.912
Ubc	Axin2	2112487	2102359	10090.ENSMUSP00000114180	10090.ENSMUSP00000051331	0	0	0	0	0	0.104	0.9	0.1	0.912
Snapc3	Ccnt2	2097784	2096951	10090.ENSMUSP00000030206	10090.ENSMUSP00000027587	0	0	0	0	0.158	0	0.9	0	0.912
Srsf2	Snrpf	2108328	2094789	10090.ENSMUSP00000090059	10090.ENSMUSP00000020203	0	0	0	0	0.157	0	0.9	0	0.912
Mmp2	Efnb2	2099020	2093221	10090.ENSMUSP00000034187	10090.ENSMUSP00000001319	0	0	0	0	0	0	0.9	0.157	0.912
Fanca	Hes1	2101238	2095753	10090.ENSMUSP00000045217	10090.ENSMUSP00000023171	0	0	0	0	0	0.111	0.901	0.074	0.911
Cpsf7	Ppie	2100099	2097843	10090.ENSMUSP00000038958	10090.ENSMUSP00000030404	0	0	0	0	0.077	0.1	0.9	0.063	0.911
F2r	App	2104103	2093694	10090.ENSMUSP00000061754	10090.ENSMUSP00000005406	0	0	0	0	0	0	0.9	0.153	0.911
Snrnp25	Snrpf	2101507	2094789	10090.ENSMUSP00000046654	10090.ENSMUSP00000020203	0	0	0	0	0.146	0	0.9	0	0.911
Col4a4	Col6a1	2107651	2093197	10090.ENSMUSP00000084282	10090.ENSMUSP00000001147	0	0	0	0.615	0.094	0.082	0.9	0.106	0.911
Sip1	Snrpf	2095163	2094789	10090.ENSMUSP00000021379	10090.ENSMUSP00000020203	0	0	0	0	0.068	0.109	0.9	0.062	0.911
Scarb2	Vamp2	2098173	2095124	10090.ENSMUSP00000031377	10090.ENSMUSP00000021273	0	0	0	0	0.043	0	0.9	0.151	0.911
Rbm25	Luc7l3	2101864	2095110	10090.ENSMUSP00000048470	10090.ENSMUSP00000021226	0	0	0	0	0.416	0.678	0	0.565	0.911
Ap4b1	Vamp2	2101063	2095124	10090.ENSMUSP00000044262	10090.ENSMUSP00000021273	0	0	0	0	0.054	0.11	0.9	0.07	0.911
Cpsf4	Dhx38	2105170	2101739	10090.ENSMUSP00000069243	10090.ENSMUSP00000047865	0	0	0	0	0.115	0.066	0.9	0.051	0.911
Pnp2	Dguok	2108903	2094222	10090.ENSMUSP00000093615	10090.ENSMUSP00000014698	0	0	0	0	0	0	0.9	0.148	0.911
Gpx4	Gsta3	2109063	2096786	10090.ENSMUSP00000094863	10090.ENSMUSP00000027067	0	0	0	0	0	0	0.9	0.152	0.911
Ubc	Ercc6	2112487	2104767	10090.ENSMUSP00000114180	10090.ENSMUSP00000066256	0	0	0	0	0	0.11	0.9	0.084	0.911
Kit	Pdgfb	2093735	2093117	10090.ENSMUSP00000005815	10090.ENSMUSP00000000500	0	0	0	0	0	0.045	0.846	0.443	0.911
Rps27a	Rpl37	2110414	2101468	10090.ENSMUSP00000099908	10090.ENSMUSP00000046506	0	0	0	0	0.907	0.087	0	0.044	0.911
Ubc	Hip1	2112487	2103682	10090.ENSMUSP00000114180	10090.ENSMUSP00000059033	0	0	0	0	0.052	0	0.9	0.135	0.91
Cpsf4	Cpsf7	2105170	2100099	10090.ENSMUSP00000069243	10090.ENSMUSP00000038958	0	0	0	0	0.136	0	0.9	0	0.91
Myo10	Wasf2	2111422	2107292	10090.ENSMUSP00000106087	10090.ENSMUSP00000081263	0	0	0	0	0.054	0	0.9	0.126	0.91
Luc7l2	Rbm25	2103029	2101864	10090.ENSMUSP00000055254	10090.ENSMUSP00000048470	0	0	0	0	0.489	0.678	0	0.498	0.91
Ubc	Erbb2ip	2112487	2103482	10090.ENSMUSP00000114180	10090.ENSMUSP00000057956	0	0	0	0	0	0.101	0.9	0.089	0.91
F2r	Ednra	2104103	2098965	10090.ENSMUSP00000061754	10090.ENSMUSP00000034029	0	0	0	0	0	0	0.9	0.144	0.91
Syk	Pik3r5	2103966	2095127	10090.ENSMUSP00000060828	10090.ENSMUSP00000021283	0	0	0	0	0.122	0	0.9	0.058	0.91
Uba52	Ube2b	2107186	2094938	10090.ENSMUSP00000080608	10090.ENSMUSP00000020657	0	0	0	0	0.051	0.81	0	0.545	0.91
Gad1-ps	Vamp2	2114401	2095124	10090.ENSMUSP00000133048	10090.ENSMUSP00000021273	0	0	0	0	0.042	0.073	0.9	0.107	0.91
Col4a4	Col5a1	2107651	2097160	10090.ENSMUSP00000084282	10090.ENSMUSP00000028280	0	0	0	0.61	0.089	0	0.9	0.171	0.91
Ccnt2	Polr2i	2096951	2094699	10090.ENSMUSP00000027587	10090.ENSMUSP00000019882	0	0	0	0	0.05	0.112	0.9	0.066	0.91
Ppie	Polr2i	2097843	2094699	10090.ENSMUSP00000030404	10090.ENSMUSP00000019882	0	0	0	0	0.102	0.067	0.9	0.058	0.91
Snrpf	Snrnp27	2094789	2093208	10090.ENSMUSP00000020203	10090.ENSMUSP00000001186	0	0	0	0	0.136	0	0.9	0	0.91
Srsf3	Snrpf	2112644	2094789	10090.ENSMUSP00000117045	10090.ENSMUSP00000020203	0	0	0	0	0.137	0	0.9	0.043	0.91
Myl9	Tln1	2107840	2097776	10090.ENSMUSP00000085913	10090.ENSMUSP00000030187	0	0	0	0	0.053	0	0.9	0.122	0.909
Ep300	Ppie	2104849	2097843	10090.ENSMUSP00000066789	10090.ENSMUSP00000030404	0	0	0	0	0.075	0.075	0.9	0.061	0.909
Rpl18a	Exosc7	2103568	2096736	10090.ENSMUSP00000058368	10090.ENSMUSP00000026891	0	0	0	0	0.098	0	0.9	0.082	0.909
Kalrn	Ednra	2112029	2098965	10090.ENSMUSP00000110611	10090.ENSMUSP00000034029	0	0	0	0	0	0	0.9	0.129	0.909
Ednrb	App	2095606	2093694	10090.ENSMUSP00000022718	10090.ENSMUSP00000005406	0	0	0	0	0.066	0.061	0.9	0.093	0.909
Gfm2	Rpl23a	2113167	2110240	10090.ENSMUSP00000125656	10090.ENSMUSP00000099541	0.318	0	0	0	0.678	0.521	0	0.239	0.909
Ggt5	Gstt1	2105636	2093277	10090.ENSMUSP00000072074	10090.ENSMUSP00000001713	0	0	0	0	0.05	0	0.9	0.122	0.909
Pla2g16	Pla2g7	2096460	2096056	10090.ENSMUSP00000025925	10090.ENSMUSP00000024706	0	0	0	0	0	0	0.9	0.129	0.909
Ubc	Polr2i	2112487	2094699	10090.ENSMUSP00000114180	10090.ENSMUSP00000019882	0	0	0	0	0.054	0	0.9	0.122	0.909
Tceb1	Polr2i	2112095	2094699	10090.ENSMUSP00000111009	10090.ENSMUSP00000019882	0	0	0	0	0.112	0	0.9	0.06	0.909
Cpsf4	Prpf8	2105170	2094512	10090.ENSMUSP00000069243	10090.ENSMUSP00000018449	0	0	0	0	0.116	0	0.9	0.053	0.909
Uba52	Uba1	2107186	2093313	10090.ENSMUSP00000080608	10090.ENSMUSP00000001989	0	0	0	0	0.054	0.807	0.145	0.487	0.909
Fancc	Hes1	2105776	2095753	10090.ENSMUSP00000072788	10090.ENSMUSP00000023171	0	0	0	0	0	0.111	0.901	0	0.908
Ap4b1	Ap1b1	2101063	2093997	10090.ENSMUSP00000044262	10090.ENSMUSP00000009234	0	0	0	0.76	0	0	0.9	0.383	0.908
Nrp1	Plxnd1	2096745	2094280	10090.ENSMUSP00000026917	10090.ENSMUSP00000015511	0	0	0	0	0.077	0.535	0.528	0.601	0.908
Itga1	Lamb1	2106548	2093443	10090.ENSMUSP00000077132	10090.ENSMUSP00000002979	0	0	0	0	0.056	0	0.901	0.092	0.908
Cpsf7	Polr2i	2100099	2094699	10090.ENSMUSP00000038958	10090.ENSMUSP00000019882	0	0	0	0	0.051	0.115	0.9	0	0.908
Ap4b1	Tfrc	2101063	2095845	10090.ENSMUSP00000044262	10090.ENSMUSP00000023486	0	0	0	0	0	0.111	0.9	0.052	0.908
Med16	Ep300	2113796	2104849	10090.ENSMUSP00000129375	10090.ENSMUSP00000066789	0	0	0	0	0.05	0.11	0.9	0	0.908
Snapc4	Ccnt2	2100610	2096951	10090.ENSMUSP00000041767	10090.ENSMUSP00000027587	0	0	0	0	0.1	0.065	0.9	0	0.908
Adcy8	Adcy3	2095694	2095033	10090.ENSMUSP00000023007	10090.ENSMUSP00000020984	0	0	0	0.864	0.072	0	0.9	0.414	0.908
Gab1	Il6ra	2099010	2097557	10090.ENSMUSP00000034150	10090.ENSMUSP00000029559	0	0	0	0	0.05	0	0.901	0.098	0.908
Scarb2	Tfrc	2098173	2095845	10090.ENSMUSP00000031377	10090.ENSMUSP00000023486	0	0	0	0	0.054	0.054	0.9	0.097	0.908
Cpsf4	Snrpf	2105170	2094789	10090.ENSMUSP00000069243	10090.ENSMUSP00000020203	0	0	0	0	0.068	0.1	0.9	0	0.908
Ubqln2	Tfrc	2103321	2095845	10090.ENSMUSP00000056888	10090.ENSMUSP00000023486	0	0	0	0	0	0.115	0.9	0.049	0.908
Srsf2	Snrnp27	2108328	2093208	10090.ENSMUSP00000090059	10090.ENSMUSP00000001186	0	0	0	0	0.087	0	0.9	0.076	0.908
Rps21	Eif4a2	2103577	2095885	10090.ENSMUSP00000058432	10090.ENSMUSP00000023599	0	0	0	0	0.117	0	0.9	0	0.907
Col4a4	Col7a1	2107651	2096705	10090.ENSMUSP00000084282	10090.ENSMUSP00000026740	0	0	0	0.61	0	0.076	0.9	0.147	0.907
Srrm2	Snrnp27	2107851	2093208	10090.ENSMUSP00000085993	10090.ENSMUSP00000001186	0	0	0	0	0	0	0.9	0.113	0.907
Dhx38	Snrnp27	2101739	2093208	10090.ENSMUSP00000047865	10090.ENSMUSP00000001186	0	0	0	0	0.053	0.103	0.9	0	0.907
Polr2i	Snrnp27	2094699	2093208	10090.ENSMUSP00000019882	10090.ENSMUSP00000001186	0	0	0	0	0.11	0	0.9	0	0.907
Col4a4	Pdgfb	2107651	2093117	10090.ENSMUSP00000084282	10090.ENSMUSP00000000500	0	0	0	0	0.05	0.082	0.9	0.065	0.907
Cpsf7	Prpf8	2100099	2094512	10090.ENSMUSP00000038958	10090.ENSMUSP00000018449	0	0	0	0	0.116	0	0.9	0	0.907
Psma3	Cdkn1a	2113160	2095964	10090.ENSMUSP00000125548	10090.ENSMUSP00000023829	0	0	0	0	0	0.111	0.9	0	0.907
Muc4	St6gal1	2108939	2095887	10090.ENSMUSP00000093813	10090.ENSMUSP00000023601	0	0	0	0	0	0	0.9	0.114	0.907
Ggt5	Mgst1	2105636	2093967	10090.ENSMUSP00000072074	10090.ENSMUSP00000008684	0	0	0	0	0.042	0	0.9	0.114	0.907
Tfrc	Ap1b1	2095845	2093997	10090.ENSMUSP00000023486	10090.ENSMUSP00000009234	0	0	0	0	0	0.115	0.9	0	0.907
Ep300	Polr2i	2104849	2094699	10090.ENSMUSP00000066789	10090.ENSMUSP00000019882	0	0	0	0	0.054	0.062	0.9	0.083	0.907
Polr2i	Rnmt	2094699	2094021	10090.ENSMUSP00000019882	10090.ENSMUSP00000009679	0	0	0	0	0.096	0	0.9	0.055	0.907
Prpf8	Snrnp27	2094512	2093208	10090.ENSMUSP00000018449	10090.ENSMUSP00000001186	0	0	0	0	0.053	0	0.9	0.098	0.907
Cyp1a1	Aox1	2099274	2093173	10090.ENSMUSP00000034865	10090.ENSMUSP00000001027	0	0	0	0	0	0	0.9	0.117	0.907
Tln1	Itga8	2097776	2097104	10090.ENSMUSP00000030187	10090.ENSMUSP00000028106	0	0	0	0	0.07	0.1	0.865	0.271	0.906
Cpsf4	Polr2i	2105170	2094699	10090.ENSMUSP00000069243	10090.ENSMUSP00000019882	0	0	0	0	0.071	0.073	0.9	0	0.906
Srsf2	Cpsf7	2108328	2100099	10090.ENSMUSP00000090059	10090.ENSMUSP00000038958	0	0	0	0	0.104	0	0.9	0	0.906
Gfm2	Mrpl23	2113167	2100253	10090.ENSMUSP00000125656	10090.ENSMUSP00000039784	0	0	0	0	0.104	0	0.9	0	0.906
Tubgcp4	Ccp110	2101024	2100083	10090.ENSMUSP00000044049	10090.ENSMUSP00000038881	0	0	0	0	0.066	0	0.9	0.076	0.906
Bcar1	Itga1	2113845	2106548	10090.ENSMUSP00000129584	10090.ENSMUSP00000077132	0	0	0	0	0	0	0.901	0.085	0.906
Srsf3	Polr2k	2112644	2102461	10090.ENSMUSP00000117045	10090.ENSMUSP00000051968	0	0	0	0	0.107	0	0.9	0	0.906
Pum1	Ap1b1	2097815	2093997	10090.ENSMUSP00000030315	10090.ENSMUSP00000009234	0	0	0	0	0.082	0.059	0.9	0	0.906
Ubc	Dvl1	2112487	2098025	10090.ENSMUSP00000114180	10090.ENSMUSP00000030948	0	0	0	0	0	0.049	0.9	0.091	0.906
Adcy7	Adcy3	2109369	2095033	10090.ENSMUSP00000096122	10090.ENSMUSP00000020984	0	0	0	0.825	0	0	0.9	0.37	0.906
Wasf2	Rac2	2107292	2099612	10090.ENSMUSP00000081263	10090.ENSMUSP00000036384	0	0	0	0	0	0.103	0.873	0.244	0.906
Dhx38	Cpsf7	2101739	2100099	10090.ENSMUSP00000047865	10090.ENSMUSP00000038958	0	0	0	0	0.105	0	0.9	0	0.906
Ubc	Josd2	2112487	2101848	10090.ENSMUSP00000114180	10090.ENSMUSP00000048415	0	0	0	0	0	0.105	0.9	0.044	0.906
F2r	Ednrb	2104103	2095606	10090.ENSMUSP00000061754	10090.ENSMUSP00000022718	0	0	0	0.63	0	0	0.9	0.207	0.906
Col4a4	Col27a1	2107651	2100975	10090.ENSMUSP00000084282	10090.ENSMUSP00000043816	0	0	0	0.61	0.089	0	0.9	0.087	0.906
Ubc	Polr2k	2112487	2102461	10090.ENSMUSP00000114180	10090.ENSMUSP00000051968	0	0	0	0	0.09	0	0.9	0.051	0.906
Rpl23a	Exosc7	2110240	2096736	10090.ENSMUSP00000099541	10090.ENSMUSP00000026891	0	0	0	0	0.078	0	0.9	0.064	0.906
Ppie	Snrnp27	2097843	2093208	10090.ENSMUSP00000030404	10090.ENSMUSP00000001186	0	0	0	0	0.096	0	0.9	0.047	0.906
Nr1d1	Ep300	2105204	2104849	10090.ENSMUSP00000069505	10090.ENSMUSP00000066789	0	0	0	0	0	0	0.9	0.091	0.905
Ints5	Ccnt2	2108970	2096951	10090.ENSMUSP00000093968	10090.ENSMUSP00000027587	0	0	0	0	0.09	0	0.9	0	0.905
Ints5	Snapc4	2108970	2100610	10090.ENSMUSP00000093968	10090.ENSMUSP00000041767	0	0	0	0	0.09	0	0.9	0	0.905
Itga1	Col6a1	2106548	2093197	10090.ENSMUSP00000077132	10090.ENSMUSP00000001147	0	0	0	0	0	0.072	0.901	0.052	0.905
BC006779	Med13l	2111161	2109996	10090.ENSMUSP00000104459	10090.ENSMUSP00000098379	0	0	0	0	0.089	0	0.9	0	0.905
Ogt	Hcfc1	2101283	2098874	10090.ENSMUSP00000045409	10090.ENSMUSP00000033761	0	0	0	0	0.097	0	0.9	0	0.905
Itga1	Lamb2	2106548	2105149	10090.ENSMUSP00000077132	10090.ENSMUSP00000069087	0	0	0	0	0.056	0	0.901	0.067	0.905
Mks1	Ccp110	2100971	2100083	10090.ENSMUSP00000043790	10090.ENSMUSP00000038881	0	0	0	0	0	0	0.9	0.093	0.905
Rpl37	Exosc7	2101468	2096736	10090.ENSMUSP00000046506	10090.ENSMUSP00000026891	0	0	0	0	0.091	0	0.9	0	0.905
Itga9	Tln1	2101054	2097776	10090.ENSMUSP00000044227	10090.ENSMUSP00000030187	0	0	0	0	0.07	0.096	0.856	0.303	0.904
Col27a1	Col7a1	2100975	2096705	10090.ENSMUSP00000043816	10090.ENSMUSP00000026740	0	0	0	0.638	0	0.072	0.9	0.082	0.904
Ubc	Kdm4a	2112487	2109193	10090.ENSMUSP00000114180	10090.ENSMUSP00000095524	0	0	0	0	0.079	0	0.9	0	0.904
Gfm2	Mrpl37	2113167	2097830	10090.ENSMUSP00000125656	10090.ENSMUSP00000030365	0	0	0	0	0.087	0	0.9	0	0.904
Snapc4	Polr2i	2100610	2094699	10090.ENSMUSP00000041767	10090.ENSMUSP00000019882	0	0	0	0	0.055	0	0.9	0.07	0.904
Ptprk	Ubc	2113262	2112487	10090.ENSMUSP00000126279	10090.ENSMUSP00000114180	0	0	0	0	0	0.057	0.9	0.069	0.904
Nrp1	Flt4	2096745	2094924	10090.ENSMUSP00000026917	10090.ENSMUSP00000020617	0	0	0	0	0	0.545	0.428	0.662	0.904
Polr2k	Rnmt	2102461	2094021	10090.ENSMUSP00000051968	10090.ENSMUSP00000009679	0	0	0	0	0.084	0	0.9	0	0.904
Srsf1	Polr2i	2112831	2094699	10090.ENSMUSP00000120595	10090.ENSMUSP00000019882	0	0	0	0	0.056	0.067	0.9	0.048	0.904
H2-Eb1	H2-DMb2	2106011	2100917	10090.ENSMUSP00000074143	10090.ENSMUSP00000043526	0	0	0	0.696	0.318	0.317	0.8	0.22	0.904
Srsf5	Polr2i	2111399	2094699	10090.ENSMUSP00000105981	10090.ENSMUSP00000019882	0	0	0	0	0.055	0.067	0.9	0.047	0.904
BC006779	Exosc7	2111161	2096736	10090.ENSMUSP00000104459	10090.ENSMUSP00000026891	0	0	0	0	0.102	0.836	0	0.401	0.904
Srrm2	Cpsf4	2107851	2105170	10090.ENSMUSP00000085993	10090.ENSMUSP00000069243	0	0	0	0	0	0	0.9	0.084	0.904
Agrn	Cspg4	2115724	2100087	10090.ENSMUSP00000137931	10090.ENSMUSP00000038909	0	0	0	0	0	0	0.9	0.085	0.904
Pla2g4b	Pla2g16	2112712	2096460	10090.ENSMUSP00000118458	10090.ENSMUSP00000025925	0	0	0	0	0	0	0.9	0.083	0.904
Gsr	Mgst1	2098951	2093967	10090.ENSMUSP00000033992	10090.ENSMUSP00000008684	0	0	0	0	0.053	0	0.9	0.064	0.903
Ap4b1	Pum1	2101063	2097815	10090.ENSMUSP00000044262	10090.ENSMUSP00000030315	0	0	0	0	0.053	0.059	0.9	0	0.903
Fbxo21	Uba1	2099457	2093313	10090.ENSMUSP00000035506	10090.ENSMUSP00000001989	0	0	0	0	0.068	0	0.9	0.048	0.903
Ercc6	Ppie	2104767	2097843	10090.ENSMUSP00000066256	10090.ENSMUSP00000030404	0	0	0	0	0.053	0	0.9	0.062	0.903
Gpcpd1	Chkb	2104180	2095789	10090.ENSMUSP00000062221	10090.ENSMUSP00000023289	0	0	0	0	0.051	0	0.9	0.064	0.903
Exosc7	Rps14	2096736	2096320	10090.ENSMUSP00000026891	10090.ENSMUSP00000025511	0	0	0	0	0.076	0	0.9	0	0.903
Ubqln2	Scarb2	2103321	2098173	10090.ENSMUSP00000056888	10090.ENSMUSP00000031377	0	0	0	0	0.076	0	0.9	0	0.903
Tfrc	Atp6v1b1	2095845	2093804	10090.ENSMUSP00000023486	10090.ENSMUSP00000006431	0	0	0	0	0.054	0.062	0.9	0	0.903
Ednra	App	2098965	2093694	10090.ENSMUSP00000034029	10090.ENSMUSP00000005406	0	0	0	0	0.045	0.061	0.9	0.054	0.903
Col6a1	Pdgfb	2093197	2093117	10090.ENSMUSP00000001147	10090.ENSMUSP00000000500	0	0	0	0	0	0.072	0.9	0	0.903
Syngap1	Rasal2	2107080	2106597	10090.ENSMUSP00000080038	10090.ENSMUSP00000077423	0	0	0	0.898	0.067	0	0.9	0.104	0.903
Srsf1	Polr2k	2112831	2102461	10090.ENSMUSP00000120595	10090.ENSMUSP00000051968	0	0	0	0	0.052	0	0.9	0.059	0.903
Muc4	Galntl2	2108939	2095501	10090.ENSMUSP00000093813	10090.ENSMUSP00000022460	0	0	0	0	0	0.078	0.9	0	0.903
Psma4	Cdkn1a	2099266	2095964	10090.ENSMUSP00000034848	10090.ENSMUSP00000023829	0	0	0	0	0	0.073	0.9	0.041	0.903
Pla2g4b	Cyp4f13	2112712	2106126	10090.ENSMUSP00000118458	10090.ENSMUSP00000074733	0	0	0	0	0.076	0	0.9	0	0.903
F2r	Adra1a	2104103	2102762	10090.ENSMUSP00000061754	10090.ENSMUSP00000053703	0	0	0	0.62	0	0	0.9	0.113	0.902
Sufu	Mks1	2111582	2100971	10090.ENSMUSP00000107498	10090.ENSMUSP00000043790	0	0	0	0	0	0	0.9	0.064	0.902
Ubc	Sufu	2112487	2111582	10090.ENSMUSP00000114180	10090.ENSMUSP00000107498	0	0	0	0	0.046	0	0.9	0.059	0.902
Kalrn	F2r	2112029	2104103	10090.ENSMUSP00000110611	10090.ENSMUSP00000061754	0	0	0	0	0	0	0.9	0.061	0.902
Cxcr6	App	2103955	2093694	10090.ENSMUSP00000060776	10090.ENSMUSP00000005406	0	0	0	0	0.045	0.061	0.9	0.041	0.902
Ubc	Tgfbr2	2112487	2104196	10090.ENSMUSP00000114180	10090.ENSMUSP00000062333	0	0	0	0	0.063	0	0.9	0	0.902
Adra1a	Ednra	2102762	2098965	10090.ENSMUSP00000053703	10090.ENSMUSP00000034029	0	0	0	0.626	0	0	0.9	0.114	0.902
Glp1r	Adcy3	2111965	2095033	10090.ENSMUSP00000110221	10090.ENSMUSP00000020984	0	0	0	0	0	0	0.9	0.066	0.902
Hip1	Tfrc	2103682	2095845	10090.ENSMUSP00000059033	10090.ENSMUSP00000023486	0	0	0	0	0.069	0	0.9	0	0.902
Polr2k	Snapc3	2102461	2097784	10090.ENSMUSP00000051968	10090.ENSMUSP00000030206	0	0	0	0	0	0	0.9	0.064	0.902
Srsf1	Srpk1	2112831	2112602	10090.ENSMUSP00000120595	10090.ENSMUSP00000116259	0	0	0	0	0.081	0.3	0	0.86	0.902
Polr2k	Snrnp25	2102461	2101507	10090.ENSMUSP00000051968	10090.ENSMUSP00000046654	0	0	0	0	0.067	0	0.9	0	0.902
Ubc	Vps37a	2112487	2109454	10090.ENSMUSP00000114180	10090.ENSMUSP00000096415	0	0	0	0	0.044	0.047	0.9	0.059	0.902
Adra1a	App	2102762	2093694	10090.ENSMUSP00000053703	10090.ENSMUSP00000005406	0	0	0	0	0.045	0.061	0.9	0	0.902
Glp1r	Adcy7	2111965	2109369	10090.ENSMUSP00000110221	10090.ENSMUSP00000096122	0	0	0	0	0	0	0.9	0.066	0.902
Ubc	Foxk1	2112487	2105741	10090.ENSMUSP00000114180	10090.ENSMUSP00000072616	0	0	0	0	0	0	0.9	0.065	0.902
Polr2k	Snapc4	2102461	2100610	10090.ENSMUSP00000051968	10090.ENSMUSP00000041767	0	0	0	0	0	0	0.9	0.063	0.902
Polr2k	Ppie	2102461	2097843	10090.ENSMUSP00000051968	10090.ENSMUSP00000030404	0	0	0	0	0.054	0	0.9	0.051	0.902
Pla2g4b	Lpcat2	2112712	2102004	10090.ENSMUSP00000118458	10090.ENSMUSP00000049252	0	0	0	0	0.067	0	0.9	0	0.902
Srsf3	Snrnp27	2112644	2093208	10090.ENSMUSP00000117045	10090.ENSMUSP00000001186	0	0	0	0	0.055	0	0.9	0.054	0.902
Adra1a	Ednrb	2102762	2095606	10090.ENSMUSP00000053703	10090.ENSMUSP00000022718	0	0	0	0.634	0	0	0.9	0.089	0.901
Ints5	Snapc3	2108970	2097784	10090.ENSMUSP00000093968	10090.ENSMUSP00000030206	0	0	0	0	0.051	0	0.9	0	0.901
Srsf5	Polr2k	2111399	2102461	10090.ENSMUSP00000105981	10090.ENSMUSP00000051968	0	0	0	0	0.052	0	0.9	0	0.901
Srsf3	Polr2i	2112644	2094699	10090.ENSMUSP00000117045	10090.ENSMUSP00000019882	0	0	0	0	0.055	0	0.9	0	0.901
Atp6v0b	Tfrc	2101703	2095845	10090.ENSMUSP00000047682	10090.ENSMUSP00000023486	0	0	0	0	0.052	0	0.9	0	0.901
Pum1	Vamp2	2097815	2095124	10090.ENSMUSP00000030315	10090.ENSMUSP00000021273	0	0	0	0	0	0.057	0.9	0	0.901
Cpsf4	Polr2k	2105170	2102461	10090.ENSMUSP00000069243	10090.ENSMUSP00000051968	0	0	0	0	0.053	0	0.9	0	0.901
Sufu	Psma4	2111582	2099266	10090.ENSMUSP00000107498	10090.ENSMUSP00000034848	0	0	0	0	0.056	0	0.9	0	0.901
Gtf2a2	Ccnt2	2112397	2096951	10090.ENSMUSP00000113501	10090.ENSMUSP00000027587	0	0	0	0	0.053	0	0.9	0	0.901
C2cd3	Mks1	2104261	2100971	10090.ENSMUSP00000062637	10090.ENSMUSP00000043790	0	0	0	0	0.051	0	0.9	0	0.901
Snapc3	Polr2i	2097784	2094699	10090.ENSMUSP00000030206	10090.ENSMUSP00000019882	0	0	0	0	0.054	0	0.9	0	0.901
Med16	BC006779	2113796	2111161	10090.ENSMUSP00000129375	10090.ENSMUSP00000104459	0	0	0	0	0.054	0	0.9	0	0.901
Gria1	Col7a1	2101106	2096705	10090.ENSMUSP00000044494	10090.ENSMUSP00000026740	0	0	0	0	0.052	0	0.9	0.045	0.901
Adh7	Mgst1	2108039	2093967	10090.ENSMUSP00000087633	10090.ENSMUSP00000008684	0	0	0	0	0.048	0	0.9	0.047	0.901
Cpsf7	Snrnp27	2100099	2093208	10090.ENSMUSP00000038958	10090.ENSMUSP00000001186	0	0	0	0	0.056	0	0.9	0	0.901
Prpf4b	Prpf8	2106528	2094512	10090.ENSMUSP00000077019	10090.ENSMUSP00000018449	0	0	0	0	0.137	0.821	0	0.412	0.901
Polr2k	Ccnt2	2102461	2096951	10090.ENSMUSP00000051968	10090.ENSMUSP00000027587	0	0	0	0	0.054	0	0.9	0	0.901
B9d1	Prkaca	2110327	2093714	10090.ENSMUSP00000099717	10090.ENSMUSP00000005606	0	0	0	0	0.051	0	0.9	0	0.901
Itga1	Col6a2	2106548	2093204	10090.ENSMUSP00000077132	10090.ENSMUSP00000001181	0	0	0	0	0	0	0.901	0.045	0.901
Srsf2	Polr2i	2108328	2094699	10090.ENSMUSP00000090059	10090.ENSMUSP00000019882	0	0	0	0	0.053	0	0.9	0	0.901
Nup214	Sip1	2104799	2095163	10090.ENSMUSP00000066492	10090.ENSMUSP00000021379	0	0	0	0	0	0	0.9	0.051	0.901
Ccp110	Prkaca	2100083	2093714	10090.ENSMUSP00000038881	10090.ENSMUSP00000005606	0	0	0	0	0.053	0	0.9	0	0.901
Psma3	Dvl1	2113160	2098025	10090.ENSMUSP00000125548	10090.ENSMUSP00000030948	0	0	0	0	0	0.052	0.9	0	0.901
Psma4	Dvl1	2099266	2098025	10090.ENSMUSP00000034848	10090.ENSMUSP00000030948	0	0	0	0	0	0.053	0.9	0	0.901
Polr2i	Prpf8	2094699	2094512	10090.ENSMUSP00000019882	10090.ENSMUSP00000018449	0	0	0	0	0.056	0	0.9	0	0.901
Ints5	Polr2i	2108970	2094699	10090.ENSMUSP00000093968	10090.ENSMUSP00000019882	0	0	0	0	0.052	0	0.9	0	0.901
Cpsf4	Snrnp27	2105170	2093208	10090.ENSMUSP00000069243	10090.ENSMUSP00000001186	0	0	0	0	0.056	0	0.9	0	0.901
Psma3	Sufu	2113160	2111582	10090.ENSMUSP00000125548	10090.ENSMUSP00000107498	0	0	0	0	0.053	0	0.9	0	0.901
Bst1	Pnp2	2110060	2108903	10090.ENSMUSP00000098796	10090.ENSMUSP00000093615	0	0	0	0	0	0	0.9	0.06	0.901
Gtf2a2	Snapc3	2112397	2097784	10090.ENSMUSP00000113501	10090.ENSMUSP00000030206	0	0	0	0	0.042	0	0.9	0	0.9
Gucy1a2	Polr2i	2112148	2094699	10090.ENSMUSP00000111398	10090.ENSMUSP00000019882	0	0	0	0	0	0	0.9	0	0.9
Polr2k	Cpsf7	2102461	2100099	10090.ENSMUSP00000051968	10090.ENSMUSP00000038958	0	0	0	0	0	0	0.9	0	0.9
Tia1	Polr2k	2108867	2102461	10090.ENSMUSP00000093425	10090.ENSMUSP00000051968	0	0	0	0	0	0	0.9	0	0.9
Polr2k	Dhx38	2102461	2101739	10090.ENSMUSP00000051968	10090.ENSMUSP00000047865	0	0	0	0	0.05	0	0.9	0	0.9
Sec16b	Col7a1	2097036	2096705	10090.ENSMUSP00000027881	10090.ENSMUSP00000026740	0	0	0	0	0	0	0.9	0	0.9
Gtf2a2	Snapc4	2112397	2100610	10090.ENSMUSP00000113501	10090.ENSMUSP00000041767	0	0	0	0	0	0	0.9	0	0.9
Ints5	Polr2k	2108970	2102461	10090.ENSMUSP00000093968	10090.ENSMUSP00000051968	0	0	0	0	0	0	0.9	0	0.9
Ep300	Polr2k	2104849	2102461	10090.ENSMUSP00000066789	10090.ENSMUSP00000051968	0	0	0	0	0	0	0.9	0	0.9
Nup214	Snrpf	2104799	2094789	10090.ENSMUSP00000066492	10090.ENSMUSP00000020203	0	0	0	0	0	0	0.9	0	0.9
Cpsf7	Snrpf	2100099	2094789	10090.ENSMUSP00000038958	10090.ENSMUSP00000020203	0	0	0	0	0	0	0.9	0	0.9
Ubc	Hcfc1	2112487	2098874	10090.ENSMUSP00000114180	10090.ENSMUSP00000033761	0	0	0	0	0.043	0.047	0.9	0	0.9
Ubc	Wnk1	2112487	2107853	10090.ENSMUSP00000114180	10090.ENSMUSP00000086017	0	0	0	0	0	0	0.9	0	0.9
S1pr3	App	2107766	2093694	10090.ENSMUSP00000085293	10090.ENSMUSP00000005406	0	0	0	0	0	0	0.9	0.048	0.9
C2cd3	Prkaca	2104261	2093714	10090.ENSMUSP00000062637	10090.ENSMUSP00000005606	0	0	0	0	0	0	0.9	0	0.9
Pum1	Tfrc	2097815	2095845	10090.ENSMUSP00000030315	10090.ENSMUSP00000023486	0	0	0	0	0	0	0.9	0	0.9
B9d1	C2cd3	2110327	2104261	10090.ENSMUSP00000099717	10090.ENSMUSP00000062637	0	0	0	0	0	0	0.9	0	0.9
Hip1	Scarb2	2103682	2098173	10090.ENSMUSP00000059033	10090.ENSMUSP00000031377	0	0	0	0	0.05	0	0.9	0	0.9
Gucy1a2	Nudt2	2112148	2097765	10090.ENSMUSP00000111398	10090.ENSMUSP00000030154	0	0	0	0	0	0	0.9	0	0.9
Gucy1b3	Polr2i	2097583	2094699	10090.ENSMUSP00000029635	10090.ENSMUSP00000019882	0	0	0	0	0	0	0.9	0	0.9
Gtf2a2	Ints5	2112397	2108970	10090.ENSMUSP00000113501	10090.ENSMUSP00000093968	0	0	0	0	0.049	0	0.9	0	0.9
Adcy8	Polr2i	2095694	2094699	10090.ENSMUSP00000023007	10090.ENSMUSP00000019882	0	0	0	0	0	0	0.9	0	0.9
Ercc6	Polr2k	2104767	2102461	10090.ENSMUSP00000066256	10090.ENSMUSP00000051968	0	0	0	0	0	0	0.9	0	0.9
Adh7	Gsta3	2108039	2096786	10090.ENSMUSP00000087633	10090.ENSMUSP00000027067	0	0	0	0	0.042	0	0.9	0	0.9
Syde2	Rac2	2100640	2099612	10090.ENSMUSP00000041897	10090.ENSMUSP00000036384	0	0	0	0	0	0	0.9	0	0.9
Ggt5	Gsta3	2105636	2096786	10090.ENSMUSP00000072074	10090.ENSMUSP00000027067	0	0	0	0	0	0	0.9	0	0.9
Psma3	Axin2	2113160	2102359	10090.ENSMUSP00000125548	10090.ENSMUSP00000051331	0	0	0	0	0	0	0.9	0	0.9
Ap4b1	App	2101063	2093694	10090.ENSMUSP00000044262	10090.ENSMUSP00000005406	0	0	0	0	0	0	0.9	0	0.9
Col6a2	Pdgfb	2093204	2093117	10090.ENSMUSP00000001181	10090.ENSMUSP00000000500	0	0	0	0	0	0	0.9	0	0.9
Ubc	Stra13	2112487	2102191	10090.ENSMUSP00000114180	10090.ENSMUSP00000050335	0	0	0	0	0	0	0.9	0	0.9
Gfm2	Mrps17	2113167	2100345	10090.ENSMUSP00000125656	10090.ENSMUSP00000040281	0	0	0	0	0.049	0	0.9	0	0.9
Adcy3	Polr2i	2095033	2094699	10090.ENSMUSP00000020984	10090.ENSMUSP00000019882	0	0	0	0	0	0	0.9	0	0.9
Ubc	Fbxo21	2112487	2099457	10090.ENSMUSP00000114180	10090.ENSMUSP00000035506	0	0	0	0	0	0	0.9	0	0.9
Srsf2	Polr2k	2108328	2102461	10090.ENSMUSP00000090059	10090.ENSMUSP00000051968	0	0	0	0	0	0	0.9	0	0.9
Kif26a	H2-Ob	2112768	2108798	10090.ENSMUSP00000119482	10090.ENSMUSP00000092985	0	0	0	0	0	0	0.9	0	0.9
Srsf1	Snrnp25	2112831	2101507	10090.ENSMUSP00000120595	10090.ENSMUSP00000046654	0	0	0	0	0.047	0	0.9	0	0.9
Ubc	Fanca	2112487	2101238	10090.ENSMUSP00000114180	10090.ENSMUSP00000045217	0	0	0	0	0	0	0.9	0	0.9
Cyp4f13	Pla2g16	2106126	2096460	10090.ENSMUSP00000074733	10090.ENSMUSP00000025925	0	0	0	0	0.049	0	0.9	0	0.9
Glp1r	Gng8	2111965	2106575	10090.ENSMUSP00000110221	10090.ENSMUSP00000077314	0	0	0	0	0	0	0.9	0	0.9
Gria1	Sec16b	2101106	2097036	10090.ENSMUSP00000044494	10090.ENSMUSP00000027881	0	0	0	0	0	0	0.9	0	0.9
Tia1	Polr2i	2108867	2094699	10090.ENSMUSP00000093425	10090.ENSMUSP00000019882	0	0	0	0	0	0	0.9	0	0.9
Myl9	Itga1	2107840	2106548	10090.ENSMUSP00000085913	10090.ENSMUSP00000077132	0	0	0	0	0	0	0.9	0	0.9
Srsf2	Snrnp25	2108328	2101507	10090.ENSMUSP00000090059	10090.ENSMUSP00000046654	0	0	0	0	0.048	0	0.9	0	0.9
Axin2	Psma4	2102359	2099266	10090.ENSMUSP00000051331	10090.ENSMUSP00000034848	0	0	0	0	0	0	0.9	0	0.9
Kalrn	Adra1a	2112029	2102762	10090.ENSMUSP00000110611	10090.ENSMUSP00000053703	0	0	0	0	0	0	0.9	0	0.9
Tubgcp4	Prkaca	2101024	2093714	10090.ENSMUSP00000044049	10090.ENSMUSP00000005606	0	0	0	0	0.049	0	0.9	0	0.9
Polr2k	Prpf8	2102461	2094512	10090.ENSMUSP00000051968	10090.ENSMUSP00000018449	0	0	0	0	0	0	0.9	0	0.9
Srrm2	Polr2k	2107851	2102461	10090.ENSMUSP00000085993	10090.ENSMUSP00000051968	0	0	0	0	0	0	0.9	0	0.9
Snrnp25	Prpf8	2101507	2094512	10090.ENSMUSP00000046654	10090.ENSMUSP00000018449	0	0	0	0	0	0	0.9	0	0.9
Phf1	Dnmt1	2105885	2093584	10090.ENSMUSP00000073402	10090.ENSMUSP00000004202	0	0	0	0	0.05	0	0.9	0.041	0.9
Tln1	Plxna3	2097776	2093593	10090.ENSMUSP00000030187	10090.ENSMUSP00000004326	0	0	0	0	0.046	0	0.9	0	0.9
Nudt2	Adcy8	2097765	2095694	10090.ENSMUSP00000030154	10090.ENSMUSP00000023007	0	0	0	0	0	0	0.9	0	0.9
Foxk1	Hcfc1	2105741	2098874	10090.ENSMUSP00000072616	10090.ENSMUSP00000033761	0	0	0	0	0	0	0.9	0	0.9
Tln1	Nrp1	2097776	2096745	10090.ENSMUSP00000030187	10090.ENSMUSP00000026917	0	0	0	0	0	0	0.9	0	0.9
Mks1	Prkaca	2100971	2093714	10090.ENSMUSP00000043790	10090.ENSMUSP00000005606	0	0	0	0	0	0	0.9	0	0.9
Adcy7	Polr2i	2109369	2094699	10090.ENSMUSP00000096122	10090.ENSMUSP00000019882	0	0	0	0	0	0	0.9	0	0.9
Nudt2	Gucy1b3	2097765	2097583	10090.ENSMUSP00000030154	10090.ENSMUSP00000029635	0	0	0	0	0	0	0.9	0	0.9
Nudt2	Adcy3	2097765	2095033	10090.ENSMUSP00000030154	10090.ENSMUSP00000020984	0	0	0	0	0	0	0.9	0	0.9
Lpcat2	Pla2g16	2102004	2096460	10090.ENSMUSP00000049252	10090.ENSMUSP00000025925	0	0	0	0	0	0	0.9	0	0.9
Adcy7	Nudt2	2109369	2097765	10090.ENSMUSP00000096122	10090.ENSMUSP00000030154	0	0	0	0	0	0	0.9	0	0.9
Kif26a	H2-DMb2	2112768	2100917	10090.ENSMUSP00000119482	10090.ENSMUSP00000043526	0	0	0	0	0	0	0.9	0	0.9
Ubc	Scarb2	2112487	2098173	10090.ENSMUSP00000114180	10090.ENSMUSP00000031377	0	0	0	0	0	0	0.9	0	0.9
Mboat2	Pla2g16	2111482	2096460	10090.ENSMUSP00000106567	10090.ENSMUSP00000025925	0	0	0	0	0	0	0.9	0	0.9
Kalrn	Ednrb	2112029	2095606	10090.ENSMUSP00000110611	10090.ENSMUSP00000022718	0	0	0	0	0	0	0.9	0.045	0.9
Rpl36a	Rpl37	2111771	2101468	10090.ENSMUSP00000108837	10090.ENSMUSP00000046506	0	0	0	0	0.87	0	0	0.239	0.897
Ap4b1	Ap1g2	2101063	2101011	10090.ENSMUSP00000044262	10090.ENSMUSP00000043996	0	0	0	0.612	0.263	0.756	0.36	0.496	0.897
Itga1	Lamc2	2106548	2096993	10090.ENSMUSP00000077132	10090.ENSMUSP00000027753	0	0	0	0	0	0	0.886	0.128	0.897
Uba52	Mrpl22	2107186	2094979	10090.ENSMUSP00000080608	10090.ENSMUSP00000020820	0	0	0	0	0.815	0.426	0	0.104	0.896
Spna2	Mmp9	2111843	2094463	10090.ENSMUSP00000109348	10090.ENSMUSP00000017881	0	0	0	0	0	0	0	0.896	0.896
H2-DMb1	H2-Eb1	2111918	2106011	10090.ENSMUSP00000109870	10090.ENSMUSP00000074143	0	0	0	0.689	0.246	0.317	0.8	0.22	0.894
Spna2	Dlg4	2111843	2094550	10090.ENSMUSP00000109348	10090.ENSMUSP00000018700	0	0	0	0	0.124	0.104	0	0.874	0.893
Jak3	Il21r	2103854	2098644	10090.ENSMUSP00000060073	10090.ENSMUSP00000033000	0	0	0	0	0.075	0.101	0.8	0.433	0.893
Gad1-ps	Il4i1	2114401	2112430	10090.ENSMUSP00000133048	10090.ENSMUSP00000113726	0	0	0	0	0.097	0	0.885	0.051	0.892
Sos2	Pdgfrb	2101173	2096324	10090.ENSMUSP00000044866	10090.ENSMUSP00000025522	0	0	0	0	0.084	0.11	0.87	0.101	0.892
Dhcr24	Cyp27a1	2099919	2096868	10090.ENSMUSP00000038063	10090.ENSMUSP00000027356	0	0	0	0	0.113	0	0.85	0.251	0.892
Rps27a	Uba1	2110414	2093313	10090.ENSMUSP00000099908	10090.ENSMUSP00000001989	0	0	0	0	0.054	0.768	0.145	0.491	0.891
Spna2	Gria1	2111843	2101106	10090.ENSMUSP00000109348	10090.ENSMUSP00000044494	0	0	0	0	0.102	0.099	0	0.875	0.89
Psma3	Ublcp1	2113160	2110385	10090.ENSMUSP00000125548	10090.ENSMUSP00000099859	0	0	0	0	0.4	0.824	0	0.049	0.89
Tceb1	Cish	2112095	2107417	10090.ENSMUSP00000111009	10090.ENSMUSP00000082183	0	0	0	0	0	0.772	0	0.54	0.89
Pet112l	Ears2	2112792	2098699	10090.ENSMUSP00000119949	10090.ENSMUSP00000033159	0.099	0	0	0	0.259	0.401	0.484	0.55	0.89
Itga1	Fn1	2106548	2102911	10090.ENSMUSP00000077132	10090.ENSMUSP00000054499	0	0	0	0	0	0	0.8	0.468	0.889
Prpf39	Luc7l2	2112313	2103029	10090.ENSMUSP00000112953	10090.ENSMUSP00000055254	0	0	0	0	0.38	0.681	0	0.482	0.888
Sdad1	Pinx1	2098169	2095521	10090.ENSMUSP00000031364	10090.ENSMUSP00000022528	0	0	0	0	0.888	0	0	0	0.888
Luc7l	Rbm25	2112030	2101864	10090.ENSMUSP00000110627	10090.ENSMUSP00000048470	0	0	0	0	0.251	0.678	0	0.569	0.887
Ccdc151	Ccdc114	2112092	2100792	10090.ENSMUSP00000110993	10090.ENSMUSP00000042772	0	0	0	0	0.123	0.068	0	0.873	0.887
Dsp	Jup	2112538	2093258	10090.ENSMUSP00000115062	10090.ENSMUSP00000001592	0	0	0	0	0.116	0.102	0	0.867	0.886
Col4a4	Itga1	2107651	2106548	10090.ENSMUSP00000084282	10090.ENSMUSP00000077132	0	0	0	0	0.072	0.082	0.871	0.078	0.886
Drosha	Tarbp2	2108058	2095958	10090.ENSMUSP00000087762	10090.ENSMUSP00000023813	0	0	0	0	0.074	0.657	0	0.668	0.885
Foxo3	Prkaca	2102250	2093714	10090.ENSMUSP00000050683	10090.ENSMUSP00000005606	0	0	0	0	0.053	0.414	0.8	0.084	0.884
Rac2	Plxna3	2099612	2093593	10090.ENSMUSP00000036384	10090.ENSMUSP00000004326	0	0	0	0	0.042	0.322	0.827	0.069	0.881
Ebna1bp2	Nsun5	2097873	2093165	10090.ENSMUSP00000030501	10090.ENSMUSP00000000940	0	0	0	0	0.732	0.559	0	0.069	0.88
Rps27a	Ubqln2	2110414	2103321	10090.ENSMUSP00000099908	10090.ENSMUSP00000056888	0	0	0	0	0	0.804	0	0.408	0.879
Ep300	Rbpjl	2104849	2094403	10090.ENSMUSP00000066789	10090.ENSMUSP00000017151	0	0	0	0	0.052	0.073	0.87	0.063	0.879
Phlpp1	Kit	2103257	2093735	10090.ENSMUSP00000056530	10090.ENSMUSP00000005815	0.362	0	0	0	0.089	0.488	0.214	0.557	0.877
Itga9	Parvb	2101054	2095716	10090.ENSMUSP00000044227	10090.ENSMUSP00000023072	0	0	0	0	0.053	0	0.8	0.4	0.876
Itga8	Parvb	2097104	2095716	10090.ENSMUSP00000028106	10090.ENSMUSP00000023072	0	0	0	0	0.053	0	0.8	0.398	0.876
Hibch	Acaa1a	2101323	2100736	10090.ENSMUSP00000045606	10090.ENSMUSP00000042351	0.318	0	0	0	0.243	0.446	0.484	0.293	0.876
Phlpp1	Pdgfrb	2103257	2096324	10090.ENSMUSP00000056530	10090.ENSMUSP00000025522	0.362	0	0	0	0.089	0.488	0.214	0.543	0.873
Phlpp1	Cdc42bpb	2103257	2100762	10090.ENSMUSP00000056530	10090.ENSMUSP00000042565	0.362	0	0	0	0.113	0.488	0.214	0.53	0.873
Adhfe1	Adh7	2112622	2108039	10090.ENSMUSP00000116627	10090.ENSMUSP00000087633	0	0	0	0	0	0.577	0.484	0.46	0.872
Syk	Phlpp1	2103966	2103257	10090.ENSMUSP00000060828	10090.ENSMUSP00000056530	0.362	0	0	0	0.089	0.488	0.214	0.538	0.872
Rps21	Mrpl22	2103577	2094979	10090.ENSMUSP00000058432	10090.ENSMUSP00000020820	0	0	0	0	0.822	0.299	0	0.055	0.871
Spna2	Fn1	2111843	2102911	10090.ENSMUSP00000109348	10090.ENSMUSP00000054499	0	0	0	0	0	0	0	0.871	0.871
Phlpp1	Fgr	2103257	2097932	10090.ENSMUSP00000056530	10090.ENSMUSP00000030693	0.362	0	0	0	0.089	0.488	0.214	0.53	0.87
Ep300	Foxo3	2104849	2102250	10090.ENSMUSP00000066789	10090.ENSMUSP00000050683	0	0	0	0	0.051	0.545	0.528	0.436	0.87
Hist1h4h	Smarca2	2110474	2096440	10090.ENSMUSP00000100037	10090.ENSMUSP00000025862	0	0	0	0	0	0.758	0	0.485	0.87
Irak4	Phlpp1	2106068	2103257	10090.ENSMUSP00000074471	10090.ENSMUSP00000056530	0.362	0	0	0	0.089	0.488	0.214	0.53	0.87
Phlpp1	Flt4	2103257	2094924	10090.ENSMUSP00000056530	10090.ENSMUSP00000020617	0.362	0	0	0	0.089	0.488	0.214	0.53	0.87
Uba52	Bag3	2107186	2098688	10090.ENSMUSP00000080608	10090.ENSMUSP00000033136	0	0	0	0	0.052	0.772	0	0.45	0.87
Jak3	Phlpp1	2103854	2103257	10090.ENSMUSP00000060073	10090.ENSMUSP00000056530	0.362	0	0	0	0.089	0.488	0.214	0.53	0.87
Hist1h4h	Smarca4	2110474	2109494	10090.ENSMUSP00000100037	10090.ENSMUSP00000096547	0	0	0	0	0	0.758	0	0.485	0.87
Itgam	Pik3r1	2110795	2103300	10090.ENSMUSP00000101849	10090.ENSMUSP00000056774	0	0	0	0	0	0	0.8	0.376	0.869
Echdc2	Acaa1a	2102350	2100736	10090.ENSMUSP00000051268	10090.ENSMUSP00000042351	0.318	0	0	0	0.243	0.446	0.484	0.238	0.867
Anxa2	S100a6	2099236	2093181	10090.ENSMUSP00000034756	10090.ENSMUSP00000001051	0	0	0	0	0.562	0.111	0	0.685	0.867
Jak3	Csf3r	2103854	2097923	10090.ENSMUSP00000060073	10090.ENSMUSP00000030673	0	0	0	0	0	0.107	0.8	0.315	0.866
Prpf39	Prpf8	2112313	2094512	10090.ENSMUSP00000112953	10090.ENSMUSP00000018449	0	0	0	0	0.19	0.742	0	0.397	0.863
Nhp2	Uba52	2112795	2107186	10090.ENSMUSP00000120014	10090.ENSMUSP00000080608	0.046	0	0	0	0.711	0.349	0	0.328	0.863
Nhp2	Rps5	2112795	2093616	10090.ENSMUSP00000120014	10090.ENSMUSP00000004554	0.318	0	0	0	0.54	0.552	0	0.144	0.863
Hsph1	Trap1	2106054	2093778	10090.ENSMUSP00000074392	10090.ENSMUSP00000006137	0	0	0	0	0.396	0.51	0	0.573	0.862
Parp3	Casp7	2104527	2096500	10090.ENSMUSP00000064513	10090.ENSMUSP00000026062	0	0	0	0	0	0.115	0.835	0.134	0.862
Syk	Fgr	2103966	2097932	10090.ENSMUSP00000060828	10090.ENSMUSP00000030693	0	0	0	0.723	0.202	0.57	0.528	0.771	0.861
Lilrb4	Syk	2106678	2103966	10090.ENSMUSP00000077833	10090.ENSMUSP00000060828	0	0	0	0	0.193	0.058	0.8	0.195	0.861
Bcr	Syk	2113279	2103966	10090.ENSMUSP00000126377	10090.ENSMUSP00000060828	0	0	0	0	0.068	0.1	0.528	0.688	0.86
Fzd7	Lrp5	2100625	2096438	10090.ENSMUSP00000041825	10090.ENSMUSP00000025856	0	0	0	0	0.064	0	0.8	0.314	0.86
Slc8a1	Prkaca	2107595	2093714	10090.ENSMUSP00000083725	10090.ENSMUSP00000005606	0	0	0	0	0.087	0.297	0.8	0	0.86
Gfm2	Ppie	2113167	2097843	10090.ENSMUSP00000125656	10090.ENSMUSP00000030404	0	0	0	0	0.067	0.779	0	0.376	0.86
Phlpp1	Ppie	2103257	2097843	10090.ENSMUSP00000056530	10090.ENSMUSP00000030404	0.047	0	0	0	0.055	0.681	0.086	0.548	0.859
Gria1	Prkaca	2101106	2093714	10090.ENSMUSP00000044494	10090.ENSMUSP00000005606	0	0	0	0	0.077	0.111	0.8	0.231	0.857
Gfm2	Rps14	2113167	2096320	10090.ENSMUSP00000125656	10090.ENSMUSP00000025511	0.318	0	0	0	0.746	0.047	0	0.238	0.857
Cxcl12	Mmp9	2105777	2094463	10090.ENSMUSP00000072800	10090.ENSMUSP00000017881	0	0	0	0	0.046	0.107	0	0.844	0.856
Fancc	Stra13	2105776	2102191	10090.ENSMUSP00000072788	10090.ENSMUSP00000050335	0	0	0	0	0	0.067	0.8	0.29	0.855
Nhp2	Rpl36a	2112795	2111771	10090.ENSMUSP00000120014	10090.ENSMUSP00000108837	0	0	0	0	0.699	0.418	0	0.238	0.854
Fat4	Jup	2104116	2093258	10090.ENSMUSP00000061836	10090.ENSMUSP00000001592	0	0	0	0	0.05	0.682	0.204	0.465	0.854
Nhp2	Rpl18a	2112795	2103568	10090.ENSMUSP00000120014	10090.ENSMUSP00000058368	0	0	0	0	0.718	0.371	0	0.238	0.853
Snapc4	Ppie	2100610	2097843	10090.ENSMUSP00000041767	10090.ENSMUSP00000030404	0	0	0	0	0.087	0.8	0.178	0.13	0.852
Ogdh	Gsr	2108446	2098951	10090.ENSMUSP00000091041	10090.ENSMUSP00000033992	0.318	0	0	0	0.12	0.473	0.484	0.238	0.852
Hsph1	Dnajc7	2106054	2094195	10090.ENSMUSP00000074392	10090.ENSMUSP00000014339	0.318	0	0	0	0.418	0.327	0.383	0.238	0.851
H2-Eb1	H2-Q7	2106011	2105590	10090.ENSMUSP00000074143	10090.ENSMUSP00000071843	0	0	0	0	0.159	0.166	0.72	0.332	0.851
Nhp2	Rpl23a	2112795	2110240	10090.ENSMUSP00000120014	10090.ENSMUSP00000099541	0.097	0	0	0	0.707	0.402	0	0.158	0.849
Ednrb	Gna12	2095606	2093063	10090.ENSMUSP00000022718	10090.ENSMUSP00000000153	0	0	0	0	0.044	0.15	0.813	0.118	0.848
Acss2	Pck1	2097427	2097389	10090.ENSMUSP00000029135	10090.ENSMUSP00000029017	0	0	0	0	0.054	0	0.8	0.264	0.848
Gng8	F2r	2106575	2104103	10090.ENSMUSP00000077314	10090.ENSMUSP00000061754	0	0	0	0	0	0	0.848	0	0.848
Col4a4	Itga8	2107651	2097104	10090.ENSMUSP00000084282	10090.ENSMUSP00000028106	0	0	0	0	0.132	0.068	0.8	0.169	0.847
Prpf39	Luc7l3	2112313	2095110	10090.ENSMUSP00000112953	10090.ENSMUSP00000021226	0	0	0	0	0.304	0.674	0	0.379	0.847
Hist1h4h	Hist1h2bc	2110474	2094489	10090.ENSMUSP00000100037	10090.ENSMUSP00000018246	0	0	0	0	0.396	0.412	0	0.596	0.844
Mapk15	Phlpp1	2107981	2103257	10090.ENSMUSP00000087098	10090.ENSMUSP00000056530	0	0	0	0	0.052	0.678	0.155	0.467	0.844
Syngap1	Dlg4	2107080	2094550	10090.ENSMUSP00000080038	10090.ENSMUSP00000018700	0	0	0	0	0.128	0.301	0	0.763	0.843
Foxo1	Ogt	2103045	2101283	10090.ENSMUSP00000055308	10090.ENSMUSP00000045409	0	0	0	0	0.052	0.183	0.8	0.108	0.843
Dvl1	Jup	2098025	2093258	10090.ENSMUSP00000030948	10090.ENSMUSP00000001592	0	0	0	0	0.087	0.36	0.361	0.627	0.842
Bcr	Kit	2113279	2093735	10090.ENSMUSP00000126377	10090.ENSMUSP00000005815	0	0	0	0	0	0.316	0.141	0.753	0.842
Nhp2	Rps21	2112795	2103577	10090.ENSMUSP00000120014	10090.ENSMUSP00000058432	0	0	0	0	0.538	0.664	0	0.064	0.842
Ebna1bp2	Ddx5	2097873	2095060	10090.ENSMUSP00000030501	10090.ENSMUSP00000021062	0	0	0	0	0.74	0.348	0	0.135	0.841
Sfrp1	Fzd6	2098938	2095664	10090.ENSMUSP00000033952	10090.ENSMUSP00000022906	0	0	0	0.674	0.052	0.111	0.8	0.432	0.841
Lrp5	Fzd6	2096438	2095664	10090.ENSMUSP00000025856	10090.ENSMUSP00000022906	0	0	0	0	0	0	0.8	0.235	0.84
Fn1	Ctgf	2102911	2094783	10090.ENSMUSP00000054499	10090.ENSMUSP00000020171	0	0	0	0	0.098	0.107	0	0.817	0.839
H2-DMb1	H2-DMb2	2111918	2100917	10090.ENSMUSP00000109870	10090.ENSMUSP00000043526	0	0	0	0.987	0.229	0	0.8	0.155	0.839
Fzd7	Sfrp1	2100625	2098938	10090.ENSMUSP00000041825	10090.ENSMUSP00000033952	0	0	0	0.713	0.052	0.082	0.8	0.529	0.838
Aph1a	App	2103650	2093694	10090.ENSMUSP00000058846	10090.ENSMUSP00000005406	0	0	0	0	0	0	0	0.838	0.838
Phlpp1	Prkaca	2103257	2093714	10090.ENSMUSP00000056530	10090.ENSMUSP00000005606	0	0	0	0	0.154	0.543	0.185	0.544	0.837
Gng8	Prkaca	2106575	2093714	10090.ENSMUSP00000077314	10090.ENSMUSP00000005606	0	0	0	0	0	0	0.835	0.056	0.837
Gng8	Pik3r1	2106575	2103300	10090.ENSMUSP00000077314	10090.ENSMUSP00000056774	0	0	0	0	0	0	0.836	0	0.836
Ddx17	Ebna1bp2	2103089	2097873	10090.ENSMUSP00000055535	10090.ENSMUSP00000030501	0	0	0	0	0.734	0.348	0	0.129	0.835
Gab1	Crkl	2099010	2093788	10090.ENSMUSP00000034150	10090.ENSMUSP00000006293	0	0	0	0	0.065	0.509	0.528	0.329	0.835
Tjp1	Epb4.1l2	2110291	2103011	10090.ENSMUSP00000099652	10090.ENSMUSP00000055122	0	0	0	0	0.085	0	0.8	0.174	0.835
Ppie	Ddx5	2097843	2095060	10090.ENSMUSP00000030404	10090.ENSMUSP00000021062	0.09	0	0	0	0.105	0.677	0	0.445	0.834
Uba52	Rnf215	2107186	2093533	10090.ENSMUSP00000080608	10090.ENSMUSP00000003677	0	0	0	0	0.056	0.813	0	0.134	0.833
Rab11fip5	Rab11fip1	2103552	2103503	10090.ENSMUSP00000058305	10090.ENSMUSP00000058042	0	0	0	0.761	0	0	0.8	0.698	0.832
Bcr	Crkl	2113279	2093788	10090.ENSMUSP00000126377	10090.ENSMUSP00000006293	0	0	0	0	0.065	0.111	0.528	0.622	0.832
Dcn	Fn1	2110657	2102911	10090.ENSMUSP00000100924	10090.ENSMUSP00000054499	0	0	0	0	0.15	0.111	0	0.796	0.832
Ppie	Eif4a2	2097843	2095885	10090.ENSMUSP00000030404	10090.ENSMUSP00000023599	0.09	0	0	0	0.096	0.677	0	0.445	0.832
Foxo1	Pck1	2103045	2097389	10090.ENSMUSP00000055308	10090.ENSMUSP00000029017	0	0	0	0	0	0	0.207	0.797	0.832
Col4a4	Itga9	2107651	2101054	10090.ENSMUSP00000084282	10090.ENSMUSP00000044227	0	0	0	0	0.088	0.068	0.8	0.127	0.831
Ddx17	Ppie	2103089	2097843	10090.ENSMUSP00000055535	10090.ENSMUSP00000030404	0.09	0	0	0	0.084	0.677	0	0.445	0.83
H2-Q7	Klra9	2105590	2105513	10090.ENSMUSP00000071843	10090.ENSMUSP00000071485	0	0	0	0	0.077	0.043	0.8	0.154	0.83
Shroom4	Tjp1	2110494	2110291	10090.ENSMUSP00000100070	10090.ENSMUSP00000099652	0	0	0	0	0.053	0	0.8	0.173	0.829
Cxcl12	Kit	2105777	2093735	10090.ENSMUSP00000072800	10090.ENSMUSP00000005815	0	0	0	0	0	0	0.161	0.804	0.828
Bcar1	Itgam	2113845	2110795	10090.ENSMUSP00000129584	10090.ENSMUSP00000101849	0	0	0	0	0	0	0.8	0.171	0.827
Il4i1	Mdh1	2112430	2110423	10090.ENSMUSP00000113726	10090.ENSMUSP00000099938	0	0	0	0	0	0	0.8	0.152	0.823
Notch1	Cdkn1a	2097163	2095964	10090.ENSMUSP00000028288	10090.ENSMUSP00000023829	0	0	0	0	0	0.043	0.528	0.641	0.823
Itga9	Lamb1	2101054	2093443	10090.ENSMUSP00000044227	10090.ENSMUSP00000002979	0	0	0	0	0.083	0	0.8	0.114	0.823
Itga8	Col6a1	2097104	2093197	10090.ENSMUSP00000028106	10090.ENSMUSP00000001147	0	0	0	0	0.05	0.062	0.8	0.12	0.822
Itgam	Mmp9	2110795	2094463	10090.ENSMUSP00000101849	10090.ENSMUSP00000017881	0	0	0	0	0.098	0	0.528	0.616	0.822
Fn1	Nid1	2102911	2093706	10090.ENSMUSP00000054499	10090.ENSMUSP00000005532	0	0	0	0	0.282	0	0	0.761	0.821
Rac2	Pik3r5	2099612	2095127	10090.ENSMUSP00000036384	10090.ENSMUSP00000021283	0	0	0	0	0.14	0	0.8	0.046	0.821
Itga8	Col6a2	2097104	2093204	10090.ENSMUSP00000028106	10090.ENSMUSP00000001181	0	0	0	0	0.052	0	0.8	0.123	0.819
Pla2g4b	Gna12	2112712	2093063	10090.ENSMUSP00000118458	10090.ENSMUSP00000000153	0	0	0	0	0.054	0.115	0.8	0.044	0.818
Slc12a2	Wnk1	2112097	2107853	10090.ENSMUSP00000111023	10090.ENSMUSP00000086017	0	0	0	0	0.102	0.088	0	0.795	0.818
Pik3ap1	Pik3r5	2102609	2095127	10090.ENSMUSP00000052777	10090.ENSMUSP00000021283	0	0	0	0	0.128	0	0.8	0	0.818
Fgr	Pik3r5	2097932	2095127	10090.ENSMUSP00000030693	10090.ENSMUSP00000021283	0	0	0	0	0.11	0	0.8	0.057	0.817
Hsph1	Ttc12	2106054	2103231	10090.ENSMUSP00000074392	10090.ENSMUSP00000056378	0	0	0	0	0.518	0.42	0	0.399	0.817
Rasgrp3	Sos2	2108771	2101173	10090.ENSMUSP00000092828	10090.ENSMUSP00000044866	0	0	0	0.618	0	0	0.8	0.265	0.817
Cxcr6	Jak3	2103955	2103854	10090.ENSMUSP00000060776	10090.ENSMUSP00000060073	0	0	0	0	0.071	0.047	0.805	0.056	0.816
Notch1	Hes1	2097163	2095753	10090.ENSMUSP00000028288	10090.ENSMUSP00000023171	0	0	0	0	0	0.171	0.527	0.57	0.816
Ttc28	Ppil6	2114766	2110692	10090.ENSMUSP00000136116	10090.ENSMUSP00000101146	0.074	0	0	0	0.679	0.237	0	0.283	0.815
Gng8	Pik3r5	2106575	2095127	10090.ENSMUSP00000077314	10090.ENSMUSP00000021283	0	0	0	0	0	0.073	0.8	0.084	0.815
Mdh1	Ddo	2110423	2094727	10090.ENSMUSP00000099938	10090.ENSMUSP00000019977	0	0	0	0	0.053	0	0.8	0.104	0.815
Gad1-ps	Agxt2l2	2114401	2114264	10090.ENSMUSP00000133048	10090.ENSMUSP00000132190	0.318	0	0	0	0.406	0.113	0.484	0.159	0.815
Itga8	Lamb1	2097104	2093443	10090.ENSMUSP00000028106	10090.ENSMUSP00000002979	0	0	0	0	0	0	0.8	0.113	0.815
Ttc28	Nktr	2114766	2099360	10090.ENSMUSP00000136116	10090.ENSMUSP00000035112	0.074	0	0	0	0.679	0.237	0	0.283	0.815
Acaa1a	Acoxl	2100736	2097329	10090.ENSMUSP00000042351	10090.ENSMUSP00000028859	0.318	0	0	0	0.314	0	0.484	0.327	0.815
Prpf39	Luc7l	2112313	2112030	10090.ENSMUSP00000112953	10090.ENSMUSP00000110627	0	0	0	0	0.164	0.681	0	0.359	0.814
Tjp1	Jup	2110291	2093258	10090.ENSMUSP00000099652	10090.ENSMUSP00000001592	0	0	0	0	0.066	0	0.428	0.68	0.814
Itgam	Pik3r5	2110795	2095127	10090.ENSMUSP00000101849	10090.ENSMUSP00000021283	0	0	0	0	0.106	0	0.8	0.044	0.814
Tjp1	Prkch	2110291	2095206	10090.ENSMUSP00000099652	10090.ENSMUSP00000021527	0	0	0	0	0.043	0	0.8	0.108	0.814
Ears2	Dalrd3	2098699	2094616	10090.ENSMUSP00000033159	10090.ENSMUSP00000019183	0.061	0	0	0	0.27	0.667	0	0.28	0.813
Gfm2	Prpf8	2113167	2094512	10090.ENSMUSP00000125656	10090.ENSMUSP00000018449	0	0	0	0	0.151	0.768	0	0.128	0.813
Mmp2	Mmp9	2099020	2094463	10090.ENSMUSP00000034187	10090.ENSMUSP00000017881	0	0	0	0.936	0	0	0.8	0.95	0.812
Uba52	Ppie	2107186	2097843	10090.ENSMUSP00000080608	10090.ENSMUSP00000030404	0	0	0	0	0.067	0.664	0	0.451	0.812
Acss2	Aox1	2097427	2093173	10090.ENSMUSP00000029135	10090.ENSMUSP00000001027	0	0	0	0	0.055	0	0.8	0.089	0.812
H2-Ob	H2-Eb1	2108798	2106011	10090.ENSMUSP00000092985	10090.ENSMUSP00000074143	0	0	0	0.952	0.085	0	0.8	0.4	0.812
Pik3r1	Crkl	2103300	2093788	10090.ENSMUSP00000056774	10090.ENSMUSP00000006293	0	0	0	0	0.054	0.501	0.528	0.254	0.811
Itga9	Col6a2	2101054	2093204	10090.ENSMUSP00000044227	10090.ENSMUSP00000001181	0	0	0	0	0.052	0	0.8	0.081	0.81
Ppil6	Ttc12	2110692	2103231	10090.ENSMUSP00000101146	10090.ENSMUSP00000056378	0	0	0	0	0.679	0.237	0	0.283	0.809
Ttc12	Nktr	2103231	2099360	10090.ENSMUSP00000056378	10090.ENSMUSP00000035112	0	0	0	0	0.679	0.237	0	0.283	0.809
Ttc28	Hsph1	2114766	2106054	10090.ENSMUSP00000136116	10090.ENSMUSP00000074392	0.083	0	0	0	0.518	0.366	0	0.399	0.809
Sh3pxd2a	Pak1	2107128	2098659	10090.ENSMUSP00000080325	10090.ENSMUSP00000033040	0	0	0	0	0.056	0.666	0	0.441	0.808
Gad1-ps	Ears2	2114401	2098699	10090.ENSMUSP00000133048	10090.ENSMUSP00000033159	0	0	0	0	0	0	0.8	0.08	0.808
Rpl37	Rps5	2101468	2093616	10090.ENSMUSP00000046506	10090.ENSMUSP00000004554	0	0	0	0	0.745	0	0	0.276	0.808
Nhp2	Mrpl22	2112795	2094979	10090.ENSMUSP00000120014	10090.ENSMUSP00000020820	0.076	0	0	0	0.637	0.42	0	0.128	0.808
Actc1	Smarca2	2108054	2096440	10090.ENSMUSP00000087736	10090.ENSMUSP00000025862	0	0	0	0	0.055	0.652	0.289	0.276	0.808
Itga8	Lamc2	2097104	2096993	10090.ENSMUSP00000028106	10090.ENSMUSP00000027753	0	0	0	0	0.052	0	0.8	0.072	0.808
Itga9	Lamc2	2101054	2096993	10090.ENSMUSP00000044227	10090.ENSMUSP00000027753	0	0	0	0	0.049	0	0.8	0.073	0.808
Sh3pxd2b	Pak1	2101067	2098659	10090.ENSMUSP00000044276	10090.ENSMUSP00000033040	0	0	0	0	0.056	0.666	0	0.441	0.808
Ogdh	Ddo	2108446	2094727	10090.ENSMUSP00000091041	10090.ENSMUSP00000019977	0	0	0	0	0.055	0	0.8	0.067	0.808
Itga9	Col6a1	2101054	2093197	10090.ENSMUSP00000044227	10090.ENSMUSP00000001147	0	0	0	0	0.046	0.062	0.8	0.058	0.808
Ubc	Rps5	2112487	2093616	10090.ENSMUSP00000114180	10090.ENSMUSP00000004554	0	0	0	0	0.275	0.719	0	0.129	0.807
Ep300	Prkaca	2104849	2093714	10090.ENSMUSP00000066789	10090.ENSMUSP00000005606	0	0	0	0	0.053	0	0.8	0.063	0.807
Smarca4	Actc1	2109494	2108054	10090.ENSMUSP00000096547	10090.ENSMUSP00000087736	0	0	0	0	0.055	0.652	0.289	0.27	0.806
Dlg4	App	2094550	2093694	10090.ENSMUSP00000018700	10090.ENSMUSP00000005406	0	0	0	0	0.157	0.456	0	0.61	0.806
Fat1	Jup	2109445	2093258	10090.ENSMUSP00000096394	10090.ENSMUSP00000001592	0	0	0	0	0.05	0.682	0	0.411	0.806
Pik3r1	Ogt	2103300	2101283	10090.ENSMUSP00000056774	10090.ENSMUSP00000045409	0	0	0	0	0.072	0	0.8	0	0.806
Lamb2	Itga8	2105149	2097104	10090.ENSMUSP00000069087	10090.ENSMUSP00000028106	0	0	0	0	0.049	0	0.8	0.06	0.805
Plxnb2	Rac2	2102421	2099612	10090.ENSMUSP00000051731	10090.ENSMUSP00000036384	0	0	0	0	0	0.062	0.8	0	0.804
Il11ra1	Jak3	2109236	2103854	10090.ENSMUSP00000095736	10090.ENSMUSP00000060073	0	0	0	0	0	0	0.8	0.061	0.804
Sh3pxd2b	Rac2	2101067	2099612	10090.ENSMUSP00000044276	10090.ENSMUSP00000036384	0	0	0	0	0.052	0.548	0	0.579	0.804
Cacna2d4	Prkaca	2101137	2093714	10090.ENSMUSP00000044660	10090.ENSMUSP00000005606	0	0	0	0	0.051	0	0.8	0.054	0.804
Bcar1	Itga9	2113845	2101054	10090.ENSMUSP00000129584	10090.ENSMUSP00000044227	0	0	0	0	0	0	0.8	0.062	0.804
Pck1	Ddo	2097389	2094727	10090.ENSMUSP00000029017	10090.ENSMUSP00000019977	0.046	0	0	0	0.053	0	0.8	0	0.803
Arhgef10l	Rac2	2100396	2099612	10090.ENSMUSP00000040531	10090.ENSMUSP00000036384	0	0	0	0	0	0.339	0.395	0.548	0.803
Lamb2	Itga9	2105149	2101054	10090.ENSMUSP00000069087	10090.ENSMUSP00000044227	0	0	0	0	0	0	0.8	0.058	0.803
Myo10	Neo1	2111422	2104414	10090.ENSMUSP00000106087	10090.ENSMUSP00000063656	0	0	0	0	0	0.661	0.428	0.067	0.803
Cacna2d4	Rasgrp2	2101137	2100496	10090.ENSMUSP00000044660	10090.ENSMUSP00000041135	0	0	0	0	0.052	0	0.8	0	0.802
Gad1-ps	Gclc	2114401	2099291	10090.ENSMUSP00000133048	10090.ENSMUSP00000034905	0	0	0	0	0.054	0	0.8	0	0.802
Creb3l2	Prkaca	2100325	2093714	10090.ENSMUSP00000040208	10090.ENSMUSP00000005606	0	0	0	0	0	0	0.8	0.055	0.802
Ep300	Creb3l2	2104849	2100325	10090.ENSMUSP00000066789	10090.ENSMUSP00000040208	0	0	0	0	0.051	0	0.8	0	0.802
Foxo1	Ets1	2103045	2099159	10090.ENSMUSP00000055308	10090.ENSMUSP00000034534	0	0	0	0	0.074	0.674	0.193	0.283	0.802
Itga1	Parvb	2106548	2095716	10090.ENSMUSP00000077132	10090.ENSMUSP00000023072	0	0	0	0	0.054	0	0.8	0	0.802
Jak3	Pik3r5	2103854	2095127	10090.ENSMUSP00000060073	10090.ENSMUSP00000021283	0	0	0	0	0.053	0	0.8	0	0.802
Ogt	Pik3r5	2101283	2095127	10090.ENSMUSP00000045409	10090.ENSMUSP00000021283	0	0	0	0	0.047	0	0.8	0	0.801
Spna2	Cxcl12	2111843	2105777	10090.ENSMUSP00000109348	10090.ENSMUSP00000072800	0	0	0	0	0	0	0	0.801	0.801
Rpl36a	Nop10	2111771	2097232	10090.ENSMUSP00000108837	10090.ENSMUSP00000028553	0.318	0	0	0	0.72	0	0	0	0.801
Stra13	Hes1	2102191	2095753	10090.ENSMUSP00000050335	10090.ENSMUSP00000023171	0	0	0	0	0	0	0.8	0	0.8
F2r	Pik3r5	2104103	2095127	10090.ENSMUSP00000061754	10090.ENSMUSP00000021283	0	0	0	0	0	0	0.8	0	0.8
Il4i1	Pck1	2112430	2097389	10090.ENSMUSP00000113726	10090.ENSMUSP00000029017	0	0	0	0	0	0	0.8	0	0.8
Bcar1	Tns3	2113845	2094950	10090.ENSMUSP00000129584	10090.ENSMUSP00000020695	0	0	0	0	0.075	0.115	0.626	0.425	0.8
Pik3r5	Flt4	2095127	2094924	10090.ENSMUSP00000021283	10090.ENSMUSP00000020617	0	0	0	0	0	0	0.8	0	0.8
Bcar1	Itga8	2113845	2097104	10090.ENSMUSP00000129584	10090.ENSMUSP00000028106	0	0	0	0	0	0	0.8	0	0.8
Pik3r5	Kit	2095127	2093735	10090.ENSMUSP00000021283	10090.ENSMUSP00000005815	0	0	0	0	0	0	0.8	0	0.8
Scn7a	Prkaca	2100744	2093714	10090.ENSMUSP00000042405	10090.ENSMUSP00000005606	0	0	0	0	0	0	0.8	0	0.8
Cacna1i	Rasgrp2	2113106	2100496	10090.ENSMUSP00000125063	10090.ENSMUSP00000041135	0	0	0	0	0	0	0.8	0	0.8
Cacna1i	Rasgrp3	2113106	2108771	10090.ENSMUSP00000125063	10090.ENSMUSP00000092828	0	0	0	0	0	0	0.8	0	0.8
Luc7l2	Prpf8	2103029	2094512	10090.ENSMUSP00000055254	10090.ENSMUSP00000018449	0	0	0	0	0	0.771	0	0.165	0.8
Gab1	Pik3r5	2099010	2095127	10090.ENSMUSP00000034150	10090.ENSMUSP00000021283	0	0	0	0	0	0	0.8	0.044	0.8
Pdgfrb	Pik3r5	2096324	2095127	10090.ENSMUSP00000025522	10090.ENSMUSP00000021283	0	0	0	0	0	0	0.8	0	0.8
Rasgrp3	Cacna2d4	2108771	2101137	10090.ENSMUSP00000092828	10090.ENSMUSP00000044660	0	0	0	0	0	0	0.8	0	0.8
Dcaf7	Dcaf5	2103527	2102605	10090.ENSMUSP00000058168	10090.ENSMUSP00000052755	0	0	0	0	0.104	0	0.72	0.27	0.8
Il4i1	Ogdh	2112430	2108446	10090.ENSMUSP00000113726	10090.ENSMUSP00000091041	0	0	0	0	0	0	0.8	0	0.8
Smarca4	Cdkn1a	2109494	2095964	10090.ENSMUSP00000096547	10090.ENSMUSP00000023829	0	0	0	0	0.049	0.062	0.528	0.575	0.797
Atp5j2	Uqcrq	2113156	2102669	10090.ENSMUSP00000125504	10090.ENSMUSP00000053145	0	0	0	0	0.716	0.167	0	0.194	0.793
Phlpp1	Trap1	2103257	2093778	10090.ENSMUSP00000056530	10090.ENSMUSP00000006137	0	0	0	0	0.049	0.652	0	0.422	0.792
Sh3pxd2a	Rac2	2107128	2099612	10090.ENSMUSP00000080325	10090.ENSMUSP00000036384	0	0	0	0	0.052	0.548	0	0.553	0.791
Itgam	Ly6c1	2110795	2104878	10090.ENSMUSP00000101849	10090.ENSMUSP00000066954	0	0	0	0	0	0	0	0.79	0.79
Luc7l	Prpf8	2112030	2094512	10090.ENSMUSP00000110627	10090.ENSMUSP00000018449	0	0	0	0	0.077	0.771	0	0.084	0.789
Echdc2	Acoxl	2102350	2097329	10090.ENSMUSP00000051268	10090.ENSMUSP00000028859	0.318	0	0	0	0.249	0.115	0.484	0.238	0.789
Hibch	Acoxl	2101323	2097329	10090.ENSMUSP00000045606	10090.ENSMUSP00000028859	0.318	0	0	0	0.249	0.115	0.484	0.238	0.789
Nhp2	Rps14	2112795	2096320	10090.ENSMUSP00000120014	10090.ENSMUSP00000025511	0.096	0	0	0	0.4	0.553	0	0.233	0.789
Ltf	Tfrc	2099348	2095845	10090.ENSMUSP00000035077	10090.ENSMUSP00000023486	0	0	0	0	0	0.502	0	0.584	0.784
Nhp2	Rpl35	2112795	2107019	10090.ENSMUSP00000120014	10090.ENSMUSP00000079672	0.074	0	0	0	0.611	0.416	0	0.091	0.783
Ccnl1	Ccnt2	2097501	2096951	10090.ENSMUSP00000029416	10090.ENSMUSP00000027587	0	0	0	0.652	0.145	0	0.72	0.399	0.783
Ccdc85c	Hivep1	2113177	2103188	10090.ENSMUSP00000125757	10090.ENSMUSP00000056147	0	0	0	0	0	0.783	0	0	0.783
Gbp2	Ifi47	2114300	2100664	10090.ENSMUSP00000132435	10090.ENSMUSP00000041975	0	0	0	0	0.707	0	0	0.287	0.782
Dcn	Mmp9	2110657	2094463	10090.ENSMUSP00000100924	10090.ENSMUSP00000017881	0	0	0	0	0.249	0.107	0	0.701	0.782
Spna2	Dut	2111843	2107217	10090.ENSMUSP00000109348	10090.ENSMUSP00000080767	0	0	0	0	0	0	0	0.782	0.782
Spna2	Itgam	2111843	2110795	10090.ENSMUSP00000109348	10090.ENSMUSP00000101849	0	0	0	0	0	0	0	0.781	0.781
Oasl1	Rps5	2098225	2093616	10090.ENSMUSP00000031540	10090.ENSMUSP00000004554	0	0	0	0	0.275	0.681	0	0.129	0.78
Drosha	Ddx17	2108058	2103089	10090.ENSMUSP00000087762	10090.ENSMUSP00000055535	0	0	0	0	0.214	0.551	0	0.426	0.78
Itgam	Syk	2110795	2103966	10090.ENSMUSP00000101849	10090.ENSMUSP00000060828	0	0	0	0	0.155	0.061	0.133	0.717	0.779
Rbm39	Luc7l2	2111285	2103029	10090.ENSMUSP00000105216	10090.ENSMUSP00000055254	0	0	0	0	0.703	0.045	0	0.281	0.778
Foxo1	Adipoq	2103045	2095883	10090.ENSMUSP00000055308	10090.ENSMUSP00000023593	0	0	0	0	0.05	0	0	0.77	0.772
Cish	Jak3	2107417	2103854	10090.ENSMUSP00000082183	10090.ENSMUSP00000060073	0	0	0	0	0	0.108	0.528	0.501	0.771
Gfm2	Snrpf	2113167	2094789	10090.ENSMUSP00000125656	10090.ENSMUSP00000020203	0	0	0	0	0.052	0.762	0	0.069	0.771
Smarca4	Hist1h2bc	2109494	2094489	10090.ENSMUSP00000096547	10090.ENSMUSP00000018246	0	0	0	0	0.049	0.68	0	0.305	0.77
Smarca2	Hist1h2bc	2096440	2094489	10090.ENSMUSP00000025862	10090.ENSMUSP00000018246	0	0	0	0	0.049	0.68	0	0.298	0.767
Hivep1	Rbpjl	2103188	2094403	10090.ENSMUSP00000056147	10090.ENSMUSP00000017151	0	0	0	0	0.052	0.76	0	0.052	0.765
Sdad1	Nsun5	2098169	2093165	10090.ENSMUSP00000031364	10090.ENSMUSP00000000940	0	0	0	0	0.763	0.047	0	0	0.765
Rps27a	Bag3	2110414	2098688	10090.ENSMUSP00000099908	10090.ENSMUSP00000033136	0	0	0	0	0.047	0.734	0	0.145	0.764
Rac2	Prkch	2099612	2095206	10090.ENSMUSP00000036384	10090.ENSMUSP00000021527	0	0	0	0	0.093	0.403	0.26	0.481	0.764
Foxo3	Cdkn1a	2102250	2095964	10090.ENSMUSP00000050683	10090.ENSMUSP00000023829	0	0	0	0	0	0.111	0.528	0.482	0.763
Cd80	Cd83	2109741	2094281	10090.ENSMUSP00000097404	10090.ENSMUSP00000015540	0	0	0	0	0	0	0	0.762	0.762
Actc1	Myh9	2108054	2094389	10090.ENSMUSP00000087736	10090.ENSMUSP00000016771	0	0	0	0	0.094	0.514	0	0.5	0.761
Sh3pxd2a	Sh3pxd2b	2107128	2101067	10090.ENSMUSP00000080325	10090.ENSMUSP00000044276	0	0	0	0.855	0.076	0	0.72	0.768	0.76
Tyrobp	Ly86	2098577	2095315	10090.ENSMUSP00000032800	10090.ENSMUSP00000021860	0	0	0	0	0.714	0	0	0.196	0.76
Lcn2	Mmp9	2102810	2094463	10090.ENSMUSP00000053962	10090.ENSMUSP00000017881	0	0	0	0	0.113	0.111	0	0.719	0.759
Nhp2	Ddx17	2112795	2103089	10090.ENSMUSP00000120014	10090.ENSMUSP00000055535	0	0	0	0	0.683	0.238	0	0.084	0.759
Dynlt1b	Ccdc114	2115357	2100792	10090.ENSMUSP00000137171	10090.ENSMUSP00000042772	0	0	0	0	0.083	0	0.72	0.131	0.757
Ubc	Rps27a	2112487	2110414	10090.ENSMUSP00000114180	10090.ENSMUSP00000099908	0	0	0	0.943	0.254	0.679	0	0.462	0.756
Spna2	Atrn	2111843	2097297	10090.ENSMUSP00000109348	10090.ENSMUSP00000028781	0	0	0	0	0.05	0	0	0.753	0.755
Kalrn	Neo1	2112029	2104414	10090.ENSMUSP00000110611	10090.ENSMUSP00000063656	0	0	0	0	0	0.309	0.379	0.475	0.755
Actc1	Coro6	2108054	2095101	10090.ENSMUSP00000087736	10090.ENSMUSP00000021190	0	0	0	0	0.169	0.43	0	0.524	0.755
Rbm25	Prpf8	2101864	2094512	10090.ENSMUSP00000048470	10090.ENSMUSP00000018449	0	0	0	0	0.09	0.739	0	0.049	0.754
Nhp2	Ddx5	2112795	2095060	10090.ENSMUSP00000120014	10090.ENSMUSP00000021062	0	0	0	0	0.683	0.238	0	0.064	0.754
Crkl	Kit	2093788	2093735	10090.ENSMUSP00000006293	10090.ENSMUSP00000005815	0	0	0	0	0.051	0.162	0.228	0.647	0.754
Snapc4	Prpf8	2100610	2094512	10090.ENSMUSP00000041767	10090.ENSMUSP00000018449	0	0	0	0	0.149	0.705	0	0.095	0.753
Bcar1	Fgr	2113845	2097932	10090.ENSMUSP00000129584	10090.ENSMUSP00000030693	0	0	0	0	0.047	0.07	0.528	0.48	0.753
Sh3pxd2a	Fscn1	2107128	2098234	10090.ENSMUSP00000080325	10090.ENSMUSP00000031565	0	0	0	0	0	0	0.72	0.153	0.752
Ep300	Foxo1	2104849	2103045	10090.ENSMUSP00000066789	10090.ENSMUSP00000055308	0	0	0	0	0.049	0.111	0.528	0.452	0.752
Atp5j2	Atp5l	2113156	2101762	10090.ENSMUSP00000125504	10090.ENSMUSP00000047960	0	0	0	0	0.529	0.201	0	0.393	0.752
Fn1	Lcn2	2102911	2102810	10090.ENSMUSP00000054499	10090.ENSMUSP00000053962	0	0	0	0	0	0.674	0	0.27	0.751
Spna2	Nppa	2111843	2110232	10090.ENSMUSP00000109348	10090.ENSMUSP00000099520	0	0	0	0	0	0	0	0.751	0.751
Axin2	Fzd7	2102359	2100625	10090.ENSMUSP00000051331	10090.ENSMUSP00000041825	0	0	0	0	0.056	0	0.263	0.669	0.75
Bcar1	Srcin1	2113845	2110971	10090.ENSMUSP00000129584	10090.ENSMUSP00000103222	0	0	0	0	0	0.545	0	0.473	0.75
Ccnt2	Cdkn1a	2096951	2095964	10090.ENSMUSP00000027587	10090.ENSMUSP00000023829	0	0	0	0	0.054	0.081	0.72	0.094	0.749
H2-DMb1	H2-Q7	2111918	2105590	10090.ENSMUSP00000109870	10090.ENSMUSP00000071843	0	0	0	0.657	0.09	0	0.72	0.188	0.748
Lilrb4	Tyrobp	2106678	2098577	10090.ENSMUSP00000077833	10090.ENSMUSP00000032800	0	0	0	0	0.635	0	0	0.334	0.747
Prpf39	Snrpf	2112313	2094789	10090.ENSMUSP00000112953	10090.ENSMUSP00000020203	0	0	0	0	0	0.742	0	0.058	0.746
Rbm25	Snrpf	2101864	2094789	10090.ENSMUSP00000048470	10090.ENSMUSP00000020203	0	0	0	0	0	0.739	0	0.064	0.745
Dynlt1b	Bmpr2	2115357	2107700	10090.ENSMUSP00000137171	10090.ENSMUSP00000084701	0	0	0	0	0	0.109	0	0.725	0.745
Itgam	Kit	2110795	2093735	10090.ENSMUSP00000101849	10090.ENSMUSP00000005815	0	0	0	0	0	0.061	0.133	0.711	0.744
Rpl37	Mrpl22	2101468	2094979	10090.ENSMUSP00000046506	10090.ENSMUSP00000020820	0	0	0	0	0.678	0	0	0.238	0.744
Dcn	Ppie	2110657	2097843	10090.ENSMUSP00000100924	10090.ENSMUSP00000030404	0	0	0	0	0.053	0.63	0.086	0.289	0.741
Lrrc8b	Ppie	2111685	2097843	10090.ENSMUSP00000108327	10090.ENSMUSP00000030404	0	0	0	0	0.053	0.63	0.086	0.289	0.741
Lrrc58	Ppie	2106667	2097843	10090.ENSMUSP00000077779	10090.ENSMUSP00000030404	0	0	0	0	0.053	0.63	0.086	0.289	0.741
Erbb2ip	Ppie	2103482	2097843	10090.ENSMUSP00000057956	10090.ENSMUSP00000030404	0	0	0	0	0.053	0.63	0.086	0.289	0.741
Gpr125	Ppie	2098031	2097843	10090.ENSMUSP00000030971	10090.ENSMUSP00000030404	0	0	0	0	0.053	0.63	0.086	0.289	0.741
Rtn4rl1	Ppie	2110251	2097843	10090.ENSMUSP00000099572	10090.ENSMUSP00000030404	0	0	0	0	0.053	0.63	0.086	0.289	0.741
Lrrc8a	Ppie	2108741	2097843	10090.ENSMUSP00000092690	10090.ENSMUSP00000030404	0	0	0	0	0.053	0.63	0.086	0.289	0.741
Slit3	Ppie	2104861	2097843	10090.ENSMUSP00000066857	10090.ENSMUSP00000030404	0	0	0	0	0.053	0.63	0.086	0.289	0.741
Spna2	Actc1	2111843	2108054	10090.ENSMUSP00000109348	10090.ENSMUSP00000087736	0	0	0	0	0.054	0.4	0.397	0.331	0.74
Luc7l3	Prpf8	2095110	2094512	10090.ENSMUSP00000021226	10090.ENSMUSP00000018449	0	0	0	0	0	0.727	0	0.084	0.739
Aim2	Casp4	2112766	2096768	10090.ENSMUSP00000119465	10090.ENSMUSP00000027012	0	0	0	0	0.05	0.077	0.54	0.428	0.738
Fn1	Col5a1	2102911	2097160	10090.ENSMUSP00000054499	10090.ENSMUSP00000028280	0	0	0	0	0.406	0.414	0	0.308	0.738
Atp5j2	Atp6v0b	2113156	2101703	10090.ENSMUSP00000125504	10090.ENSMUSP00000047682	0	0	0	0	0.08	0	0.72	0.063	0.737
Axin2	Fzd6	2102359	2095664	10090.ENSMUSP00000051331	10090.ENSMUSP00000022906	0	0	0	0	0.056	0	0.263	0.652	0.736
Kif9	Fscn1	2103467	2098234	10090.ENSMUSP00000057896	10090.ENSMUSP00000031565	0	0	0	0	0	0	0.72	0.093	0.735
Bcar1	Nrp1	2113845	2096745	10090.ENSMUSP00000129584	10090.ENSMUSP00000026917	0	0	0	0	0	0.509	0	0.481	0.734
Rps27a	Oasl1	2110414	2098225	10090.ENSMUSP00000099908	10090.ENSMUSP00000031540	0	0	0	0.713	0.098	0.679	0	0.43	0.733
Smarca2	Tada2a	2096440	2094565	10090.ENSMUSP00000025862	10090.ENSMUSP00000018795	0	0	0	0	0.097	0.548	0	0.399	0.733
Tceb1	Ccnl1	2112095	2097501	10090.ENSMUSP00000111009	10090.ENSMUSP00000029416	0	0	0	0	0.062	0	0.72	0.066	0.733
Kif9	Sh3pxd2b	2103467	2101067	10090.ENSMUSP00000057896	10090.ENSMUSP00000044276	0	0	0	0	0	0.066	0.72	0.063	0.733
Sh3pxd2a	Kif9	2107128	2103467	10090.ENSMUSP00000080325	10090.ENSMUSP00000057896	0	0	0	0	0	0.066	0.72	0.063	0.733
Smarca4	Ep300	2109494	2104849	10090.ENSMUSP00000096547	10090.ENSMUSP00000066789	0	0	0	0	0.119	0.236	0.379	0.437	0.733
Smarca4	Tada2a	2109494	2094565	10090.ENSMUSP00000096547	10090.ENSMUSP00000018795	0	0	0	0	0.097	0.548	0	0.399	0.733
Dll4	Efnb2	2110252	2093221	10090.ENSMUSP00000099575	10090.ENSMUSP00000001319	0	0	0	0	0	0	0	0.73	0.731
Spna2	Ednrb	2111843	2095606	10090.ENSMUSP00000109348	10090.ENSMUSP00000022718	0	0	0	0	0.067	0.05	0	0.721	0.731
Cdkn1a	Ctgf	2095964	2094783	10090.ENSMUSP00000023829	10090.ENSMUSP00000020171	0	0	0	0	0	0.387	0	0.58	0.731
Gfm2	Rpl35	2113167	2107019	10090.ENSMUSP00000125656	10090.ENSMUSP00000079672	0.318	0	0	0	0.523	0	0	0.238	0.73
Ebna1bp2	Pinx1	2097873	2095521	10090.ENSMUSP00000030501	10090.ENSMUSP00000022528	0	0	0	0	0.73	0	0	0	0.73
Notch1	Jup	2097163	2093258	10090.ENSMUSP00000028288	10090.ENSMUSP00000001592	0	0	0	0	0.06	0.102	0.361	0.555	0.728
Ets1	Flt4	2099159	2094924	10090.ENSMUSP00000034534	10090.ENSMUSP00000020617	0	0	0	0	0.067	0.079	0.428	0.512	0.728
Bcr	Pdgfrb	2113279	2096324	10090.ENSMUSP00000126377	10090.ENSMUSP00000025522	0	0	0	0	0	0.11	0.141	0.672	0.728
Ccnl2	Ccnt2	2098023	2096951	10090.ENSMUSP00000030944	10090.ENSMUSP00000027587	0	0	0	0.658	0.343	0	0.54	0.416	0.727
Sh3pxd2b	Fscn1	2101067	2098234	10090.ENSMUSP00000044276	10090.ENSMUSP00000031565	0	0	0	0	0.067	0	0.72	0	0.727
Pdpr	Gsr	2101502	2098951	10090.ENSMUSP00000046639	10090.ENSMUSP00000033992	0.318	0	0	0	0.102	0	0.484	0.239	0.727
Mapk15	Ptprg	2107981	2095446	10090.ENSMUSP00000087098	10090.ENSMUSP00000022264	0	0	0	0	0.054	0.497	0.209	0.36	0.726
Spna2	Pik3r1	2111843	2103300	10090.ENSMUSP00000109348	10090.ENSMUSP00000056774	0	0	0	0	0.042	0	0.22	0.663	0.726
Cpeb1	App	2115303	2093694	10090.ENSMUSP00000137079	10090.ENSMUSP00000005406	0	0	0	0	0	0.535	0	0.433	0.725
Dffb	Casp7	2098001	2096500	10090.ENSMUSP00000030893	10090.ENSMUSP00000026062	0	0	0	0	0	0	0.404	0.557	0.725
Mri1	Pnp2	2112926	2108903	10090.ENSMUSP00000122623	10090.ENSMUSP00000093615	0.318	0	0	0	0.098	0	0.484	0.238	0.725
Pik3r1	Jup	2103300	2093258	10090.ENSMUSP00000056774	10090.ENSMUSP00000001592	0	0	0	0	0	0.545	0.361	0.128	0.724
Erc1	Ccnt2	2098438	2096951	10090.ENSMUSP00000032279	10090.ENSMUSP00000027587	0	0	0	0	0.052	0	0.72	0	0.723
Trmt61a	Sdad1	2107396	2098169	10090.ENSMUSP00000082011	10090.ENSMUSP00000031364	0	0	0	0	0.722	0	0	0	0.722
Luc7l2	Luc7l3	2103029	2095110	10090.ENSMUSP00000055254	10090.ENSMUSP00000021226	0	0	0	0.763	0.333	0.554	0	0.457	0.722
Erc1	Cdkn1a	2098438	2095964	10090.ENSMUSP00000032279	10090.ENSMUSP00000023829	0	0	0	0	0	0	0.72	0.045	0.721
Actc1	Phlpp1	2108054	2103257	10090.ENSMUSP00000087736	10090.ENSMUSP00000056530	0	0	0	0	0.052	0.408	0	0.543	0.721
Scnn1a	Scn3b	2107100	2102409	10090.ENSMUSP00000080164	10090.ENSMUSP00000051627	0	0	0	0	0	0	0.72	0	0.72
Chd4	Bahd1	2103853	2100855	10090.ENSMUSP00000060054	10090.ENSMUSP00000043130	0	0	0	0	0	0	0.72	0	0.72
Itga1	Tspan32	2106548	2094010	10090.ENSMUSP00000077132	10090.ENSMUSP00000009396	0	0	0	0	0	0	0.72	0	0.72
Rcor1	Xrcc6	2112201	2105075	10090.ENSMUSP00000112089	10090.ENSMUSP00000068559	0	0	0	0	0	0	0.72	0	0.72
Txlng	Tln1	2100030	2097776	10090.ENSMUSP00000038615	10090.ENSMUSP00000030187	0	0	0	0	0	0.554	0	0.399	0.72
Phlpp1	Dlg4	2103257	2094550	10090.ENSMUSP00000056530	10090.ENSMUSP00000018700	0.329	0	0	0	0.116	0.213	0	0.47	0.719
Ddx55	Ddx5	2105322	2095060	10090.ENSMUSP00000070279	10090.ENSMUSP00000021062	0	0	0.524	0.684	0.558	0.174	0	0.413	0.719
Uba52	Oasl1	2107186	2098225	10090.ENSMUSP00000080608	10090.ENSMUSP00000031540	0	0	0	0	0.269	0.594	0	0.13	0.719
Tgfbr2	Ctgf	2104196	2094783	10090.ENSMUSP00000062333	10090.ENSMUSP00000020171	0	0	0	0	0	0	0.528	0.427	0.717
Fn1	Pdgfrb	2102911	2096324	10090.ENSMUSP00000054499	10090.ENSMUSP00000025522	0	0	0	0	0.105	0.062	0.361	0.535	0.717
Spna2	Tjp1	2111843	2110291	10090.ENSMUSP00000109348	10090.ENSMUSP00000099652	0	0	0	0	0.101	0.067	0	0.688	0.716
Cd80	Cd8a	2109741	2105019	10090.ENSMUSP00000097404	10090.ENSMUSP00000068123	0	0	0	0	0	0	0.528	0.421	0.715
Ctgf	Pdgfb	2094783	2093117	10090.ENSMUSP00000020171	10090.ENSMUSP00000000500	0	0	0	0	0.116	0	0	0.691	0.715
Actc1	Pak1	2108054	2098659	10090.ENSMUSP00000087736	10090.ENSMUSP00000033040	0	0	0	0	0.05	0.169	0.397	0.472	0.715
Spna2	Prkaca	2111843	2093714	10090.ENSMUSP00000109348	10090.ENSMUSP00000005606	0	0	0	0	0.102	0.074	0	0.683	0.714
Spna2	Kit	2111843	2093735	10090.ENSMUSP00000109348	10090.ENSMUSP00000005815	0	0	0	0	0.052	0.112	0.063	0.68	0.714
Ddx55	Ddx17	2105322	2103089	10090.ENSMUSP00000070279	10090.ENSMUSP00000055535	0	0	0.523	0.698	0.558	0.174	0	0.413	0.714
Sos2	Araf	2101173	2093199	10090.ENSMUSP00000044866	10090.ENSMUSP00000001155	0	0	0	0	0.055	0.461	0	0.482	0.713
Sfrp1	Dvl1	2098938	2098025	10090.ENSMUSP00000033952	10090.ENSMUSP00000030948	0	0	0	0	0.047	0.205	0.215	0.574	0.712
Oasl1	Uba1	2098225	2093313	10090.ENSMUSP00000031540	10090.ENSMUSP00000001989	0	0	0	0	0.054	0.348	0.145	0.519	0.712
Ppie	Trap1	2097843	2093778	10090.ENSMUSP00000030404	10090.ENSMUSP00000006137	0.047	0	0	0	0.17	0.308	0.189	0.45	0.711
Ubc	Rps14	2112487	2096320	10090.ENSMUSP00000114180	10090.ENSMUSP00000025511	0	0	0	0	0.206	0.648	0	0.045	0.711
Ubqln2	Uba1	2103321	2093313	10090.ENSMUSP00000056888	10090.ENSMUSP00000001989	0	0	0	0	0.143	0.348	0.145	0.465	0.71
Dact1	Dvl1	2112650	2098025	10090.ENSMUSP00000117169	10090.ENSMUSP00000030948	0	0	0	0	0	0.617	0	0.273	0.71
Gclc	Gsr	2099291	2098951	10090.ENSMUSP00000034905	10090.ENSMUSP00000033992	0	0	0	0	0.225	0	0	0.641	0.71
Bcar1	Pik3r1	2113845	2103300	10090.ENSMUSP00000129584	10090.ENSMUSP00000056774	0	0	0	0	0	0.211	0.528	0.282	0.709
Flt4	Efnb2	2094924	2093221	10090.ENSMUSP00000020617	10090.ENSMUSP00000001319	0	0	0	0	0.054	0.315	0.1	0.559	0.708
Nppa	Tnni3	2110232	2109464	10090.ENSMUSP00000099520	10090.ENSMUSP00000096458	0	0	0	0	0.425	0	0	0.511	0.707
Rgs11	Gna12	2096165	2093063	10090.ENSMUSP00000025020	10090.ENSMUSP00000000153	0	0	0	0	0.052	0.424	0.438	0.158	0.707
Pdgfrb	Mmp9	2096324	2094463	10090.ENSMUSP00000025522	10090.ENSMUSP00000017881	0	0	0	0	0	0.061	0.147	0.664	0.707
Bcr	Jak3	2113279	2103854	10090.ENSMUSP00000126377	10090.ENSMUSP00000060073	0	0	0	0	0.054	0.107	0.439	0.455	0.707
Fn1	Flt4	2102911	2094924	10090.ENSMUSP00000054499	10090.ENSMUSP00000020617	0	0	0	0	0	0.062	0.528	0.39	0.706
Mapk15	Ptpn18	2107981	2096859	10090.ENSMUSP00000087098	10090.ENSMUSP00000027302	0	0	0	0	0.053	0.486	0.209	0.326	0.705
Rab11fip3	Rab11fip5	2112399	2103552	10090.ENSMUSP00000113521	10090.ENSMUSP00000058305	0	0	0	0	0.083	0.107	0	0.668	0.705
Cxcl12	Fn1	2105777	2102911	10090.ENSMUSP00000072800	10090.ENSMUSP00000054499	0	0	0	0	0.102	0.111	0	0.661	0.705
Rbm39	Rbm25	2111285	2101864	10090.ENSMUSP00000105216	10090.ENSMUSP00000048470	0	0	0	0	0.553	0.239	0	0.204	0.705
Hsd3b7	Cyp51	2099583	2093243	10090.ENSMUSP00000036245	10090.ENSMUSP00000001507	0.07	0	0	0	0.052	0.369	0.383	0.272	0.704
Ncf2	Xdh	2096994	2096113	10090.ENSMUSP00000027754	10090.ENSMUSP00000024866	0	0	0	0	0	0	0	0.704	0.704
Wdr83	Ppie	2108447	2097843	10090.ENSMUSP00000091048	10090.ENSMUSP00000030404	0	0	0	0	0.121	0.676	0	0	0.703
Smarca4	Ddx5	2109494	2095060	10090.ENSMUSP00000096547	10090.ENSMUSP00000021062	0	0	0	0	0.11	0.483	0	0.403	0.702
Bcar1	Pdgfrb	2113845	2096324	10090.ENSMUSP00000129584	10090.ENSMUSP00000025522	0	0	0	0	0	0.064	0.528	0.379	0.701
Smarca4	Dnmt1	2109494	2093584	10090.ENSMUSP00000096547	10090.ENSMUSP00000004202	0.318	0	0	0	0.12	0.105	0	0.508	0.7
Actc1	Rac2	2108054	2099612	10090.ENSMUSP00000087736	10090.ENSMUSP00000036384	0	0	0	0	0	0.103	0.32	0.547	0.7
Aopep	Drosha	2108225	2108058	10090.ENSMUSP00000089148	10090.ENSMUSP00000087762	0	0	0	0	0	0.062	0	0.693	0.7
Pik3r1	Foxo3	2103300	2102250	10090.ENSMUSP00000056774	10090.ENSMUSP00000050683	0	0	0	0	0	0.048	0	0.696	0.699
Smarca4	Kdm4a	2109494	2109193	10090.ENSMUSP00000096547	10090.ENSMUSP00000095524	0	0	0	0	0.245	0.44	0	0.34	0.697
Sft2d1	Prr18	2112657	2105139	10090.ENSMUSP00000117294	10090.ENSMUSP00000069019	0	0	0	0	0	0	0	0.697	0.697
Notch1	Flt4	2097163	2094924	10090.ENSMUSP00000028288	10090.ENSMUSP00000020617	0.046	0	0	0	0.053	0.169	0.051	0.64	0.697
Tox2	Smarca4	2113257	2109494	10090.ENSMUSP00000126243	10090.ENSMUSP00000096547	0	0	0	0	0.053	0.488	0.356	0.145	0.697
Tox2	Smarca2	2113257	2096440	10090.ENSMUSP00000126243	10090.ENSMUSP00000025862	0	0	0	0	0.053	0.488	0.356	0.145	0.697
Nol12	Ebna1bp2	2112593	2097873	10090.ENSMUSP00000116103	10090.ENSMUSP00000030501	0	0	0	0	0.67	0.068	0	0.093	0.697
Pard6b	Dlg4	2102584	2094550	10090.ENSMUSP00000052619	10090.ENSMUSP00000018700	0	0	0	0	0.051	0.212	0.288	0.497	0.696
Nhp2	Snrpf	2112795	2094789	10090.ENSMUSP00000120014	10090.ENSMUSP00000020203	0	0	0	0	0.642	0.185	0	0	0.696
Srrm2	Snapc4	2107851	2100610	10090.ENSMUSP00000085993	10090.ENSMUSP00000041767	0	0	0	0	0.098	0.675	0	0.047	0.696
Cthrc1	Fzd6	2105282	2095664	10090.ENSMUSP00000070018	10090.ENSMUSP00000022906	0	0	0	0	0	0	0.528	0.381	0.695
Gria1	Pick1	2101106	2094492	10090.ENSMUSP00000044494	10090.ENSMUSP00000018295	0	0	0	0	0.045	0.076	0	0.682	0.695
Luc7l	Snrpf	2112030	2094789	10090.ENSMUSP00000110627	10090.ENSMUSP00000020203	0	0	0	0	0.083	0.681	0	0	0.695
Nhp2	Sdad1	2112795	2098169	10090.ENSMUSP00000120014	10090.ENSMUSP00000031364	0	0	0	0	0.693	0.047	0	0	0.695
Gtf2a2	Rtel1	2112397	2102665	10090.ENSMUSP00000113501	10090.ENSMUSP00000053120	0	0	0	0	0	0.694	0	0	0.694
Ep300	Cdkn1a	2104849	2095964	10090.ENSMUSP00000066789	10090.ENSMUSP00000023829	0	0	0	0	0.049	0.111	0.528	0.323	0.694
Smarca4	Chd4	2109494	2103853	10090.ENSMUSP00000096547	10090.ENSMUSP00000060054	0	0	0	0.671	0.466	0.236	0.135	0.624	0.693
Cmss1	Ebna1bp2	2111938	2097873	10090.ENSMUSP00000110011	10090.ENSMUSP00000030501	0	0	0	0	0.693	0	0	0	0.693
Slit3	Neo1	2104861	2104414	10090.ENSMUSP00000066857	10090.ENSMUSP00000063656	0	0	0	0	0.085	0	0	0.676	0.691
Spna2	Tln1	2111843	2097776	10090.ENSMUSP00000109348	10090.ENSMUSP00000030187	0	0	0	0	0.055	0.091	0.528	0.329	0.691
Echdc2	Acss2	2102350	2097427	10090.ENSMUSP00000051268	10090.ENSMUSP00000029135	0.05	0	0	0	0.226	0.068	0.478	0.267	0.691
Lcn2	App	2102810	2093694	10090.ENSMUSP00000053962	10090.ENSMUSP00000005406	0	0	0	0	0	0.674	0	0.089	0.69
Phlpp1	Gna12	2103257	2093063	10090.ENSMUSP00000056530	10090.ENSMUSP00000000153	0	0	0	0	0.094	0.378	0	0.495	0.69
Polr2k	Nop10	2102461	2097232	10090.ENSMUSP00000051968	10090.ENSMUSP00000028553	0	0	0	0	0.689	0	0	0	0.689
Gfm2	Prpf4b	2113167	2106528	10090.ENSMUSP00000125656	10090.ENSMUSP00000077019	0	0	0	0	0.076	0.676	0	0.044	0.689
Srpk1	Rbm39	2112602	2111285	10090.ENSMUSP00000116259	10090.ENSMUSP00000105216	0	0	0	0	0.067	0.489	0	0.4	0.688
Gfm2	Srrm2	2113167	2107851	10090.ENSMUSP00000125656	10090.ENSMUSP00000085993	0	0	0	0	0.052	0.678	0	0.063	0.688
Dlg4	Jup	2094550	2093258	10090.ENSMUSP00000018700	10090.ENSMUSP00000001592	0.046	0	0	0	0.086	0.101	0.335	0.49	0.686
Slirp	Prpf8	2113136	2094512	10090.ENSMUSP00000125341	10090.ENSMUSP00000018449	0	0	0	0	0.052	0.664	0	0.091	0.685
Nhp2	Timm13	2112795	2094865	10090.ENSMUSP00000120014	10090.ENSMUSP00000020440	0	0	0	0	0.685	0	0	0	0.685
Hivep1	Dvl1	2103188	2098025	10090.ENSMUSP00000056147	10090.ENSMUSP00000030948	0	0	0	0	0.076	0.673	0	0	0.685
Foxo1	Pdk4	2103045	2094683	10090.ENSMUSP00000055308	10090.ENSMUSP00000019721	0	0	0	0	0.049	0	0	0.682	0.685
Vgll3	Tead1	2114159	2103942	10090.ENSMUSP00000131500	10090.ENSMUSP00000060671	0	0	0	0	0.077	0	0	0.672	0.685
Snapc4	Snrpf	2100610	2094789	10090.ENSMUSP00000041767	10090.ENSMUSP00000020203	0	0	0	0	0	0.684	0	0	0.684
Arhgef10l	Ap1b1	2100396	2093997	10090.ENSMUSP00000040531	10090.ENSMUSP00000009234	0	0	0	0	0	0.684	0	0	0.684
Ap4b1	Arhgef10l	2101063	2100396	10090.ENSMUSP00000044262	10090.ENSMUSP00000040531	0	0	0	0	0	0.684	0	0	0.684
Ncrna00085	Drosha	2113679	2108058	10090.ENSMUSP00000128732	10090.ENSMUSP00000087762	0	0	0	0	0	0	0	0.684	0.684
Srsf5	Rbm39	2111399	2111285	10090.ENSMUSP00000105981	10090.ENSMUSP00000105216	0	0	0	0	0.164	0.309	0	0.495	0.683
Agrn	Spna2	2115724	2111843	10090.ENSMUSP00000137931	10090.ENSMUSP00000109348	0	0	0	0	0.056	0	0.215	0.606	0.682
Hibch	Acss2	2101323	2097427	10090.ENSMUSP00000045606	10090.ENSMUSP00000029135	0.05	0	0	0	0.243	0.068	0.478	0.231	0.682
Akr1b8	Dusp12	2100336	2097059	10090.ENSMUSP00000040244	10090.ENSMUSP00000027970	0	0	0	0	0.052	0	0	0.678	0.682
Tjp1	Notch1	2110291	2097163	10090.ENSMUSP00000099652	10090.ENSMUSP00000028288	0	0	0	0	0.053	0.602	0	0.221	0.681
Luc7l2	Snrpf	2103029	2094789	10090.ENSMUSP00000055254	10090.ENSMUSP00000020203	0	0	0	0	0	0.681	0	0	0.681
Tgfbr2	Eng	2104196	2094026	10090.ENSMUSP00000062333	10090.ENSMUSP00000009705	0	0	0	0	0	0.531	0	0.345	0.68
Pck1	Adipoq	2097389	2095883	10090.ENSMUSP00000029017	10090.ENSMUSP00000023593	0	0	0	0	0.182	0	0	0.624	0.68
Srsf1	Tia1	2112831	2108867	10090.ENSMUSP00000120595	10090.ENSMUSP00000093425	0	0	0	0	0.159	0.409	0	0.408	0.68
Rps27a	Ube2b	2110414	2094938	10090.ENSMUSP00000099908	10090.ENSMUSP00000020657	0	0	0	0	0.049	0.319	0	0.545	0.679
Smarca4	Notch1	2109494	2097163	10090.ENSMUSP00000096547	10090.ENSMUSP00000028288	0	0	0	0	0.056	0.557	0.071	0.269	0.679
Oasl1	Ube2b	2098225	2094938	10090.ENSMUSP00000031540	10090.ENSMUSP00000020657	0	0	0	0	0.049	0.319	0	0.543	0.678
Uba52	Ubqln2	2107186	2103321	10090.ENSMUSP00000080608	10090.ENSMUSP00000056888	0	0	0	0	0.269	0.533	0	0.13	0.677
Ube2b	Rev3l	2094938	2094729	10090.ENSMUSP00000020657	10090.ENSMUSP00000019986	0	0	0	0	0.081	0.227	0	0.582	0.677
Dcn	Col5a1	2110657	2097160	10090.ENSMUSP00000100924	10090.ENSMUSP00000028280	0	0	0	0	0.263	0.111	0.36	0.32	0.676
Spna2	2018-03-07	2111843	2105128	10090.ENSMUSP00000109348	10090.ENSMUSP00000068961	0	0	0	0	0.054	0	0	0.671	0.676
Slirp	Pdcd5	2113136	2112434	10090.ENSMUSP00000125341	10090.ENSMUSP00000113761	0	0	0	0	0.676	0	0	0	0.676
Gng8	Gna12	2106575	2093063	10090.ENSMUSP00000077314	10090.ENSMUSP00000000153	0	0	0	0	0.049	0.396	0.458	0.08	0.675
Dbp	Nr1d1	2107023	2105204	10090.ENSMUSP00000079693	10090.ENSMUSP00000069505	0	0	0	0	0.502	0	0	0.374	0.675
Spna2	Pdgfrb	2111843	2096324	10090.ENSMUSP00000109348	10090.ENSMUSP00000025522	0	0	0	0	0.052	0.112	0.063	0.637	0.675
Phlpp1	Rac2	2103257	2099612	10090.ENSMUSP00000056530	10090.ENSMUSP00000036384	0.069	0	0	0	0.053	0.316	0.125	0.48	0.675
Ggt5	Rgs11	2105636	2096165	10090.ENSMUSP00000072074	10090.ENSMUSP00000025020	0	0	0	0	0	0	0	0.674	0.674
Luc7l3	Snrpf	2095110	2094789	10090.ENSMUSP00000021226	10090.ENSMUSP00000020203	0	0	0	0	0	0.674	0	0	0.674
Fn1	Lox	2102911	2096288	10090.ENSMUSP00000054499	10090.ENSMUSP00000025409	0	0	0	0	0.354	0.107	0	0.481	0.674
Bcar1	Syk	2113845	2103966	10090.ENSMUSP00000129584	10090.ENSMUSP00000060828	0	0	0	0	0	0.064	0.528	0.322	0.674
Dut	Rev3l	2107217	2094729	10090.ENSMUSP00000080767	10090.ENSMUSP00000019986	0	0	0	0	0.216	0.215	0	0.512	0.673
Slirp	Snrpf	2113136	2094789	10090.ENSMUSP00000125341	10090.ENSMUSP00000020203	0	0	0	0	0.205	0.596	0	0.06	0.672
Diap1	Actc1	2112134	2108054	10090.ENSMUSP00000111297	10090.ENSMUSP00000087736	0	0	0	0	0	0.17	0.397	0.399	0.672
Phlpp1	Ankrd16	2103257	2102476	10090.ENSMUSP00000056530	10090.ENSMUSP00000052056	0	0	0	0	0.079	0.419	0.103	0.398	0.672
Notch1	App	2097163	2093694	10090.ENSMUSP00000028288	10090.ENSMUSP00000005406	0	0	0	0	0.052	0.107	0	0.642	0.671
Mapk15	Dusp12	2107981	2097059	10090.ENSMUSP00000087098	10090.ENSMUSP00000027970	0	0	0	0	0.051	0.418	0.194	0.349	0.671
Phlpp1	Tanc1	2103257	2099536	10090.ENSMUSP00000056530	10090.ENSMUSP00000036003	0	0	0	0	0.054	0.419	0.103	0.411	0.671
Dut	Casp4	2107217	2096768	10090.ENSMUSP00000080767	10090.ENSMUSP00000027012	0	0	0	0	0.063	0	0	0.663	0.671
Phlpp1	Kank2	2103257	2099218	10090.ENSMUSP00000056530	10090.ENSMUSP00000034717	0	0	0	0	0.077	0.419	0.103	0.398	0.671
Marcks	Prkch	2108347	2095206	10090.ENSMUSP00000090245	10090.ENSMUSP00000021527	0	0	0	0	0	0.1	0.328	0.499	0.671
BC006779	Drosha	2111161	2108058	10090.ENSMUSP00000104459	10090.ENSMUSP00000087762	0.069	0	0	0	0.101	0.328	0	0.483	0.67
Spna2	Tns3	2111843	2094950	10090.ENSMUSP00000109348	10090.ENSMUSP00000020695	0	0	0	0	0	0.338	0.485	0.111	0.67
Spna2	Fam82b	2111843	2097682	10090.ENSMUSP00000109348	10090.ENSMUSP00000029888	0	0	0	0	0	0	0	0.669	0.669
Syngap1	Gria1	2107080	2101106	10090.ENSMUSP00000080038	10090.ENSMUSP00000044494	0	0	0	0	0.123	0.392	0	0.428	0.669
Itgam	Mmp2	2110795	2099020	10090.ENSMUSP00000101849	10090.ENSMUSP00000034187	0	0	0	0	0.045	0	0.528	0.325	0.669
Spna2	Ogdh	2111843	2108446	10090.ENSMUSP00000109348	10090.ENSMUSP00000091041	0	0	0	0	0.053	0.135	0	0.628	0.669
Spna2	Adipoq	2111843	2095883	10090.ENSMUSP00000109348	10090.ENSMUSP00000023593	0	0	0	0	0.053	0	0	0.664	0.668
Zmiz1	Smarca4	2113084	2109494	10090.ENSMUSP00000124863	10090.ENSMUSP00000096547	0	0	0	0	0.102	0.596	0	0.157	0.668
Slc6a2	Pick1	2105761	2094492	10090.ENSMUSP00000072709	10090.ENSMUSP00000018295	0	0	0	0	0.052	0.47	0	0.39	0.667
Nktr	Trap1	2099360	2093778	10090.ENSMUSP00000035112	10090.ENSMUSP00000006137	0.047	0	0	0	0.124	0.407	0	0.406	0.666
Pnp2	Aox1	2108903	2093173	10090.ENSMUSP00000093615	10090.ENSMUSP00000001027	0	0	0	0	0.054	0	0.662	0	0.666
Notch1	Mmp9	2097163	2094463	10090.ENSMUSP00000028288	10090.ENSMUSP00000017881	0	0	0	0	0.051	0	0.069	0.652	0.666
Pkmyt1	Plk2	2096052	2095427	10090.ENSMUSP00000024701	10090.ENSMUSP00000022212	0	0	0	0.64	0.113	0.416	0.288	0.486	0.666
Dcn	Col5a2	2110657	2107581	10090.ENSMUSP00000100924	10090.ENSMUSP00000083620	0	0	0	0	0.24	0.075	0.36	0.344	0.665
Bcr	Fgr	2113279	2097932	10090.ENSMUSP00000126377	10090.ENSMUSP00000030693	0	0	0	0	0.044	0.1	0.215	0.561	0.664
Spna2	Xdh	2111843	2096113	10090.ENSMUSP00000109348	10090.ENSMUSP00000024866	0	0	0	0	0	0	0	0.663	0.663
Spna2	Vmp1	2111843	2094495	10090.ENSMUSP00000109348	10090.ENSMUSP00000018315	0	0	0	0	0	0	0	0.663	0.663
Spna2	Lox	2111843	2096288	10090.ENSMUSP00000109348	10090.ENSMUSP00000025409	0	0	0	0	0	0	0	0.663	0.663
Ncrna00085	Aopep	2113679	2108225	10090.ENSMUSP00000128732	10090.ENSMUSP00000089148	0	0	0	0	0	0	0	0.663	0.663
Bcr	Ighg2c	2113279	2110498	10090.ENSMUSP00000126377	10090.ENSMUSP00000100212	0	0	0	0	0	0	0	0.663	0.663
Uaca	Phlpp1	2104155	2103257	10090.ENSMUSP00000062047	10090.ENSMUSP00000056530	0	0	0	0	0.054	0.419	0.103	0.398	0.663
Phlpp1	Notch1	2103257	2097163	10090.ENSMUSP00000056530	10090.ENSMUSP00000028288	0	0	0	0	0.054	0.419	0.103	0.398	0.663
Spna2	Slc6a2	2111843	2105761	10090.ENSMUSP00000109348	10090.ENSMUSP00000072709	0	0	0	0	0	0	0	0.662	0.662
Bcr	Foxo3	2113279	2102250	10090.ENSMUSP00000126377	10090.ENSMUSP00000050683	0	0	0	0	0	0	0	0.662	0.662
Ighg2c	Dusp12	2110498	2097059	10090.ENSMUSP00000100212	10090.ENSMUSP00000027970	0	0	0	0	0	0	0	0.661	0.661
Cmss1	Ddx17	2111938	2103089	10090.ENSMUSP00000110011	10090.ENSMUSP00000055535	0	0	0	0	0.661	0	0	0	0.661
Tnrc6a	Drosha	2108540	2108058	10090.ENSMUSP00000091595	10090.ENSMUSP00000087762	0	0	0	0	0.091	0	0	0.642	0.661
Itgam	Cxcl12	2110795	2105777	10090.ENSMUSP00000101849	10090.ENSMUSP00000072800	0	0	0	0	0	0	0	0.661	0.661
Cmss1	Ddx5	2111938	2095060	10090.ENSMUSP00000110011	10090.ENSMUSP00000021062	0	0	0	0	0.661	0	0	0	0.661
Jak3	Crkl	2103854	2093788	10090.ENSMUSP00000060073	10090.ENSMUSP00000006293	0	0	0	0	0.051	0.162	0.528	0.202	0.66
BC006779	Ddx5	2111161	2095060	10090.ENSMUSP00000104459	10090.ENSMUSP00000021062	0.07	0	0	0	0.095	0.396	0	0.409	0.659
Pdgfrb	Crkl	2096324	2093788	10090.ENSMUSP00000025522	10090.ENSMUSP00000006293	0	0	0	0	0.051	0.172	0.428	0.331	0.659
Prkaca	Gna12	2093714	2093063	10090.ENSMUSP00000005606	10090.ENSMUSP00000000153	0	0	0	0	0.092	0.208	0.172	0.494	0.659
Ep300	Smarca2	2104849	2096440	10090.ENSMUSP00000066789	10090.ENSMUSP00000025862	0	0	0	0	0.095	0.236	0.379	0.298	0.658
Furin	Fn1	2110939	2102911	10090.ENSMUSP00000102985	10090.ENSMUSP00000054499	0	0	0	0	0	0.413	0	0.442	0.658
Ets1	Mmp2	2099159	2099020	10090.ENSMUSP00000034534	10090.ENSMUSP00000034187	0	0	0	0	0.049	0.047	0.16	0.603	0.657
Oasl1	Rps14	2098225	2096320	10090.ENSMUSP00000031540	10090.ENSMUSP00000025511	0	0	0	0	0.171	0.601	0	0.045	0.656
Kif9	Gem	2103467	2097674	10090.ENSMUSP00000057896	10090.ENSMUSP00000029868	0	0	0	0	0	0.109	0.061	0.622	0.656
Kalrn	Dlg4	2112029	2094550	10090.ENSMUSP00000110611	10090.ENSMUSP00000018700	0	0	0	0	0.125	0.392	0	0.405	0.656
Fgr	Crkl	2097932	2093788	10090.ENSMUSP00000030693	10090.ENSMUSP00000006293	0	0	0	0	0.052	0.162	0.309	0.448	0.656
Nrp1	Pdgfrb	2096745	2096324	10090.ENSMUSP00000026917	10090.ENSMUSP00000025522	0	0	0	0	0.084	0.212	0.361	0.343	0.656
BC006779	Ddx17	2111161	2103089	10090.ENSMUSP00000104459	10090.ENSMUSP00000055535	0.07	0	0	0	0.095	0.396	0	0.401	0.655
Dlg4	Pick1	2094550	2094492	10090.ENSMUSP00000018700	10090.ENSMUSP00000018295	0	0	0	0	0.051	0	0	0.65	0.654
Fn1	Kit	2102911	2093735	10090.ENSMUSP00000054499	10090.ENSMUSP00000005815	0	0	0	0	0	0.062	0.264	0.54	0.654
Tln1	Tns3	2097776	2094950	10090.ENSMUSP00000030187	10090.ENSMUSP00000020695	0	0	0	0	0	0	0.584	0.201	0.653
Tns3	Crkl	2094950	2093788	10090.ENSMUSP00000020695	10090.ENSMUSP00000006293	0	0	0	0	0.122	0.062	0.584	0.107	0.653
Fxyd5	Emp3	2113021	2099781	10090.ENSMUSP00000124203	10090.ENSMUSP00000037289	0	0	0	0	0.633	0	0	0.095	0.653
BC006779	Eif4a2	2111161	2095885	10090.ENSMUSP00000104459	10090.ENSMUSP00000023599	0.07	0	0	0	0.095	0.396	0	0.398	0.653
Ucp2	Adipoq	2112851	2095883	10090.ENSMUSP00000120967	10090.ENSMUSP00000023593	0	0	0	0	0	0	0	0.652	0.652
Hsd3b7	Cyp27a1	2099583	2096868	10090.ENSMUSP00000036245	10090.ENSMUSP00000027356	0.07	0	0	0	0.117	0.115	0.383	0.34	0.65
Bdh2	Acaa1a	2114093	2100736	10090.ENSMUSP00000131111	10090.ENSMUSP00000042351	0.046	0	0	0	0.101	0	0.484	0.303	0.65
Syk	Rac2	2103966	2099612	10090.ENSMUSP00000060828	10090.ENSMUSP00000036384	0	0	0	0	0.335	0.167	0.057	0.408	0.649
Phlpp1	Gem	2103257	2097674	10090.ENSMUSP00000056530	10090.ENSMUSP00000029868	0.069	0	0	0	0.049	0.316	0.058	0.48	0.649
S1pr3	Pik3r1	2107766	2103300	10090.ENSMUSP00000085293	10090.ENSMUSP00000056774	0	0	0	0	0	0	0.439	0.399	0.648
Ide	App	2112879	2093694	10090.ENSMUSP00000121358	10090.ENSMUSP00000005406	0	0	0	0	0.043	0.111	0	0.62	0.648
Ubc	Rps21	2112487	2103577	10090.ENSMUSP00000114180	10090.ENSMUSP00000058432	0	0	0	0	0.314	0.507	0	0	0.647
Foxo1	Ets2	2103045	2095892	10090.ENSMUSP00000055308	10090.ENSMUSP00000023612	0	0	0	0	0	0.526	0.193	0.151	0.647
Rps21	Oasl1	2103577	2098225	10090.ENSMUSP00000058432	10090.ENSMUSP00000031540	0	0	0	0	0.314	0.507	0	0	0.647
Fn1	Col6a1	2102911	2093197	10090.ENSMUSP00000054499	10090.ENSMUSP00000001147	0	0	0	0	0.328	0.32	0	0.29	0.647
Kdm5d	Phf8	2104004	2100428	10090.ENSMUSP00000061095	10090.ENSMUSP00000040765	0	0	0	0	0.142	0	0	0.605	0.647
Spna2	Vamp2	2111843	2095124	10090.ENSMUSP00000109348	10090.ENSMUSP00000021273	0	0	0	0	0.1	0	0	0.622	0.646
Notch1	Kit	2097163	2093735	10090.ENSMUSP00000028288	10090.ENSMUSP00000005815	0.046	0	0	0	0.053	0.169	0.051	0.578	0.645
Phlpp1	Pdk4	2103257	2094683	10090.ENSMUSP00000056530	10090.ENSMUSP00000019721	0	0	0	0	0.119	0.115	0.344	0.388	0.645
Mfap5	Mfap2	2112935	2105594	10090.ENSMUSP00000122863	10090.ENSMUSP00000071868	0	0	0	0.805	0.164	0	0.528	0.719	0.645
Itgam	Pdgfrb	2110795	2096324	10090.ENSMUSP00000101849	10090.ENSMUSP00000025522	0	0	0	0	0	0.061	0.133	0.599	0.645
Srpk1	Ppie	2112602	2097843	10090.ENSMUSP00000116259	10090.ENSMUSP00000030404	0	0	0	0	0.068	0.5	0	0.299	0.644
Ubc	Pdgfrb	2112487	2096324	10090.ENSMUSP00000114180	10090.ENSMUSP00000025522	0	0	0	0	0.063	0.6	0	0.124	0.644
Ets2	Kit	2095892	2093735	10090.ENSMUSP00000023612	10090.ENSMUSP00000005815	0	0	0	0	0	0.079	0.528	0.247	0.644
Icosl	Cd80	2110677	2109741	10090.ENSMUSP00000101032	10090.ENSMUSP00000097404	0	0	0	0	0.084	0	0	0.626	0.643
Nhp2	Ppie	2112795	2097843	10090.ENSMUSP00000120014	10090.ENSMUSP00000030404	0	0	0	0	0.207	0.328	0	0.385	0.643
Spna2	Furin	2111843	2110939	10090.ENSMUSP00000109348	10090.ENSMUSP00000102985	0	0	0	0	0.052	0.074	0	0.625	0.642
Actc1	Vill	2108054	2104098	10090.ENSMUSP00000087736	10090.ENSMUSP00000061731	0	0	0	0	0.067	0.386	0.233	0.283	0.642
Slirp	Prpf39	2113136	2112313	10090.ENSMUSP00000125341	10090.ENSMUSP00000112953	0	0	0	0	0.054	0.496	0	0.307	0.64
Mmp9	Fosb	2094463	2093526	10090.ENSMUSP00000017881	10090.ENSMUSP00000003640	0	0	0	0	0.042	0.062	0.528	0.251	0.64
Rac2	Myh9	2099612	2094389	10090.ENSMUSP00000036384	10090.ENSMUSP00000016771	0	0	0	0	0.122	0.26	0.144	0.43	0.64
Col5a1	Lox	2097160	2096288	10090.ENSMUSP00000028280	10090.ENSMUSP00000025409	0	0	0	0	0.525	0.073	0	0.246	0.639
Phlpp1	Smarca2	2103257	2096440	10090.ENSMUSP00000056530	10090.ENSMUSP00000025862	0.078	0	0	0	0.095	0.406	0	0.359	0.639
Smarca4	Phlpp1	2109494	2103257	10090.ENSMUSP00000096547	10090.ENSMUSP00000056530	0.078	0	0	0	0.095	0.406	0	0.359	0.639
Ppil6	Trap1	2110692	2093778	10090.ENSMUSP00000101146	10090.ENSMUSP00000006137	0.047	0	0	0	0.124	0.407	0	0.356	0.638
Glp1r	Adipoq	2111965	2095883	10090.ENSMUSP00000110221	10090.ENSMUSP00000023593	0	0	0	0	0	0	0	0.637	0.637
Gfm2	Uba52	2113167	2107186	10090.ENSMUSP00000125656	10090.ENSMUSP00000080608	0	0	0	0	0.192	0.529	0	0.121	0.636
Rac2	Crkl	2099612	2093788	10090.ENSMUSP00000036384	10090.ENSMUSP00000006293	0	0	0	0	0.053	0.045	0.393	0.416	0.636
Furin	Phlpp1	2110939	2103257	10090.ENSMUSP00000102985	10090.ENSMUSP00000056530	0.064	0	0	0	0.089	0.17	0	0.547	0.636
Furin	Psd4	2110939	2104215	10090.ENSMUSP00000102985	10090.ENSMUSP00000062415	0	0	0	0	0.102	0.487	0	0.272	0.635
Pvrl1	Jup	2099148	2093258	10090.ENSMUSP00000034510	10090.ENSMUSP00000001592	0	0	0	0	0.067	0	0.618	0.059	0.635
Tbc1d9	C2cd3	2108454	2104261	10090.ENSMUSP00000091093	10090.ENSMUSP00000062637	0	0	0	0	0.052	0	0	0.631	0.635
Ndst1	Extl3	2113319	2095532	10090.ENSMUSP00000126623	10090.ENSMUSP00000022550	0	0	0	0	0.154	0	0	0.585	0.634
Axin2	Sfrp1	2102359	2098938	10090.ENSMUSP00000051331	10090.ENSMUSP00000033952	0	0	0	0	0	0	0.145	0.589	0.634
Hibch	Pdk4	2101323	2094683	10090.ENSMUSP00000045606	10090.ENSMUSP00000019721	0	0	0	0	0.103	0.27	0.437	0.125	0.634
Phlpp1	Stk32c	2103257	2094345	10090.ENSMUSP00000056530	10090.ENSMUSP00000016125	0	0	0	0	0.112	0.368	0	0.401	0.634
Mboat2	Lpcat2	2111482	2102004	10090.ENSMUSP00000106567	10090.ENSMUSP00000049252	0	0	0	0	0.051	0	0	0.631	0.634
Notch1	Id2	2097163	2095028	10090.ENSMUSP00000028288	10090.ENSMUSP00000020974	0	0	0	0	0.051	0.307	0	0.486	0.633
Dffb	Cidea	2098001	2096285	10090.ENSMUSP00000030893	10090.ENSMUSP00000025404	0	0	0	0	0	0.047	0	0.631	0.633
Ssr4	Sec11c	2114137	2096278	10090.ENSMUSP00000131386	10090.ENSMUSP00000025394	0	0	0	0	0.534	0	0	0.243	0.632
Ubqln2	Rps5	2103321	2093616	10090.ENSMUSP00000056888	10090.ENSMUSP00000004554	0	0	0	0	0.275	0.493	0	0.08	0.632
Mthfr	Pdpr	2105247	2101502	10090.ENSMUSP00000069774	10090.ENSMUSP00000046639	0.08	0	0	0	0.103	0	0.484	0.239	0.632
Ubc	Syk	2112487	2103966	10090.ENSMUSP00000114180	10090.ENSMUSP00000060828	0	0	0	0	0	0.597	0	0.124	0.632
Ubc	Kit	2112487	2093735	10090.ENSMUSP00000114180	10090.ENSMUSP00000005815	0	0	0	0	0	0.597	0	0.124	0.632
Myo18a	Actc1	2108385	2108054	10090.ENSMUSP00000090563	10090.ENSMUSP00000087736	0	0	0	0	0.077	0.378	0	0.408	0.631
Tyrobp	Slc11a1	2098577	2096874	10090.ENSMUSP00000032800	10090.ENSMUSP00000027368	0	0	0	0	0.613	0	0	0.085	0.631
Nudt2	Nudt8	2097765	2096414	10090.ENSMUSP00000030154	10090.ENSMUSP00000025802	0	0	0	0	0.093	0	0	0.61	0.631
Nrp1	Efnb2	2096745	2093221	10090.ENSMUSP00000026917	10090.ENSMUSP00000001319	0	0	0	0	0	0	0	0.631	0.631
Myo18a	Coro6	2108385	2095101	10090.ENSMUSP00000090563	10090.ENSMUSP00000021190	0	0	0	0	0.32	0.243	0	0.34	0.631
Luc7l	Srsf5	2112030	2111399	10090.ENSMUSP00000110627	10090.ENSMUSP00000105981	0	0	0	0	0.071	0.394	0	0.397	0.63
Wasf2	Crkl	2107292	2093788	10090.ENSMUSP00000081263	10090.ENSMUSP00000006293	0	0	0	0	0.087	0.081	0	0.594	0.63
Foxo3	Ets1	2102250	2099159	10090.ENSMUSP00000050683	10090.ENSMUSP00000034534	0	0	0	0	0.05	0.437	0.193	0.24	0.628
Itgam	Ctgf	2110795	2094783	10090.ENSMUSP00000101849	10090.ENSMUSP00000020171	0	0	0	0	0	0	0.528	0.243	0.627
Med16	Dlg4	2113796	2094550	10090.ENSMUSP00000129375	10090.ENSMUSP00000018700	0	0	0	0	0	0	0	0.627	0.627
Coro6	Myh9	2095101	2094389	10090.ENSMUSP00000021190	10090.ENSMUSP00000016771	0	0	0	0	0.302	0.243	0	0.351	0.627
Hsph1	Ppie	2106054	2097843	10090.ENSMUSP00000074392	10090.ENSMUSP00000030404	0	0	0	0	0.091	0.213	0	0.52	0.626
Echdc2	Pdk4	2102350	2094683	10090.ENSMUSP00000051268	10090.ENSMUSP00000019721	0	0	0	0	0.085	0.27	0.437	0.125	0.626
Pak1	Gem	2098659	2097674	10090.ENSMUSP00000033040	10090.ENSMUSP00000029868	0	0	0	0	0.052	0.362	0.204	0.316	0.626
Col5a2	Fn1	2107581	2102911	10090.ENSMUSP00000083620	10090.ENSMUSP00000054499	0	0	0	0	0.344	0.32	0	0.229	0.626
Itgam	Cd80	2110795	2109741	10090.ENSMUSP00000101849	10090.ENSMUSP00000097404	0	0	0	0	0	0	0	0.625	0.625
Smarca4	Kit	2109494	2093735	10090.ENSMUSP00000096547	10090.ENSMUSP00000005815	0.046	0	0	0	0.05	0.408	0.063	0.369	0.625
Srsf5	Ddx5	2111399	2095060	10090.ENSMUSP00000105981	10090.ENSMUSP00000021062	0.071	0	0	0	0.389	0.306	0	0.16	0.625
Spna2	Itga1	2111843	2106548	10090.ENSMUSP00000109348	10090.ENSMUSP00000077132	0	0	0	0	0	0	0.528	0.237	0.624
Pik3r1	Efnb2	2103300	2093221	10090.ENSMUSP00000056774	10090.ENSMUSP00000001319	0	0	0	0	0	0.105	0.528	0.182	0.624
Wdr4	Trmt61a	2113225	2107396	10090.ENSMUSP00000126061	10090.ENSMUSP00000082011	0	0	0	0	0.162	0.043	0	0.567	0.623
Jak3	Ets1	2103854	2099159	10090.ENSMUSP00000060073	10090.ENSMUSP00000034534	0	0	0	0	0.093	0.079	0.528	0.156	0.623
Myl9	Cnn1	2107840	2093227	10090.ENSMUSP00000085913	10090.ENSMUSP00000001384	0	0	0	0	0.526	0.057	0	0.224	0.623
Ccnl2	Ccnl1	2098023	2097501	10090.ENSMUSP00000030944	10090.ENSMUSP00000029416	0	0	0	0.95	0.192	0	0.54	0.538	0.622
Nhp2	Nol12	2112795	2112593	10090.ENSMUSP00000120014	10090.ENSMUSP00000116103	0	0	0	0	0.415	0.288	0	0.164	0.621
Nop10	Snrpf	2097232	2094789	10090.ENSMUSP00000028553	10090.ENSMUSP00000020203	0	0	0	0	0.621	0	0	0	0.621
Dcn	Mfap2	2110657	2105594	10090.ENSMUSP00000100924	10090.ENSMUSP00000071868	0	0	0	0	0.062	0.064	0	0.602	0.621
Phlpp1	Prkch	2103257	2095206	10090.ENSMUSP00000056530	10090.ENSMUSP00000021527	0	0	0	0	0.07	0.368	0	0.407	0.621
Pik3r1	Tns3	2103300	2094950	10090.ENSMUSP00000056774	10090.ENSMUSP00000020695	0	0	0	0	0.053	0.169	0.537	0.08	0.619
Rps21	Polr2i	2103577	2094699	10090.ENSMUSP00000058432	10090.ENSMUSP00000019882	0	0	0	0	0.193	0	0	0.548	0.619
Bcar1	Cxcl12	2113845	2105777	10090.ENSMUSP00000129584	10090.ENSMUSP00000072800	0	0	0	0	0	0	0.528	0.225	0.618
Rac2	Dvl1	2099612	2098025	10090.ENSMUSP00000036384	10090.ENSMUSP00000030948	0	0	0	0	0	0.195	0.32	0.358	0.617
Spna2	Mmp2	2111843	2099020	10090.ENSMUSP00000109348	10090.ENSMUSP00000034187	0	0	0	0	0	0	0	0.616	0.616
Diap1	Rac2	2112134	2099612	10090.ENSMUSP00000111297	10090.ENSMUSP00000036384	0	0	0	0	0.081	0.167	0.276	0.388	0.616
Smarca2	Kit	2096440	2093735	10090.ENSMUSP00000025862	10090.ENSMUSP00000005815	0.046	0	0	0	0.05	0.408	0.063	0.354	0.616
Smarca2	Dnmt1	2096440	2093584	10090.ENSMUSP00000025862	10090.ENSMUSP00000004202	0.318	0	0	0	0.056	0.105	0	0.413	0.616
Cxcl12	Mmp2	2105777	2099020	10090.ENSMUSP00000072800	10090.ENSMUSP00000034187	0	0	0	0	0.111	0.111	0	0.553	0.616
Gpr125	Prkaca	2098031	2093714	10090.ENSMUSP00000030971	10090.ENSMUSP00000005606	0	0	0	0	0.056	0.177	0	0.545	0.615
Smarca2	Tbx4	2096440	2093057	10090.ENSMUSP00000025862	10090.ENSMUSP00000000096	0	0	0	0	0.045	0.612	0	0.044	0.615
Srsf5	Eif4a2	2111399	2095885	10090.ENSMUSP00000105981	10090.ENSMUSP00000023599	0.071	0	0	0	0.397	0.306	0	0.126	0.615
Cthrc1	Dvl1	2105282	2098025	10090.ENSMUSP00000070018	10090.ENSMUSP00000030948	0	0	0	0	0	0	0.528	0.218	0.615
Smarca4	Snapc4	2109494	2100610	10090.ENSMUSP00000096547	10090.ENSMUSP00000041767	0	0	0	0	0.109	0.384	0.146	0.275	0.615
Ap1b1	Uba1	2093997	2093313	10090.ENSMUSP00000009234	10090.ENSMUSP00000001989	0	0	0	0	0.17	0.554	0	0	0.614
Ep300	Jup	2104849	2093258	10090.ENSMUSP00000066789	10090.ENSMUSP00000001592	0	0	0	0	0.046	0.329	0.379	0.143	0.613
Rab11fip3	Rab11fip1	2112399	2103503	10090.ENSMUSP00000113521	10090.ENSMUSP00000058042	0	0	0	0	0	0	0	0.613	0.613
Ddx5	Akap8	2095060	2093403	10090.ENSMUSP00000021062	10090.ENSMUSP00000002699	0	0	0	0	0.15	0.545	0	0.076	0.612
Ctgf	Mmp9	2094783	2094463	10090.ENSMUSP00000020171	10090.ENSMUSP00000017881	0	0	0	0	0.055	0	0	0.606	0.612
Jak3	Irf4	2103854	2095286	10090.ENSMUSP00000060073	10090.ENSMUSP00000021784	0	0	0	0	0	0.045	0.528	0.209	0.612
Jak3	Tns3	2103854	2094950	10090.ENSMUSP00000060073	10090.ENSMUSP00000020695	0	0	0	0	0.055	0.291	0.412	0.131	0.611
Mdh1	Ogdh	2110423	2108446	10090.ENSMUSP00000099938	10090.ENSMUSP00000091041	0.318	0	0	0	0.292	0	0	0.258	0.611
Wnk1	Scnn1a	2107853	2107100	10090.ENSMUSP00000086017	10090.ENSMUSP00000080164	0	0	0	0	0	0	0	0.611	0.611
Spna2	Notch1	2111843	2097163	10090.ENSMUSP00000109348	10090.ENSMUSP00000028288	0	0	0	0	0.054	0.115	0.071	0.558	0.611
Fgr	Tns3	2097932	2094950	10090.ENSMUSP00000030693	10090.ENSMUSP00000020695	0	0	0	0	0.055	0.291	0.412	0.131	0.611
Tomm34	Dnajc7	2094513	2094195	10090.ENSMUSP00000018466	10090.ENSMUSP00000014339	0.07	0	0	0.651	0.097	0.554	0	0.165	0.611
Dnajc7	Trap1	2094195	2093778	10090.ENSMUSP00000014339	10090.ENSMUSP00000006137	0	0	0	0	0.435	0.169	0	0.238	0.61
Drosha	Dut	2108058	2107217	10090.ENSMUSP00000087762	10090.ENSMUSP00000080767	0.071	0	0	0	0.152	0	0	0.543	0.609
Spna2	Mgst1	2111843	2093967	10090.ENSMUSP00000109348	10090.ENSMUSP00000008684	0	0	0	0	0	0	0	0.609	0.609
Klra9	Tyrobp	2105513	2098577	10090.ENSMUSP00000071485	10090.ENSMUSP00000032800	0	0	0	0	0.055	0.047	0	0.601	0.609
Slc12a2	Scnn1a	2112097	2107100	10090.ENSMUSP00000111023	10090.ENSMUSP00000080164	0	0	0	0	0	0	0	0.609	0.609
Spna2	Arntl	2111843	2101430	10090.ENSMUSP00000109348	10090.ENSMUSP00000046235	0	0	0	0	0	0	0	0.609	0.609
Eng	Kit	2094026	2093735	10090.ENSMUSP00000009705	10090.ENSMUSP00000005815	0	0	0	0	0	0	0	0.609	0.609
Fn1	Prkaca	2102911	2093714	10090.ENSMUSP00000054499	10090.ENSMUSP00000005606	0	0	0	0	0	0	0.528	0.205	0.608
S1pr3	Pdgfrb	2107766	2096324	10090.ENSMUSP00000085293	10090.ENSMUSP00000025522	0	0	0	0	0.11	0.107	0.439	0.225	0.608
Spna2	Cdkn1a	2111843	2095964	10090.ENSMUSP00000109348	10090.ENSMUSP00000023829	0	0	0	0	0	0	0	0.608	0.608
Rac2	Tns3	2099612	2094950	10090.ENSMUSP00000036384	10090.ENSMUSP00000020695	0	0	0	0	0.042	0.143	0.423	0.271	0.608
Spna2	Eng	2111843	2094026	10090.ENSMUSP00000109348	10090.ENSMUSP00000009705	0	0	0	0	0	0	0	0.607	0.607
Srsf1	Ddx17	2112831	2103089	10090.ENSMUSP00000120595	10090.ENSMUSP00000055535	0.071	0	0	0	0.159	0.306	0	0.361	0.607
Gfm2	Phlpp1	2113167	2103257	10090.ENSMUSP00000125656	10090.ENSMUSP00000056530	0	0	0	0	0.053	0.349	0	0.414	0.607
Mfap5	Dll4	2112935	2110252	10090.ENSMUSP00000122863	10090.ENSMUSP00000099575	0	0	0	0	0	0.453	0.268	0.097	0.607
Spna2	Dnmt1	2111843	2093584	10090.ENSMUSP00000109348	10090.ENSMUSP00000004202	0	0	0	0	0.049	0	0	0.604	0.607
Drosha	Vmp1	2108058	2094495	10090.ENSMUSP00000087762	10090.ENSMUSP00000018315	0	0	0	0	0.052	0	0	0.602	0.607
Ide	Spna2	2112879	2111843	10090.ENSMUSP00000121358	10090.ENSMUSP00000109348	0	0	0	0	0.054	0	0	0.602	0.607
Acss2	Cyp51	2097427	2093243	10090.ENSMUSP00000029135	10090.ENSMUSP00000001507	0	0	0	0	0.299	0	0.344	0.211	0.606
Smarca4	Syk	2109494	2103966	10090.ENSMUSP00000096547	10090.ENSMUSP00000060828	0.046	0	0	0	0.091	0.408	0.063	0.306	0.606
Snapc4	Smarca2	2100610	2096440	10090.ENSMUSP00000041767	10090.ENSMUSP00000025862	0	0	0	0	0.089	0.384	0.146	0.275	0.606
Itgam	Fn1	2110795	2102911	10090.ENSMUSP00000101849	10090.ENSMUSP00000054499	0	0	0	0	0	0	0	0.605	0.605
Kalrn	Syngap1	2112029	2107080	10090.ENSMUSP00000110611	10090.ENSMUSP00000080038	0	0	0	0	0.113	0.392	0	0.325	0.605
S1pr3	Eng	2107766	2094026	10090.ENSMUSP00000085293	10090.ENSMUSP00000009705	0	0	0	0	0	0	0	0.605	0.605
Rac2	Fgr	2099612	2097932	10090.ENSMUSP00000036384	10090.ENSMUSP00000030693	0	0	0	0	0.149	0.167	0.285	0.313	0.605
Cd24a	Kit	2103486	2093735	10090.ENSMUSP00000057983	10090.ENSMUSP00000005815	0	0	0	0	0	0	0	0.605	0.605
Mapk15	Mapkapk3	2107981	2099381	10090.ENSMUSP00000087098	10090.ENSMUSP00000035194	0	0	0	0.656	0.052	0.493	0.233	0.084	0.605
Tti2	Telo2	2109459	2096154	10090.ENSMUSP00000096441	10090.ENSMUSP00000024987	0	0	0	0	0.089	0.111	0	0.55	0.604
Itgam	Cd83	2110795	2094281	10090.ENSMUSP00000101849	10090.ENSMUSP00000015540	0	0	0	0	0	0	0	0.604	0.604
Phf1	App	2105885	2093694	10090.ENSMUSP00000073402	10090.ENSMUSP00000005406	0	0	0	0	0	0	0	0.604	0.604
Nfia	App	2106158	2093694	10090.ENSMUSP00000074899	10090.ENSMUSP00000005406	0	0	0	0	0	0	0	0.604	0.604
Spna2	Amotl2	2111843	2099365	10090.ENSMUSP00000109348	10090.ENSMUSP00000035121	0	0	0	0	0	0	0	0.604	0.604
Dut	Cdkn1a	2107217	2095964	10090.ENSMUSP00000080767	10090.ENSMUSP00000023829	0	0	0	0	0	0	0	0.603	0.603
Slc12a2	Spna2	2112097	2111843	10090.ENSMUSP00000111023	10090.ENSMUSP00000109348	0	0	0	0	0.05	0	0	0.6	0.603
Ets1	Kit	2099159	2093735	10090.ENSMUSP00000034534	10090.ENSMUSP00000005815	0	0	0	0	0	0.079	0.409	0.33	0.603
Nmi	Ifi35	2097175	2094072	10090.ENSMUSP00000028314	10090.ENSMUSP00000010502	0	0	0	0.717	0.44	0.228	0	0.445	0.603
Spna2	Scnn1a	2111843	2107100	10090.ENSMUSP00000109348	10090.ENSMUSP00000080164	0	0	0	0	0	0	0	0.603	0.603
Spna2	Casp7	2111843	2096500	10090.ENSMUSP00000109348	10090.ENSMUSP00000026062	0	0	0	0	0	0.08	0.279	0.45	0.603
Cdkn1a	Id2	2095964	2095028	10090.ENSMUSP00000023829	10090.ENSMUSP00000020974	0	0	0	0	0	0	0	0.603	0.603
Ogdh	Ldhb	2108446	2098466	10090.ENSMUSP00000091041	10090.ENSMUSP00000032373	0.318	0	0	0	0.272	0	0	0.265	0.603
Spna2	Rac2	2111843	2099612	10090.ENSMUSP00000109348	10090.ENSMUSP00000036384	0	0	0	0	0.09	0.072	0.361	0.35	0.602
Foxo3	Pdk4	2102250	2094683	10090.ENSMUSP00000050683	10090.ENSMUSP00000019721	0	0	0	0	0.049	0	0	0.597	0.601
Spna2	Xrcc6	2111843	2105075	10090.ENSMUSP00000109348	10090.ENSMUSP00000068559	0	0	0	0	0	0	0	0.6	0.6
Fzd7	Jup	2100625	2093258	10090.ENSMUSP00000041825	10090.ENSMUSP00000001592	0	0	0	0	0.054	0.115	0.263	0.428	0.6
Agrn	Lamb2	2115724	2105149	10090.ENSMUSP00000137931	10090.ENSMUSP00000069087	0	0	0	0.609	0.073	0.066	0.528	0.286	0.6
Cxcl12	Eng	2105777	2094026	10090.ENSMUSP00000072800	10090.ENSMUSP00000009705	0	0	0	0	0	0	0	0.6	0.6
Ubc	Ublcp1	2112487	2110385	10090.ENSMUSP00000114180	10090.ENSMUSP00000099859	0	0	0	0	0.087	0.221	0	0.482	0.599
Agrn	Lamb1	2115724	2093443	10090.ENSMUSP00000137931	10090.ENSMUSP00000002979	0	0	0	0.609	0.073	0.066	0.528	0.28	0.599
Ublcp1	Oasl1	2110385	2098225	10090.ENSMUSP00000099859	10090.ENSMUSP00000031540	0	0	0	0	0.087	0.221	0	0.482	0.599
Actc1	Hip1	2108054	2103682	10090.ENSMUSP00000087736	10090.ENSMUSP00000059033	0	0	0	0	0.052	0.242	0	0.488	0.599
AI461894	Tmem150a	2106517	2104459	10090.ENSMUSP00000076957	10090.ENSMUSP00000063977	0	0	0	0	0	0	0	0.599	0.599
Plxnb2	Plxnd1	2102421	2094280	10090.ENSMUSP00000051731	10090.ENSMUSP00000015511	0	0	0	0.829	0.102	0	0.54	0.426	0.599
Gfm2	Metap1d	2113167	2101802	10090.ENSMUSP00000125656	10090.ENSMUSP00000048190	0.318	0	0	0	0.118	0.104	0	0.342	0.598
Spna2	Jup	2111843	2093258	10090.ENSMUSP00000109348	10090.ENSMUSP00000001592	0	0	0	0	0.058	0.115	0.25	0.433	0.598
Srsf1	Rbm25	2112831	2101864	10090.ENSMUSP00000120595	10090.ENSMUSP00000048470	0	0	0	0	0.252	0.416	0	0.151	0.597
Srsf1	Rbm39	2112831	2111285	10090.ENSMUSP00000120595	10090.ENSMUSP00000105216	0	0	0	0	0.111	0.309	0	0.396	0.597
Phlpp1	Sos2	2103257	2101173	10090.ENSMUSP00000056530	10090.ENSMUSP00000044866	0	0	0	0	0.151	0.169	0	0.475	0.597
Ldhb	Pck1	2098466	2097389	10090.ENSMUSP00000032373	10090.ENSMUSP00000029017	0	0	0	0	0.052	0.043	0.484	0.238	0.595
Parvb	Tns3	2095716	2094950	10090.ENSMUSP00000023072	10090.ENSMUSP00000020695	0	0	0	0	0.052	0	0.557	0.115	0.595
Gfm2	Nhp2	2113167	2112795	10090.ENSMUSP00000125656	10090.ENSMUSP00000120014	0.318	0	0	0	0.172	0.169	0	0.238	0.594
Mdh1	Gsr	2110423	2098951	10090.ENSMUSP00000099938	10090.ENSMUSP00000033992	0.089	0	0	0	0.117	0.072	0.383	0.254	0.594
Myl9	Cdc42bpb	2107840	2100762	10090.ENSMUSP00000085913	10090.ENSMUSP00000042565	0	0	0	0	0.053	0.115	0	0.555	0.594
Foxo3	Ets2	2102250	2095892	10090.ENSMUSP00000050683	10090.ENSMUSP00000023612	0	0	0	0	0.042	0.437	0.193	0.178	0.594
Srsf1	Luc7l	2112831	2112030	10090.ENSMUSP00000120595	10090.ENSMUSP00000110627	0	0	0	0	0.157	0.394	0	0.269	0.594
Spna2	Myh9	2111843	2094389	10090.ENSMUSP00000109348	10090.ENSMUSP00000016771	0	0	0	0	0.125	0.292	0	0.395	0.593
Smarca4	Irf4	2109494	2095286	10090.ENSMUSP00000096547	10090.ENSMUSP00000021784	0	0	0	0	0.066	0	0.528	0.152	0.593
Nhp2	Rpl37	2112795	2101468	10090.ENSMUSP00000120014	10090.ENSMUSP00000046506	0	0	0	0	0.487	0	0	0.239	0.593
Cdkn1a	Dnmt1	2095964	2093584	10090.ENSMUSP00000023829	10090.ENSMUSP00000004202	0	0	0	0	0	0	0	0.593	0.593
Ednrb	Mmp9	2095606	2094463	10090.ENSMUSP00000022718	10090.ENSMUSP00000017881	0	0	0	0	0	0	0.071	0.58	0.593
Mapk15	Gna12	2107981	2093063	10090.ENSMUSP00000087098	10090.ENSMUSP00000000153	0	0	0	0	0.097	0.115	0.203	0.436	0.592
Mrps17	Rps5	2100345	2093616	10090.ENSMUSP00000040281	10090.ENSMUSP00000004554	0	0	0	0	0.135	0.548	0	0	0.592
Fgr	Pdgfrb	2097932	2096324	10090.ENSMUSP00000030693	10090.ENSMUSP00000025522	0	0	0	0.669	0.051	0.062	0.528	0.351	0.592
Il1rn	Tollip	2111952	2093307	10090.ENSMUSP00000110126	10090.ENSMUSP00000001950	0	0	0	0	0	0	0.528	0.171	0.591
Kif26a	Kif1c	2112768	2108621	10090.ENSMUSP00000119482	10090.ENSMUSP00000092075	0	0	0	0.62	0.077	0	0.54	0.233	0.591
Smarca4	Ets2	2109494	2095892	10090.ENSMUSP00000096547	10090.ENSMUSP00000023612	0	0	0	0	0.052	0.498	0	0.209	0.591
Ubc	Acaa1a	2112487	2100736	10090.ENSMUSP00000114180	10090.ENSMUSP00000042351	0	0	0	0	0	0.548	0	0.131	0.591
Mrps17	Rps14	2100345	2096320	10090.ENSMUSP00000040281	10090.ENSMUSP00000025511	0	0	0	0	0.101	0.564	0	0	0.591
Gbp2	Nmi	2114300	2097175	10090.ENSMUSP00000132435	10090.ENSMUSP00000028314	0	0	0	0	0.536	0	0	0.153	0.591
Kalrn	Pak1	2112029	2098659	10090.ENSMUSP00000110611	10090.ENSMUSP00000033040	0	0	0	0	0.124	0.193	0.361	0.199	0.59
Heatr5b	Ap1g2	2109066	2101011	10090.ENSMUSP00000094882	10090.ENSMUSP00000043996	0	0	0	0	0.112	0.538	0	0.08	0.589
Dcn	Col6a1	2110657	2093197	10090.ENSMUSP00000100924	10090.ENSMUSP00000001147	0	0	0	0	0.387	0.111	0	0.304	0.588
Gsr	Ldhb	2098951	2098466	10090.ENSMUSP00000033992	10090.ENSMUSP00000032373	0.089	0	0	0	0.117	0.072	0.383	0.243	0.588
Ggt5	Npepl1	2105636	2100798	10090.ENSMUSP00000072074	10090.ENSMUSP00000042808	0	0	0	0	0	0	0.344	0.399	0.588
Xrcc6	Parp3	2105075	2104527	10090.ENSMUSP00000068559	10090.ENSMUSP00000064513	0	0	0	0	0	0.409	0	0.33	0.587
Chd4	Dnmt1	2103853	2093584	10090.ENSMUSP00000060054	10090.ENSMUSP00000004202	0.318	0	0	0	0.134	0.111	0	0.304	0.586
Bag3	Oasl1	2098688	2098225	10090.ENSMUSP00000033136	10090.ENSMUSP00000031540	0	0	0	0	0.047	0.314	0	0.418	0.586
Srsf5	Luc7l2	2111399	2103029	10090.ENSMUSP00000105981	10090.ENSMUSP00000055254	0	0	0	0	0.138	0.394	0	0.272	0.586
Ubc	Bag3	2112487	2098688	10090.ENSMUSP00000114180	10090.ENSMUSP00000033136	0	0	0	0	0.047	0.314	0	0.418	0.586
Bdh2	Gsr	2114093	2098951	10090.ENSMUSP00000131111	10090.ENSMUSP00000033992	0.07	0	0	0	0.052	0.065	0.484	0.177	0.586
Fn1	Myh9	2102911	2094389	10090.ENSMUSP00000054499	10090.ENSMUSP00000016771	0	0	0	0	0.107	0.057	0.29	0.389	0.586
Smarca2	Pdgfrb	2096440	2096324	10090.ENSMUSP00000025862	10090.ENSMUSP00000025522	0.046	0	0	0	0.05	0.408	0.063	0.304	0.586
Psd4	Rac2	2104215	2099612	10090.ENSMUSP00000062415	10090.ENSMUSP00000036384	0	0	0	0	0.333	0.313	0.118	0.094	0.585
Foxo1	Il6ra	2103045	2097557	10090.ENSMUSP00000055308	10090.ENSMUSP00000029559	0	0	0	0	0.043	0	0.528	0.154	0.584
Smarca2	Appl2	2096440	2094885	10090.ENSMUSP00000025862	10090.ENSMUSP00000020500	0	0	0	0	0.152	0.529	0	0	0.584
Spna2	Tnni3	2111843	2109464	10090.ENSMUSP00000109348	10090.ENSMUSP00000096458	0	0	0	0	0.056	0.294	0	0.425	0.583
Dut	Snrpf	2107217	2094789	10090.ENSMUSP00000080767	10090.ENSMUSP00000020203	0	0	0	0	0.583	0	0	0	0.583
Fzd6	Jup	2095664	2093258	10090.ENSMUSP00000022906	10090.ENSMUSP00000001592	0	0	0	0	0.054	0.115	0.263	0.405	0.583
Gem	Araf	2097674	2093199	10090.ENSMUSP00000029868	10090.ENSMUSP00000001155	0	0	0	0	0	0.484	0.207	0.065	0.583
Prpf39	Rbm39	2112313	2111285	10090.ENSMUSP00000112953	10090.ENSMUSP00000105216	0	0	0	0	0.5	0	0	0.2	0.583
Mfap5	Notch1	2112935	2097163	10090.ENSMUSP00000122863	10090.ENSMUSP00000028288	0	0	0	0	0	0	0.528	0.151	0.582
Slirp	Eif4a2	2113136	2095885	10090.ENSMUSP00000125341	10090.ENSMUSP00000023599	0.071	0	0	0	0.076	0.368	0.233	0.149	0.581
Cd80	H2-Q7	2109741	2105590	10090.ENSMUSP00000097404	10090.ENSMUSP00000071843	0	0	0	0	0	0	0.528	0.15	0.581
Eps8l1	Sos2	2107574	2101173	10090.ENSMUSP00000083559	10090.ENSMUSP00000044866	0	0	0	0	0	0.1	0.404	0.282	0.581
Kit	Dnmt1	2093735	2093584	10090.ENSMUSP00000005815	10090.ENSMUSP00000004202	0	0	0	0	0	0	0	0.58	0.58
Actc1	Mapk15	2108054	2107981	10090.ENSMUSP00000087736	10090.ENSMUSP00000087098	0	0	0	0	0.05	0.112	0	0.543	0.58
Srsf1	Ddx5	2112831	2095060	10090.ENSMUSP00000120595	10090.ENSMUSP00000021062	0.071	0	0	0	0.187	0.306	0	0.292	0.58
Kif1c	Kif9	2108621	2103467	10090.ENSMUSP00000092075	10090.ENSMUSP00000057896	0	0	0	0.666	0.054	0	0.54	0.259	0.58
Evi2a	Ly86	2110235	2095315	10090.ENSMUSP00000099526	10090.ENSMUSP00000021860	0	0	0	0	0.557	0	0	0.09	0.58
Smarca4	Pdgfrb	2109494	2096324	10090.ENSMUSP00000096547	10090.ENSMUSP00000025522	0.046	0	0	0	0.05	0.408	0.063	0.294	0.58
Fgr	Efnb2	2097932	2093221	10090.ENSMUSP00000030693	10090.ENSMUSP00000001319	0	0	0	0	0.054	0.315	0.37	0.089	0.578
Acss2	Acoxl	2097427	2097329	10090.ENSMUSP00000029135	10090.ENSMUSP00000028859	0.046	0	0	0	0.103	0	0.484	0.159	0.578
Ep300	Nmi	2104849	2097175	10090.ENSMUSP00000066789	10090.ENSMUSP00000028314	0	0	0	0	0.051	0.106	0.528	0.069	0.577
Smarca4	Jak3	2109494	2103854	10090.ENSMUSP00000096547	10090.ENSMUSP00000060073	0.046	0	0	0	0.055	0.408	0.063	0.284	0.577
Srsf1	Luc7l3	2112831	2095110	10090.ENSMUSP00000120595	10090.ENSMUSP00000021226	0	0	0	0	0.234	0.394	0	0.162	0.577
Mfap2	Notch1	2105594	2097163	10090.ENSMUSP00000071868	10090.ENSMUSP00000028288	0	0	0	0	0	0	0.528	0.141	0.577
Ssr4	Dad1	2114137	2095622	10090.ENSMUSP00000131386	10090.ENSMUSP00000022781	0	0	0	0	0.479	0	0	0.223	0.577
Bag3	Ube2b	2098688	2094938	10090.ENSMUSP00000033136	10090.ENSMUSP00000020657	0	0	0	0	0.056	0.315	0.104	0.357	0.577
Fgr	Pdgfb	2097932	2093117	10090.ENSMUSP00000030693	10090.ENSMUSP00000000500	0	0	0	0	0	0.045	0.528	0.137	0.577
Ubc	Foxo3	2112487	2102250	10090.ENSMUSP00000114180	10090.ENSMUSP00000050683	0	0	0	0	0	0.535	0	0.126	0.576
Plxnd1	Plxna3	2094280	2093593	10090.ENSMUSP00000015511	10090.ENSMUSP00000004326	0	0	0	0.808	0	0	0.54	0.436	0.576
Dcn	Cdkn1a	2110657	2095964	10090.ENSMUSP00000100924	10090.ENSMUSP00000023829	0	0	0	0	0	0.114	0	0.541	0.576
Gbp2	Ifi35	2114300	2094072	10090.ENSMUSP00000132435	10090.ENSMUSP00000010502	0	0	0	0	0.429	0	0	0.288	0.576
Pik3r1	Tln1	2103300	2097776	10090.ENSMUSP00000056774	10090.ENSMUSP00000030187	0	0	0	0	0.068	0	0.528	0.113	0.576
Evi2a	Tyrobp	2110235	2098577	10090.ENSMUSP00000099526	10090.ENSMUSP00000032800	0	0	0	0	0.575	0	0	0	0.575
Mrpl23	Timm13	2100253	2094865	10090.ENSMUSP00000039784	10090.ENSMUSP00000020440	0	0	0	0	0.575	0	0	0	0.575
Unc45b	Myh9	2094586	2094389	10090.ENSMUSP00000018989	10090.ENSMUSP00000016771	0	0	0	0	0	0.405	0	0.316	0.575
Ccdc85c	Dvl1	2113177	2098025	10090.ENSMUSP00000125757	10090.ENSMUSP00000030948	0	0	0	0	0.105	0.544	0	0	0.575
Pdgfrb	Efnb2	2096324	2093221	10090.ENSMUSP00000025522	10090.ENSMUSP00000001319	0	0	0	0	0.054	0.315	0.1	0.357	0.575
Actc1	Prkch	2108054	2095206	10090.ENSMUSP00000087736	10090.ENSMUSP00000021527	0	0	0	0	0.05	0.101	0	0.542	0.574
Pdcd5	Rpl36a	2112434	2111771	10090.ENSMUSP00000113761	10090.ENSMUSP00000108837	0.054	0	0	0	0.567	0	0	0	0.573
Rtn4rl1	Prkaca	2110251	2093714	10090.ENSMUSP00000099572	10090.ENSMUSP00000005606	0	0	0	0	0.081	0.177	0	0.481	0.573
Eps8l1	Dvl1	2107574	2098025	10090.ENSMUSP00000083559	10090.ENSMUSP00000030948	0	0	0	0	0	0.563	0	0.064	0.573
Itga1	Flt4	2106548	2094924	10090.ENSMUSP00000077132	10090.ENSMUSP00000020617	0	0	0	0	0	0.046	0.528	0.129	0.573
Abcb1a	Cyp1a1	2100510	2099274	10090.ENSMUSP00000041204	10090.ENSMUSP00000034865	0	0	0	0	0.051	0.047	0	0.565	0.573
Ccnl1	Cdkn1a	2097501	2095964	10090.ENSMUSP00000029416	10090.ENSMUSP00000023829	0	0	0	0	0.05	0.073	0.54	0.07	0.572
Tln1	Uba1	2097776	2093313	10090.ENSMUSP00000030187	10090.ENSMUSP00000001989	0	0	0	0	0.052	0.554	0	0.07	0.572
Bcar1	Spna2	2113845	2111843	10090.ENSMUSP00000129584	10090.ENSMUSP00000109348	0	0	0	0	0.049	0.062	0.287	0.407	0.572
Jak3	Smarca2	2103854	2096440	10090.ENSMUSP00000060073	10090.ENSMUSP00000025862	0.046	0	0	0	0.055	0.408	0.063	0.276	0.572
Trmt61a	Ddx55	2107396	2105322	10090.ENSMUSP00000082011	10090.ENSMUSP00000070279	0	0	0	0	0.563	0.062	0	0	0.572
Itga1	Col5a1	2106548	2097160	10090.ENSMUSP00000077132	10090.ENSMUSP00000028280	0	0	0	0	0	0.099	0.528	0.075	0.572
Jak3	Nmi	2103854	2097175	10090.ENSMUSP00000060073	10090.ENSMUSP00000028314	0	0	0	0	0.046	0.058	0.528	0.112	0.572
Cxcl12	Fgr	2105777	2097932	10090.ENSMUSP00000072800	10090.ENSMUSP00000030693	0	0	0	0	0	0	0.528	0.13	0.571
Foxo1	Irf4	2103045	2095286	10090.ENSMUSP00000055308	10090.ENSMUSP00000021784	0	0	0	0	0	0	0	0.571	0.571
Smarca4	Cdc42bpb	2109494	2100762	10090.ENSMUSP00000096547	10090.ENSMUSP00000042565	0.046	0	0	0	0.066	0.408	0.063	0.267	0.571
Cdc42bpb	Smarca2	2100762	2096440	10090.ENSMUSP00000042565	10090.ENSMUSP00000025862	0.046	0	0	0	0.066	0.408	0.063	0.267	0.571
Bcr	Spna2	2113279	2111843	10090.ENSMUSP00000126377	10090.ENSMUSP00000109348	0	0	0	0	0.104	0.048	0	0.537	0.57
Cd80	Syk	2109741	2103966	10090.ENSMUSP00000097404	10090.ENSMUSP00000060828	0	0	0	0	0	0	0.439	0.266	0.57
Actc1	Myl9	2108054	2107840	10090.ENSMUSP00000087736	10090.ENSMUSP00000085913	0	0	0	0	0.054	0.272	0	0.426	0.57
Myo18a	Myl9	2108385	2107840	10090.ENSMUSP00000090563	10090.ENSMUSP00000085913	0	0	0	0	0.085	0.486	0	0.158	0.57
Ccnl2	Cdkn1a	2098023	2095964	10090.ENSMUSP00000030944	10090.ENSMUSP00000023829	0	0	0	0	0.05	0.073	0.54	0.063	0.569
Spna2	Cyp27a1	2111843	2096868	10090.ENSMUSP00000109348	10090.ENSMUSP00000027356	0	0	0	0	0	0	0	0.569	0.569
Nhp2	Ccdc86	2112795	2096354	10090.ENSMUSP00000120014	10090.ENSMUSP00000025639	0	0	0	0	0.569	0	0	0	0.569
Ep300	Pik3r1	2104849	2103300	10090.ENSMUSP00000066789	10090.ENSMUSP00000056774	0	0	0	0	0.087	0.507	0	0.118	0.569
Chd4	Smarca2	2103853	2096440	10090.ENSMUSP00000060054	10090.ENSMUSP00000025862	0	0	0	0.674	0.279	0.236	0.135	0.538	0.569
Cxcl12	Grk4	2105777	2093189	10090.ENSMUSP00000072800	10090.ENSMUSP00000001112	0	0	0	0	0	0	0.44	0.262	0.569
Smarca4	Mmp9	2109494	2094463	10090.ENSMUSP00000096547	10090.ENSMUSP00000017881	0	0	0	0	0	0.101	0.121	0.499	0.569
Luc7l	Rbm39	2112030	2111285	10090.ENSMUSP00000110627	10090.ENSMUSP00000105216	0	0	0	0	0.201	0.043	0	0.48	0.568
Srpk1	Rbpjl	2112602	2094403	10090.ENSMUSP00000116259	10090.ENSMUSP00000017151	0	0	0	0	0	0.526	0	0.126	0.568
Axin2	Gna12	2102359	2093063	10090.ENSMUSP00000051331	10090.ENSMUSP00000000153	0	0	0	0	0.114	0.424	0.158	0.113	0.568
Syk	Smarca2	2103966	2096440	10090.ENSMUSP00000060828	10090.ENSMUSP00000025862	0.046	0	0	0	0.05	0.408	0.063	0.274	0.568
Mmp2	Pdgfrb	2099020	2096324	10090.ENSMUSP00000034187	10090.ENSMUSP00000025522	0	0	0	0	0.284	0.061	0.147	0.336	0.568
Bdh2	Adhfe1	2114093	2112622	10090.ENSMUSP00000131111	10090.ENSMUSP00000116627	0	0	0	0	0.089	0	0.46	0.19	0.567
Fgr	Smarca2	2097932	2096440	10090.ENSMUSP00000030693	10090.ENSMUSP00000025862	0.046	0	0	0	0.056	0.408	0.063	0.267	0.567
Bdh2	Hibch	2114093	2101323	10090.ENSMUSP00000131111	10090.ENSMUSP00000045606	0	0	0	0	0.055	0.07	0.484	0.158	0.567
Smarca4	Fgr	2109494	2097932	10090.ENSMUSP00000096547	10090.ENSMUSP00000030693	0.046	0	0	0	0.056	0.408	0.063	0.267	0.567
Bdh2	Echdc2	2114093	2102350	10090.ENSMUSP00000131111	10090.ENSMUSP00000051268	0	0	0	0	0.055	0.07	0.484	0.158	0.567
Prpf39	Prpf4b	2112313	2106528	10090.ENSMUSP00000112953	10090.ENSMUSP00000077019	0	0	0	0	0.363	0	0	0.349	0.567
Pak1	Ncf2	2098659	2096994	10090.ENSMUSP00000033040	10090.ENSMUSP00000027754	0	0	0	0	0.055	0.047	0.393	0.302	0.567
Itgam	Tln1	2110795	2097776	10090.ENSMUSP00000101849	10090.ENSMUSP00000030187	0	0	0	0	0	0	0.528	0.119	0.566
Myo18a	Unc45b	2108385	2094586	10090.ENSMUSP00000090563	10090.ENSMUSP00000018989	0	0	0	0	0.064	0.405	0	0.284	0.566
Smarca4	Irak4	2109494	2106068	10090.ENSMUSP00000096547	10090.ENSMUSP00000074471	0.046	0	0	0	0.054	0.408	0.063	0.267	0.566
Irf4	Hist1h2bc	2095286	2094489	10090.ENSMUSP00000021784	10090.ENSMUSP00000018246	0	0	0	0	0	0	0.54	0.097	0.566
Rac2	Ptpn18	2099612	2096859	10090.ENSMUSP00000036384	10090.ENSMUSP00000027302	0	0	0	0	0.423	0.109	0.181	0.091	0.566
Irak4	Smarca2	2106068	2096440	10090.ENSMUSP00000074471	10090.ENSMUSP00000025862	0.046	0	0	0	0.054	0.408	0.063	0.267	0.566
Dcn	Prkaca	2110657	2093714	10090.ENSMUSP00000100924	10090.ENSMUSP00000005606	0	0	0	0	0.056	0.177	0	0.486	0.566
Prkch	Prkaca	2095206	2093714	10090.ENSMUSP00000021527	10090.ENSMUSP00000005606	0	0	0	0.898	0.054	0.295	0.379	0.392	0.566
Ube2b	Hist1h2bc	2094938	2094489	10090.ENSMUSP00000020657	10090.ENSMUSP00000018246	0	0	0	0	0.054	0.213	0	0.465	0.566
Cpeb1	Pum1	2115303	2097815	10090.ENSMUSP00000137079	10090.ENSMUSP00000030315	0	0	0	0	0.09	0	0	0.542	0.565
Atp5j2	Atpif1	2113156	2104502	10090.ENSMUSP00000125504	10090.ENSMUSP00000064282	0	0	0	0	0.312	0	0.36	0.093	0.565
Cxcl12	Rac2	2105777	2099612	10090.ENSMUSP00000072800	10090.ENSMUSP00000036384	0	0	0	0	0	0	0.393	0.313	0.565
Tln1	Crkl	2097776	2093788	10090.ENSMUSP00000030187	10090.ENSMUSP00000006293	0	0	0	0	0	0	0.528	0.116	0.565
Mmp2	Col6a1	2099020	2093197	10090.ENSMUSP00000034187	10090.ENSMUSP00000001147	0	0	0	0	0.498	0.058	0	0.151	0.564
Prpf39	Srsf5	2112313	2111399	10090.ENSMUSP00000112953	10090.ENSMUSP00000105981	0	0	0	0	0.147	0.417	0	0.194	0.564
Smarca4	Flt4	2109494	2094924	10090.ENSMUSP00000096547	10090.ENSMUSP00000020617	0.046	0	0	0	0.05	0.408	0.063	0.267	0.564
Tanc1	Dlg4	2099536	2094550	10090.ENSMUSP00000036003	10090.ENSMUSP00000018700	0	0	0	0	0.051	0.202	0	0.47	0.564
Lipg	Pltp	2104808	2104062	10090.ENSMUSP00000066536	10090.ENSMUSP00000061519	0	0	0	0	0.042	0.076	0	0.547	0.564
Srsf1	Prpf39	2112831	2112313	10090.ENSMUSP00000120595	10090.ENSMUSP00000112953	0	0	0	0	0.21	0.417	0	0.129	0.564
Fstl1	Col5a1	2111993	2097160	10090.ENSMUSP00000110411	10090.ENSMUSP00000028280	0	0	0	0	0.546	0	0	0.079	0.564
Fn1	Rac2	2102911	2099612	10090.ENSMUSP00000054499	10090.ENSMUSP00000036384	0	0	0	0	0	0	0.393	0.312	0.564
Smarca2	Flt4	2096440	2094924	10090.ENSMUSP00000025862	10090.ENSMUSP00000020617	0.046	0	0	0	0.05	0.408	0.063	0.267	0.564
Snapc4	Nktr	2100610	2099360	10090.ENSMUSP00000041767	10090.ENSMUSP00000035112	0	0	0	0	0.08	0.365	0.293	0.066	0.563
Agrn	Dvl1	2115724	2098025	10090.ENSMUSP00000137931	10090.ENSMUSP00000030948	0	0	0	0	0	0.509	0	0.146	0.563
Tfrc	Kit	2095845	2093735	10090.ENSMUSP00000023486	10090.ENSMUSP00000005815	0	0	0	0	0.053	0.046	0	0.555	0.563
Phlpp1	Snapc4	2103257	2100610	10090.ENSMUSP00000056530	10090.ENSMUSP00000041767	0	0	0	0	0.069	0.504	0	0.131	0.563
Cxcl12	Mmp15	2105777	2099044	10090.ENSMUSP00000072800	10090.ENSMUSP00000034243	0	0	0	0	0.051	0.073	0	0.543	0.563
Uba52	Phlpp1	2107186	2103257	10090.ENSMUSP00000080608	10090.ENSMUSP00000056530	0	0	0	0	0.051	0.239	0	0.444	0.563
Ddx55	Nsun5	2105322	2093165	10090.ENSMUSP00000070279	10090.ENSMUSP00000000940	0	0	0	0	0.433	0.223	0	0.087	0.562
Bcar1	Flt4	2113845	2094924	10090.ENSMUSP00000129584	10090.ENSMUSP00000020617	0	0	0	0	0	0.064	0.528	0.089	0.562
Bcr	Ubc	2113279	2112487	10090.ENSMUSP00000126377	10090.ENSMUSP00000114180	0	0	0	0	0.05	0.537	0	0.082	0.562
Fn1	Fbln2	2102911	2101834	10090.ENSMUSP00000054499	10090.ENSMUSP00000048334	0	0	0	0	0.255	0.111	0	0.392	0.562
Ep300	Hes1	2104849	2095753	10090.ENSMUSP00000066789	10090.ENSMUSP00000023171	0	0	0	0	0	0.113	0.527	0	0.562
Tyrobp	Ncf2	2098577	2096994	10090.ENSMUSP00000032800	10090.ENSMUSP00000027754	0	0	0	0	0.557	0	0	0.052	0.562
Lrrc58	Prkaca	2106667	2093714	10090.ENSMUSP00000077779	10090.ENSMUSP00000005606	0	0	0	0	0.056	0.177	0	0.481	0.561
Lrrc8a	Prkaca	2108741	2093714	10090.ENSMUSP00000092690	10090.ENSMUSP00000005606	0	0	0	0	0.056	0.177	0	0.481	0.561
Epb4.1l2	Gria1	2103011	2101106	10090.ENSMUSP00000055122	10090.ENSMUSP00000044494	0	0	0	0	0	0.111	0	0.527	0.561
Lrrc8b	Prkaca	2111685	2093714	10090.ENSMUSP00000108327	10090.ENSMUSP00000005606	0	0	0	0	0.056	0.177	0	0.481	0.561
Sirt7	Foxo3	2106924	2102250	10090.ENSMUSP00000079093	10090.ENSMUSP00000050683	0	0	0	0	0	0.166	0.18	0.408	0.56
Lipt2	Nfu1	2098633	2098358	10090.ENSMUSP00000032967	10090.ENSMUSP00000032060	0	0	0	0	0.053	0	0	0.555	0.56
Rpl18a	Luc7l2	2103568	2103029	10090.ENSMUSP00000058368	10090.ENSMUSP00000055254	0	0	0	0	0.055	0.554	0	0	0.56
Mdh1	Hibch	2110423	2101323	10090.ENSMUSP00000099938	10090.ENSMUSP00000045606	0	0	0	0	0.413	0.048	0	0.274	0.56
Prpf39	Snapc4	2112313	2100610	10090.ENSMUSP00000112953	10090.ENSMUSP00000041767	0	0	0	0	0.154	0.495	0	0.053	0.56
Fstl1	Col5a2	2111993	2107581	10090.ENSMUSP00000110411	10090.ENSMUSP00000083620	0	0	0	0	0.537	0	0	0.089	0.56
Ep300	Snapc4	2104849	2100610	10090.ENSMUSP00000066789	10090.ENSMUSP00000041767	0	0	0	0	0.098	0.303	0.293	0.125	0.559
Stx16	Atp6v1b1	2107755	2093804	10090.ENSMUSP00000085218	10090.ENSMUSP00000006431	0	0	0	0	0.056	0.541	0	0.064	0.559
Prpf4b	Bahcc1	2106528	2100946	10090.ENSMUSP00000077019	10090.ENSMUSP00000043643	0	0	0	0	0.068	0	0	0.547	0.559
Myo10	Coro6	2111422	2095101	10090.ENSMUSP00000106087	10090.ENSMUSP00000021190	0	0	0	0	0.34	0.243	0	0.186	0.558
Rac2	Pdgfrb	2099612	2096324	10090.ENSMUSP00000036384	10090.ENSMUSP00000025522	0	0	0	0	0.046	0.167	0.361	0.232	0.558
Nhp2	Wdr55	2112795	2100109	10090.ENSMUSP00000120014	10090.ENSMUSP00000039010	0	0	0	0	0.488	0	0	0.17	0.557
Gem	Gna12	2097674	2093063	10090.ENSMUSP00000029868	10090.ENSMUSP00000000153	0	0	0	0	0.05	0.167	0.181	0.398	0.557
Zmiz1	Ube2b	2113084	2094938	10090.ENSMUSP00000124863	10090.ENSMUSP00000020657	0	0	0	0	0.054	0.31	0.146	0.3	0.557
Gad1-ps	Gsr	2114401	2098951	10090.ENSMUSP00000133048	10090.ENSMUSP00000033992	0	0	0	0	0.115	0	0.484	0.107	0.556
Cxcl12	Jak3	2105777	2103854	10090.ENSMUSP00000072800	10090.ENSMUSP00000060073	0	0	0	0	0	0	0.439	0.242	0.556
Adcy8	Prkch	2095694	2095206	10090.ENSMUSP00000023007	10090.ENSMUSP00000021527	0	0	0	0	0.054	0.168	0.428	0.131	0.556
Prkch	Adcy3	2095206	2095033	10090.ENSMUSP00000021527	10090.ENSMUSP00000020984	0	0	0	0	0.054	0.168	0.428	0.131	0.556
BC006779	Nudt2	2111161	2097765	10090.ENSMUSP00000104459	10090.ENSMUSP00000030154	0.079	0	0	0	0.054	0.375	0	0.281	0.556
BC006779	Nudt8	2111161	2096414	10090.ENSMUSP00000104459	10090.ENSMUSP00000025802	0.079	0	0	0	0.052	0.375	0	0.281	0.555
Fgr	Ptprg	2097932	2095446	10090.ENSMUSP00000030693	10090.ENSMUSP00000022264	0	0	0	0	0.07	0.367	0.242	0.122	0.555
Syk	Crkl	2103966	2093788	10090.ENSMUSP00000060828	10090.ENSMUSP00000006293	0	0	0	0.64	0.052	0.413	0.141	0.424	0.555
Smarca4	Appl2	2109494	2094885	10090.ENSMUSP00000096547	10090.ENSMUSP00000020500	0	0	0	0	0.095	0.529	0	0	0.555
Gab1	Pdgfb	2099010	2093117	10090.ENSMUSP00000034150	10090.ENSMUSP00000000500	0	0	0	0	0	0	0.528	0.095	0.554
Ccdc151	Commd3	2112092	2102116	10090.ENSMUSP00000110993	10090.ENSMUSP00000049882	0	0	0	0	0	0.554	0	0	0.554
Atpif1	Gaa	2104502	2096688	10090.ENSMUSP00000064282	10090.ENSMUSP00000026666	0	0	0	0	0	0.554	0	0.043	0.554
Slc9a5	Ednrb	2105798	2095606	10090.ENSMUSP00000072893	10090.ENSMUSP00000022718	0	0	0	0	0	0.058	0.527	0.081	0.554
Cxcl12	Pdgfrb	2105777	2096324	10090.ENSMUSP00000072800	10090.ENSMUSP00000025522	0	0	0	0	0.119	0	0.161	0.445	0.554
Plxnb2	Plxna3	2102421	2093593	10090.ENSMUSP00000051731	10090.ENSMUSP00000004326	0	0	0	0.814	0.047	0	0.54	0.175	0.554
Adcy7	Slc6a2	2109369	2105761	10090.ENSMUSP00000096122	10090.ENSMUSP00000072709	0	0	0	0	0.049	0	0	0.549	0.553
Cxcl12	Foxo3	2105777	2102250	10090.ENSMUSP00000072800	10090.ENSMUSP00000050683	0	0	0	0	0	0	0	0.553	0.553
Ep300	Kit	2104849	2093735	10090.ENSMUSP00000066789	10090.ENSMUSP00000005815	0	0	0	0	0.042	0.141	0.428	0.163	0.553
Mmp2	Lox	2099020	2096288	10090.ENSMUSP00000034187	10090.ENSMUSP00000025409	0	0	0	0	0.34	0	0	0.351	0.553
Jak3	Kit	2103854	2093735	10090.ENSMUSP00000060073	10090.ENSMUSP00000005815	0	0	0	0.622	0	0.101	0.439	0.424	0.553
Gsr	Acoxl	2098951	2097329	10090.ENSMUSP00000033992	10090.ENSMUSP00000028859	0.048	0	0	0	0.075	0.045	0.484	0.129	0.553
Ppie	Tomm34	2097843	2094513	10090.ENSMUSP00000030404	10090.ENSMUSP00000018466	0.073	0	0	0	0.099	0.353	0	0.271	0.553
Gpr125	Gna12	2098031	2093063	10090.ENSMUSP00000030971	10090.ENSMUSP00000000153	0	0	0	0	0.102	0.133	0	0.47	0.552
Ifi47	Ifi35	2100664	2094072	10090.ENSMUSP00000041975	10090.ENSMUSP00000010502	0	0	0	0	0.524	0	0	0.099	0.552
Mmp9	Kit	2094463	2093735	10090.ENSMUSP00000017881	10090.ENSMUSP00000005815	0	0	0	0	0	0.061	0.147	0.486	0.552
Spna2	Ltf	2111843	2099348	10090.ENSMUSP00000109348	10090.ENSMUSP00000035077	0	0	0	0	0.049	0	0	0.549	0.552
Sos2	Crkl	2101173	2093788	10090.ENSMUSP00000044866	10090.ENSMUSP00000006293	0	0	0	0	0	0.541	0	0.063	0.552
Slirp	Rbm25	2113136	2101864	10090.ENSMUSP00000125341	10090.ENSMUSP00000048470	0	0	0	0	0.055	0.416	0	0.255	0.552
Actc1	Sh3pxd2b	2108054	2101067	10090.ENSMUSP00000087736	10090.ENSMUSP00000044276	0	0	0	0	0.049	0.17	0	0.478	0.551
Dll4	Aph1a	2110252	2103650	10090.ENSMUSP00000099575	10090.ENSMUSP00000058846	0	0	0	0	0	0	0.428	0.248	0.551
Ubc	Tbx6	2112487	2108539	10090.ENSMUSP00000114180	10090.ENSMUSP00000091579	0	0	0	0	0.05	0.538	0	0.059	0.551
Actc1	Sh3pxd2a	2108054	2107128	10090.ENSMUSP00000087736	10090.ENSMUSP00000080325	0	0	0	0	0.049	0.17	0	0.478	0.551
Bcar1	Prkch	2113845	2095206	10090.ENSMUSP00000129584	10090.ENSMUSP00000021527	0	0	0	0	0	0	0.528	0.089	0.551
Fam65b	Ankrd16	2111404	2102476	10090.ENSMUSP00000106013	10090.ENSMUSP00000052056	0	0	0	0	0	0	0	0.55	0.55
Ubc	Ogt	2112487	2101283	10090.ENSMUSP00000114180	10090.ENSMUSP00000045409	0	0	0	0	0.053	0.531	0	0.068	0.55
Hibch	Rps5	2101323	2093616	10090.ENSMUSP00000045606	10090.ENSMUSP00000004554	0	0	0	0	0.104	0.519	0	0	0.55
Spna2	Bst1	2111843	2110060	10090.ENSMUSP00000109348	10090.ENSMUSP00000098796	0	0	0	0	0	0	0	0.55	0.55
Phlpp1	Ptprg	2103257	2095446	10090.ENSMUSP00000056530	10090.ENSMUSP00000022264	0	0	0	0	0.111	0.335	0	0.3	0.55
Myo19	Actc1	2108528	2108054	10090.ENSMUSP00000091502	10090.ENSMUSP00000087736	0	0	0	0	0.056	0.304	0	0.371	0.55
Smarca2	Cdkn1a	2096440	2095964	10090.ENSMUSP00000025862	10090.ENSMUSP00000023829	0	0	0	0	0.049	0.062	0.439	0.207	0.55
Pck1	Pdk4	2097389	2094683	10090.ENSMUSP00000029017	10090.ENSMUSP00000019721	0	0	0	0	0.101	0	0	0.52	0.55
Actc1	Tln1	2108054	2097776	10090.ENSMUSP00000087736	10090.ENSMUSP00000030187	0	0	0	0	0	0.1	0.365	0.276	0.55
Uba52	Anxa2	2107186	2099236	10090.ENSMUSP00000080608	10090.ENSMUSP00000034756	0	0	0	0	0.043	0.542	0	0.054	0.55
Bdh1	Syk	2107990	2103966	10090.ENSMUSP00000087192	10090.ENSMUSP00000060828	0	0	0	0	0.051	0.541	0	0.049	0.549
Nhp2	Pop5	2112795	2107108	10090.ENSMUSP00000120014	10090.ENSMUSP00000080215	0	0	0	0	0.436	0	0	0.232	0.549
Hist1h4h	Uba52	2110474	2107186	10090.ENSMUSP00000100037	10090.ENSMUSP00000080608	0	0	0	0	0.072	0.115	0	0.495	0.549
Ppil6	Snapc4	2110692	2100610	10090.ENSMUSP00000101146	10090.ENSMUSP00000041767	0	0	0	0	0.052	0.365	0.293	0.065	0.548
Lcn2	Ltf	2102810	2099348	10090.ENSMUSP00000053962	10090.ENSMUSP00000035077	0	0	0	0	0.223	0	0	0.443	0.548
Tshz1	Gaa	2108266	2096688	10090.ENSMUSP00000089388	10090.ENSMUSP00000026666	0	0	0	0	0	0	0	0.548	0.548
Smarca4	Jup	2109494	2093258	10090.ENSMUSP00000096547	10090.ENSMUSP00000001592	0	0	0	0	0.068	0.224	0.379	0.113	0.548
Sec11c	Dad1	2096278	2095622	10090.ENSMUSP00000025394	10090.ENSMUSP00000022781	0	0	0	0	0.475	0	0	0.176	0.548
BC006779	Rev3l	2111161	2094729	10090.ENSMUSP00000104459	10090.ENSMUSP00000019986	0	0	0	0	0.137	0.181	0	0.411	0.547
Actc1	Rev3l	2108054	2094729	10090.ENSMUSP00000087736	10090.ENSMUSP00000019986	0	0	0	0	0.051	0	0	0.543	0.547
Rps27a	Anxa2	2110414	2099236	10090.ENSMUSP00000099908	10090.ENSMUSP00000034756	0	0	0	0	0.05	0.542	0	0	0.547
Itga1	Pik3r1	2106548	2103300	10090.ENSMUSP00000077132	10090.ENSMUSP00000056774	0	0	0	0	0	0	0.528	0.078	0.546
Arntl	Adipoq	2101430	2095883	10090.ENSMUSP00000046235	10090.ENSMUSP00000023593	0	0	0	0	0	0	0	0.546	0.546
Fn1	Eng	2102911	2094026	10090.ENSMUSP00000054499	10090.ENSMUSP00000009705	0	0	0	0	0	0	0	0.546	0.546
Col5a2	Lox	2107581	2096288	10090.ENSMUSP00000083620	10090.ENSMUSP00000025409	0	0	0	0	0.429	0.062	0	0.22	0.546
Gaa	Hes1	2096688	2095753	10090.ENSMUSP00000026666	10090.ENSMUSP00000023171	0	0	0	0	0	0	0.527	0.081	0.546
Foxo1	Jup	2103045	2093258	10090.ENSMUSP00000055308	10090.ENSMUSP00000001592	0	0	0	0	0	0.111	0.428	0.179	0.546
Flt4	Mmp9	2094924	2094463	10090.ENSMUSP00000020617	10090.ENSMUSP00000017881	0	0	0	0	0	0.061	0.147	0.479	0.546
Chd4	Bahcc1	2103853	2100946	10090.ENSMUSP00000060054	10090.ENSMUSP00000043643	0	0	0	0	0.054	0	0.54	0	0.546
Rac2	Prex2	2099612	2096780	10090.ENSMUSP00000036384	10090.ENSMUSP00000027056	0	0	0	0	0.043	0.169	0.393	0.171	0.546
Dcn	Ctgf	2110657	2094783	10090.ENSMUSP00000100924	10090.ENSMUSP00000020171	0	0	0	0	0.055	0	0	0.54	0.546
Bdh2	Ndufa9	2114093	2107791	10090.ENSMUSP00000131111	10090.ENSMUSP00000085523	0.062	0	0	0	0.05	0	0.483	0.129	0.545
Ebna1bp2	Eif4a2	2097873	2095885	10090.ENSMUSP00000030501	10090.ENSMUSP00000023599	0	0	0	0	0.315	0.348	0	0.064	0.545
Foxo3	Jup	2102250	2093258	10090.ENSMUSP00000050683	10090.ENSMUSP00000001592	0	0	0	0	0	0.111	0.428	0.178	0.545
Lilrb4	Slc11a1	2106678	2096874	10090.ENSMUSP00000077833	10090.ENSMUSP00000027368	0	0	0	0	0.525	0	0	0.081	0.545
Ubc	Dnmt1	2112487	2093584	10090.ENSMUSP00000114180	10090.ENSMUSP00000004202	0	0	0	0	0	0.535	0	0.061	0.545
Cd300a	Tyrobp	2110842	2098577	10090.ENSMUSP00000102192	10090.ENSMUSP00000032800	0	0	0	0	0.358	0	0	0.319	0.544
Agrn	Pak1	2115724	2098659	10090.ENSMUSP00000137931	10090.ENSMUSP00000033040	0	0	0	0	0.055	0	0.528	0.06	0.544
Rbm39	Erbb2ip	2111285	2103482	10090.ENSMUSP00000105216	10090.ENSMUSP00000057956	0	0	0	0	0.536	0.058	0	0	0.544
H1fx	Dffb	2103950	2098001	10090.ENSMUSP00000060761	10090.ENSMUSP00000030893	0	0	0	0	0	0.073	0.528	0	0.543
Syk	Sos2	2103966	2101173	10090.ENSMUSP00000060828	10090.ENSMUSP00000044866	0	0	0	0	0.084	0.11	0.379	0.204	0.543
Sft2d1	Ston1	2112657	2104890	10090.ENSMUSP00000117294	10090.ENSMUSP00000067027	0	0	0	0	0	0	0	0.543	0.543
Spna2	Nrp1	2111843	2096745	10090.ENSMUSP00000109348	10090.ENSMUSP00000026917	0	0	0	0	0	0.047	0	0.541	0.543
Syk	Rasgrp2	2103966	2100496	10090.ENSMUSP00000060828	10090.ENSMUSP00000041135	0	0	0	0	0.112	0.11	0.313	0.258	0.543
Bcr	Lcn2	2113279	2102810	10090.ENSMUSP00000126377	10090.ENSMUSP00000053962	0	0	0	0	0	0	0	0.543	0.543
Bmpr2	Neo1	2107700	2104414	10090.ENSMUSP00000084701	10090.ENSMUSP00000063656	0	0	0	0	0.102	0	0	0.51	0.542
Gfm2	Ears2	2113167	2098699	10090.ENSMUSP00000125656	10090.ENSMUSP00000033159	0	0	0.293	0	0.2	0.062	0	0.238	0.542
Rps21	Ubqln2	2103577	2103321	10090.ENSMUSP00000058432	10090.ENSMUSP00000056888	0	0	0	0	0.314	0.361	0	0	0.542
Specc1l	Fscn1	2101212	2098234	10090.ENSMUSP00000045099	10090.ENSMUSP00000031565	0	0	0	0	0	0.047	0.54	0	0.542
Furin	Dcn	2110939	2110657	10090.ENSMUSP00000102985	10090.ENSMUSP00000100924	0.059	0	0	0	0.054	0.17	0	0.453	0.542
Spna2	Pdgfb	2111843	2093117	10090.ENSMUSP00000109348	10090.ENSMUSP00000000500	0	0	0	0	0	0	0	0.542	0.542
Fgr	Jup	2097932	2093258	10090.ENSMUSP00000030693	10090.ENSMUSP00000001592	0	0	0	0	0.044	0.295	0.309	0.134	0.542
Itgam	Eng	2110795	2094026	10090.ENSMUSP00000101849	10090.ENSMUSP00000009705	0	0	0	0	0	0	0	0.541	0.541
Emp3	Slc11a1	2099781	2096874	10090.ENSMUSP00000037289	10090.ENSMUSP00000027368	0	0	0	0	0.207	0	0	0.445	0.541
Spna2	Flt4	2111843	2094924	10090.ENSMUSP00000109348	10090.ENSMUSP00000020617	0	0	0	0	0.052	0.112	0.063	0.487	0.541
Bahcc1	Bahd1	2100946	2100855	10090.ENSMUSP00000043643	10090.ENSMUSP00000043130	0	0	0	0	0	0	0.54	0.044	0.541
Slirp	Srrm2	2113136	2107851	10090.ENSMUSP00000125341	10090.ENSMUSP00000085993	0	0	0	0	0.051	0.523	0	0.069	0.541
Spna2	Foxo1	2111843	2103045	10090.ENSMUSP00000109348	10090.ENSMUSP00000055308	0	0	0	0	0	0	0	0.541	0.541
Nfia	Aph1a	2106158	2103650	10090.ENSMUSP00000074899	10090.ENSMUSP00000058846	0	0	0	0	0	0	0	0.541	0.541
Smap1	Appl2	2096866	2094885	10090.ENSMUSP00000027339	10090.ENSMUSP00000020500	0	0	0	0	0.085	0.128	0	0.472	0.541
Erc1	Ccnl2	2098438	2098023	10090.ENSMUSP00000032279	10090.ENSMUSP00000030944	0	0	0	0	0	0	0.54	0	0.54
Erc1	Ccnl1	2098438	2097501	10090.ENSMUSP00000032279	10090.ENSMUSP00000029416	0	0	0	0	0	0	0.54	0	0.54
Znfx1	Oasl1	2102031	2098225	10090.ENSMUSP00000049404	10090.ENSMUSP00000031540	0	0	0	0	0.499	0.062	0	0.1	0.54
Tjp1	Ctgf	2110291	2094783	10090.ENSMUSP00000099652	10090.ENSMUSP00000020171	0	0	0	0	0	0	0	0.539	0.539
Agrn	Itga1	2115724	2106548	10090.ENSMUSP00000137931	10090.ENSMUSP00000077132	0	0	0	0	0	0	0.528	0.064	0.539
Dhx38	Ddx5	2101739	2095060	10090.ENSMUSP00000047865	10090.ENSMUSP00000021062	0	0	0	0	0.317	0.261	0	0.16	0.539
Ttc28	Ppie	2114766	2097843	10090.ENSMUSP00000136116	10090.ENSMUSP00000030404	0.076	0	0	0	0.068	0.353	0	0.271	0.539
Pak1	Dvl1	2098659	2098025	10090.ENSMUSP00000033040	10090.ENSMUSP00000030948	0	0	0	0	0.054	0	0.528	0.051	0.539
Sirt7	Xrcc6	2106924	2105075	10090.ENSMUSP00000079093	10090.ENSMUSP00000068559	0	0	0	0	0.055	0.106	0.284	0.328	0.539
Ubc	Filip1	2112487	2108485	10090.ENSMUSP00000114180	10090.ENSMUSP00000091329	0	0	0	0	0	0.537	0	0	0.538
Actc1	Tns3	2108054	2094950	10090.ENSMUSP00000087736	10090.ENSMUSP00000020695	0	0	0	0	0	0.049	0.485	0.134	0.538
Rpl23a	Metap1d	2110240	2101802	10090.ENSMUSP00000099541	10090.ENSMUSP00000048190	0.318	0	0	0	0.113	0.115	0	0.239	0.538
Med16	Spna2	2113796	2111843	10090.ENSMUSP00000129375	10090.ENSMUSP00000109348	0	0	0	0	0	0	0	0.538	0.538
Itgam	Fgr	2110795	2097932	10090.ENSMUSP00000101849	10090.ENSMUSP00000030693	0	0	0	0	0.196	0.061	0.208	0.319	0.538
Tjp1	Fn1	2110291	2102911	10090.ENSMUSP00000099652	10090.ENSMUSP00000054499	0	0	0	0	0	0	0	0.538	0.538
Notch1	Pdgfrb	2097163	2096324	10090.ENSMUSP00000028288	10090.ENSMUSP00000025522	0.046	0	0	0	0.053	0.169	0.051	0.452	0.538
Fstl1	Col6a1	2111993	2093197	10090.ENSMUSP00000110411	10090.ENSMUSP00000001147	0	0	0	0	0.528	0	0	0.061	0.538
Spna2	Ifi47	2111843	2100664	10090.ENSMUSP00000109348	10090.ENSMUSP00000041975	0	0	0	0	0.05	0	0	0.533	0.537
Spna2	Cish	2111843	2107417	10090.ENSMUSP00000109348	10090.ENSMUSP00000082183	0	0	0	0	0	0.045	0	0.536	0.537
Smarca4	Ercc6	2109494	2104767	10090.ENSMUSP00000096547	10090.ENSMUSP00000066256	0	0	0	0.645	0.142	0.421	0	0.329	0.537
Mthfr	Gsr	2105247	2098951	10090.ENSMUSP00000069774	10090.ENSMUSP00000033992	0.08	0	0	0	0.053	0	0.484	0.092	0.537
Itgam	Cd24a	2110795	2103486	10090.ENSMUSP00000101849	10090.ENSMUSP00000057983	0	0	0	0	0	0	0	0.536	0.536
Pik3r1	Dlg4	2103300	2094550	10090.ENSMUSP00000056774	10090.ENSMUSP00000018700	0	0	0	0	0	0	0.383	0.279	0.536
Mapk15	Gpr125	2107981	2098031	10090.ENSMUSP00000087098	10090.ENSMUSP00000030971	0	0	0	0	0.048	0.168	0	0.462	0.536
Bdh2	Adh7	2114093	2108039	10090.ENSMUSP00000131111	10090.ENSMUSP00000087633	0.046	0	0	0	0.053	0	0.449	0.178	0.536
Mrpl23	Tspan32	2100253	2094010	10090.ENSMUSP00000039784	10090.ENSMUSP00000009396	0	0	0	0	0	0	0	0.536	0.536
Ubqln2	Oasl1	2103321	2098225	10090.ENSMUSP00000056888	10090.ENSMUSP00000031540	0	0	0	0	0.067	0.301	0	0.347	0.536
Zbtb7a	Cdkn1a	2101626	2095964	10090.ENSMUSP00000047333	10090.ENSMUSP00000023829	0	0	0	0	0	0	0.118	0.495	0.535
Wdr66	Diap1	2112366	2112134	10090.ENSMUSP00000113309	10090.ENSMUSP00000111297	0	0	0	0	0	0.535	0	0	0.535
Pak1	Araf	2098659	2093199	10090.ENSMUSP00000033040	10090.ENSMUSP00000001155	0	0	0	0.639	0.108	0.115	0.439	0.132	0.535
Gpx4	Gclc	2109063	2099291	10090.ENSMUSP00000094863	10090.ENSMUSP00000034905	0	0	0	0	0.051	0	0	0.53	0.535
Cd8a	Syk	2105019	2103966	10090.ENSMUSP00000068123	10090.ENSMUSP00000060828	0	0	0	0	0.091	0.101	0.439	0.104	0.535
Spna2	Fosb	2111843	2093526	10090.ENSMUSP00000109348	10090.ENSMUSP00000003640	0	0	0	0	0.043	0	0	0.535	0.535
Spna2	Cyp1a1	2111843	2099274	10090.ENSMUSP00000109348	10090.ENSMUSP00000034865	0	0	0	0	0	0	0	0.535	0.535
Ep300	Abcb1a	2104849	2100510	10090.ENSMUSP00000066789	10090.ENSMUSP00000041204	0	0	0	0	0	0	0.528	0.056	0.535
Col4a4	Nid1	2107651	2093706	10090.ENSMUSP00000084282	10090.ENSMUSP00000005532	0	0	0	0	0.055	0.102	0	0.497	0.535
Uba52	Id2	2107186	2095028	10090.ENSMUSP00000080608	10090.ENSMUSP00000020974	0	0	0	0	0	0.535	0	0	0.535
Srsf1	Eif4a2	2112831	2095885	10090.ENSMUSP00000120595	10090.ENSMUSP00000023599	0.071	0	0	0	0.23	0.306	0	0.173	0.534
Arntl	Cdkn1a	2101430	2095964	10090.ENSMUSP00000046235	10090.ENSMUSP00000023829	0	0	0	0	0.13	0	0	0.485	0.533
Flt4	Jup	2094924	2093258	10090.ENSMUSP00000020617	10090.ENSMUSP00000001592	0	0	0	0	0	0.17	0.379	0.166	0.533
Gab1	Prkaca	2099010	2093714	10090.ENSMUSP00000034150	10090.ENSMUSP00000005606	0	0	0	0	0.05	0	0.528	0	0.532
Spna2	Phf1	2111843	2105885	10090.ENSMUSP00000109348	10090.ENSMUSP00000073402	0	0	0	0	0	0	0	0.532	0.532
Ednra	Adcy3	2098965	2095033	10090.ENSMUSP00000034029	10090.ENSMUSP00000020984	0	0	0	0	0	0	0.528	0.051	0.532
Ednra	Adcy8	2098965	2095694	10090.ENSMUSP00000034029	10090.ENSMUSP00000023007	0	0	0	0	0	0	0.528	0.051	0.532
Adcy7	Ednra	2109369	2098965	10090.ENSMUSP00000096122	10090.ENSMUSP00000034029	0	0	0	0	0	0	0.528	0.051	0.532
Lamb2	Pak1	2105149	2098659	10090.ENSMUSP00000069087	10090.ENSMUSP00000033040	0	0	0	0	0.051	0	0.528	0	0.532
Pak1	Lamb1	2098659	2093443	10090.ENSMUSP00000033040	10090.ENSMUSP00000002979	0	0	0	0	0.051	0	0.528	0	0.532
Agpat2	Naa20	2097162	2093414	10090.ENSMUSP00000028286	10090.ENSMUSP00000002805	0.102	0	0	0	0.054	0	0.494	0	0.532
Jak3	Pdgfrb	2103854	2096324	10090.ENSMUSP00000060073	10090.ENSMUSP00000025522	0	0	0	0.617	0	0.107	0.439	0.302	0.532
Itga1	Crkl	2106548	2093788	10090.ENSMUSP00000077132	10090.ENSMUSP00000006293	0	0	0	0	0	0	0.528	0.048	0.531
Hist1h4h	Foxo3	2110474	2102250	10090.ENSMUSP00000100037	10090.ENSMUSP00000050683	0	0	0	0	0	0.475	0.131	0.053	0.531
Notch1	Efnb2	2097163	2093221	10090.ENSMUSP00000028288	10090.ENSMUSP00000001319	0	0	0	0	0.053	0	0	0.525	0.531
Foxo1	Eif4ebp2	2103045	2094822	10090.ENSMUSP00000055308	10090.ENSMUSP00000020288	0	0	0	0	0	0	0	0.531	0.531
Mrpl23	Rps5	2100253	2093616	10090.ENSMUSP00000039784	10090.ENSMUSP00000004554	0	0	0	0	0.53	0	0	0	0.53
Srrm2	Luc7l2	2107851	2103029	10090.ENSMUSP00000085993	10090.ENSMUSP00000055254	0	0	0	0	0.202	0.059	0	0.424	0.53
Oasl1	Trap1	2098225	2093778	10090.ENSMUSP00000031540	10090.ENSMUSP00000006137	0	0	0	0	0.074	0.115	0	0.473	0.53
Ubc	Trap1	2112487	2093778	10090.ENSMUSP00000114180	10090.ENSMUSP00000006137	0	0	0	0	0.074	0.115	0	0.473	0.53
Oasl1	Ifi35	2098225	2094072	10090.ENSMUSP00000031540	10090.ENSMUSP00000010502	0	0	0	0	0.47	0	0	0.147	0.529
Spna2	Pick1	2111843	2094492	10090.ENSMUSP00000109348	10090.ENSMUSP00000018295	0	0	0	0	0.054	0.103	0	0.49	0.529
Itgam	Tyrobp	2110795	2098577	10090.ENSMUSP00000101849	10090.ENSMUSP00000032800	0	0	0	0	0.22	0	0	0.42	0.528
Pdcd5	Polr2k	2112434	2102461	10090.ENSMUSP00000113761	10090.ENSMUSP00000051968	0	0	0	0	0.528	0	0	0	0.528
Gem	Prkaca	2097674	2093714	10090.ENSMUSP00000029868	10090.ENSMUSP00000005606	0	0	0	0	0.055	0.141	0.136	0.406	0.528
Timm13	Snrpf	2094865	2094789	10090.ENSMUSP00000020440	10090.ENSMUSP00000020203	0	0	0	0	0.528	0	0	0	0.528
Tceb1	Oasl1	2112095	2098225	10090.ENSMUSP00000111009	10090.ENSMUSP00000031540	0	0	0	0	0.077	0.115	0	0.469	0.528
Gng8	Grk4	2106575	2093189	10090.ENSMUSP00000077314	10090.ENSMUSP00000001112	0	0	0	0	0	0.407	0.204	0.081	0.528
Hist1h4h	Pdk4	2110474	2094683	10090.ENSMUSP00000100037	10090.ENSMUSP00000019721	0	0	0	0	0.042	0.521	0	0.051	0.527
Neo1	Rac2	2104414	2099612	10090.ENSMUSP00000063656	10090.ENSMUSP00000036384	0	0	0	0	0.051	0	0.361	0.284	0.527
Actc1	Cnn1	2108054	2093227	10090.ENSMUSP00000087736	10090.ENSMUSP00000001384	0	0	0	0	0.175	0.366	0	0.167	0.527
Slirp	Ddx17	2113136	2103089	10090.ENSMUSP00000125341	10090.ENSMUSP00000055535	0.071	0	0	0	0.1	0.306	0	0.281	0.527
Spna2	Drosha	2111843	2108058	10090.ENSMUSP00000109348	10090.ENSMUSP00000087762	0	0	0	0	0.075	0	0	0.51	0.527
Agxt2l2	Adhfe1	2114264	2112622	10090.ENSMUSP00000132190	10090.ENSMUSP00000116627	0.103	0	0	0	0.052	0	0.473	0.071	0.527
Nynrin	Chd4	2109944	2103853	10090.ENSMUSP00000098098	10090.ENSMUSP00000060054	0	0	0	0	0.075	0.212	0.371	0.09	0.527
Xrcc6	Rev3l	2105075	2094729	10090.ENSMUSP00000068559	10090.ENSMUSP00000019986	0	0	0	0	0.071	0.284	0	0.344	0.526
Smarca4	Klf13	2109494	2104964	10090.ENSMUSP00000096547	10090.ENSMUSP00000067680	0	0	0	0	0.055	0.265	0.195	0.253	0.526
Rev1	Ube2b	2096835	2094938	10090.ENSMUSP00000027251	10090.ENSMUSP00000020657	0	0	0	0	0.051	0.115	0	0.481	0.526
Phlpp1	Ptpn9	2103257	2099260	10090.ENSMUSP00000056530	10090.ENSMUSP00000034832	0	0	0	0	0.08	0.335	0	0.288	0.526
Dhx38	Sdad1	2101739	2098169	10090.ENSMUSP00000047865	10090.ENSMUSP00000031364	0	0	0	0	0.524	0	0	0.043	0.526
Mmp9	Jup	2094463	2093258	10090.ENSMUSP00000017881	10090.ENSMUSP00000001592	0	0	0	0	0	0	0.379	0.269	0.526
Nhp2	Prpf8	2112795	2094512	10090.ENSMUSP00000120014	10090.ENSMUSP00000018449	0	0	0	0	0.052	0.493	0	0.094	0.526
BC006779	Smarca4	2111161	2109494	10090.ENSMUSP00000104459	10090.ENSMUSP00000096547	0.071	0	0	0	0.175	0.211	0	0.308	0.525
Furin	App	2110939	2093694	10090.ENSMUSP00000102985	10090.ENSMUSP00000005406	0	0	0	0	0.128	0	0	0.477	0.525
Dut	Casp7	2107217	2096500	10090.ENSMUSP00000080767	10090.ENSMUSP00000026062	0	0	0	0	0.063	0	0	0.514	0.525
Tjp1	Pard6b	2110291	2102584	10090.ENSMUSP00000099652	10090.ENSMUSP00000052619	0	0	0	0	0.065	0.084	0	0.49	0.525
BC006779	Dhx38	2111161	2101739	10090.ENSMUSP00000104459	10090.ENSMUSP00000047865	0	0	0	0	0.268	0.182	0	0.271	0.525
Rasgrp2	Gem	2100496	2097674	10090.ENSMUSP00000041135	10090.ENSMUSP00000029868	0	0	0	0	0	0.358	0.217	0.132	0.525
Sos2	Gem	2101173	2097674	10090.ENSMUSP00000044866	10090.ENSMUSP00000029868	0	0	0	0	0	0.358	0.217	0.132	0.525
Luc7l	Luc7l3	2112030	2095110	10090.ENSMUSP00000110627	10090.ENSMUSP00000021226	0	0	0	0.769	0.135	0.392	0	0.596	0.525
Lrrc8b	Gna12	2111685	2093063	10090.ENSMUSP00000108327	10090.ENSMUSP00000000153	0	0	0	0	0.049	0.133	0	0.47	0.524
Lrrc58	Gna12	2106667	2093063	10090.ENSMUSP00000077779	10090.ENSMUSP00000000153	0	0	0	0	0.049	0.133	0	0.47	0.524
Ppcdc	Gsr	2107487	2098951	10090.ENSMUSP00000082856	10090.ENSMUSP00000033992	0.071	0	0	0	0	0	0.484	0.088	0.524
Lrrc8a	Gna12	2108741	2093063	10090.ENSMUSP00000092690	10090.ENSMUSP00000000153	0	0	0	0	0.049	0.133	0	0.47	0.524
Dcn	Gna12	2110657	2093063	10090.ENSMUSP00000100924	10090.ENSMUSP00000000153	0	0	0	0	0.049	0.133	0	0.47	0.524
Srsf1	Luc7l2	2112831	2103029	10090.ENSMUSP00000120595	10090.ENSMUSP00000055254	0	0	0	0	0.13	0.394	0	0.169	0.524
Rtn4rl1	Gna12	2110251	2093063	10090.ENSMUSP00000099572	10090.ENSMUSP00000000153	0	0	0	0	0.049	0.133	0	0.47	0.524
Ercc6	Smarca2	2104767	2096440	10090.ENSMUSP00000066256	10090.ENSMUSP00000025862	0	0	0	0.646	0.118	0.421	0	0.329	0.524
Itgam	Rac2	2110795	2099612	10090.ENSMUSP00000101849	10090.ENSMUSP00000036384	0	0	0	0	0.102	0	0.21	0.383	0.524
Sos2	Kit	2101173	2093735	10090.ENSMUSP00000044866	10090.ENSMUSP00000005815	0	0	0	0	0.084	0.11	0.428	0.098	0.523
Hsph1	Phlpp1	2106054	2103257	10090.ENSMUSP00000074392	10090.ENSMUSP00000056530	0	0	0	0	0.05	0.21	0	0.416	0.523
Hsd3b7	Acoxl	2099583	2097329	10090.ENSMUSP00000036245	10090.ENSMUSP00000028859	0	0	0	0	0	0.073	0.484	0.083	0.523
Fn1	Fgr	2102911	2097932	10090.ENSMUSP00000054499	10090.ENSMUSP00000030693	0	0	0	0	0	0.1	0.37	0.225	0.522
Spna2	Tgfbr2	2111843	2104196	10090.ENSMUSP00000109348	10090.ENSMUSP00000062333	0	0	0	0	0	0	0.328	0.319	0.522
Nrp1	Myh9	2096745	2094389	10090.ENSMUSP00000026917	10090.ENSMUSP00000016771	0	0	0	0	0.066	0.509	0	0	0.522
Dut	Mmp9	2107217	2094463	10090.ENSMUSP00000080767	10090.ENSMUSP00000017881	0	0	0	0	0	0	0	0.521	0.521
Rac2	Tyrobp	2099612	2098577	10090.ENSMUSP00000036384	10090.ENSMUSP00000032800	0	0	0	0	0.489	0	0	0.102	0.521
Ubc	Actc1	2112487	2108054	10090.ENSMUSP00000114180	10090.ENSMUSP00000087736	0	0	0	0	0.054	0.105	0	0.48	0.521
Spna2	Akr1b8	2111843	2100336	10090.ENSMUSP00000109348	10090.ENSMUSP00000040244	0	0	0	0	0.055	0.047	0	0.511	0.521
Srsf5	Rbm25	2111399	2101864	10090.ENSMUSP00000105981	10090.ENSMUSP00000048470	0	0	0	0	0.169	0.416	0	0.093	0.521
Tia1	Tnrc6a	2108867	2108540	10090.ENSMUSP00000093425	10090.ENSMUSP00000091595	0	0	0	0	0.154	0	0	0.457	0.521
Rest	Phlpp1	2106949	2103257	10090.ENSMUSP00000079231	10090.ENSMUSP00000056530	0	0	0	0	0.083	0.209	0	0.393	0.521
Srsf5	Clk4	2111399	2108417	10090.ENSMUSP00000105981	10090.ENSMUSP00000090820	0	0	0	0	0.194	0.208	0	0.308	0.52
Sh3pxd2a	Gem	2107128	2097674	10090.ENSMUSP00000080325	10090.ENSMUSP00000029868	0	0	0	0	0	0.178	0	0.44	0.52
Smarca2	Jup	2096440	2093258	10090.ENSMUSP00000025862	10090.ENSMUSP00000001592	0	0	0	0	0.068	0.224	0.379	0.058	0.52
Cish	Il6ra	2107417	2097557	10090.ENSMUSP00000082183	10090.ENSMUSP00000029559	0	0	0	0	0	0	0.293	0.349	0.52
Sh3pxd2b	Gem	2101067	2097674	10090.ENSMUSP00000044276	10090.ENSMUSP00000029868	0	0	0	0	0	0.178	0	0.44	0.52
Col5a1	Nid1	2097160	2093706	10090.ENSMUSP00000028280	10090.ENSMUSP00000005532	0	0	0	0	0.387	0.082	0	0.216	0.52
Prpf39	Ppie	2112313	2097843	10090.ENSMUSP00000112953	10090.ENSMUSP00000030404	0	0	0	0	0.1	0.417	0	0.159	0.52
Diap1	Wasf2	2112134	2107292	10090.ENSMUSP00000111297	10090.ENSMUSP00000081263	0	0	0	0	0.049	0	0.393	0.235	0.52
Fxyd5	Tyrobp	2113021	2098577	10090.ENSMUSP00000124203	10090.ENSMUSP00000032800	0	0	0	0	0.491	0	0	0.094	0.519
S1pr3	Pdgfb	2107766	2093117	10090.ENSMUSP00000085293	10090.ENSMUSP00000000500	0	0	0	0	0.049	0	0.439	0.171	0.519
Itgam	Slc11a1	2110795	2096874	10090.ENSMUSP00000101849	10090.ENSMUSP00000027368	0	0	0	0	0.205	0	0	0.42	0.519
Gpx3	Gclc	2107264	2099291	10090.ENSMUSP00000081011	10090.ENSMUSP00000034905	0	0	0	0	0.051	0	0	0.514	0.519
Glp1r	Spna2	2111965	2111843	10090.ENSMUSP00000110221	10090.ENSMUSP00000109348	0	0	0	0	0	0.058	0	0.511	0.519
Adcy3	Gna12	2095033	2093063	10090.ENSMUSP00000020984	10090.ENSMUSP00000000153	0	0	0	0	0.078	0.312	0.205	0.158	0.519
Zfp651	Phlpp1	2108473	2103257	10090.ENSMUSP00000091286	10090.ENSMUSP00000056530	0	0	0	0	0.127	0.209	0	0.359	0.519
Mmp2	Col5a1	2099020	2097160	10090.ENSMUSP00000034187	10090.ENSMUSP00000028280	0	0	0	0	0.419	0.078	0	0.174	0.519
Aopep	Ggt5	2108225	2105636	10090.ENSMUSP00000089148	10090.ENSMUSP00000072074	0	0	0	0	0	0	0.484	0.107	0.519
Dock1	Neo1	2107323	2104414	10090.ENSMUSP00000081531	10090.ENSMUSP00000063656	0	0	0	0	0.127	0	0.361	0.207	0.519
Ets1	Mmp9	2099159	2094463	10090.ENSMUSP00000034534	10090.ENSMUSP00000017881	0	0	0	0	0.049	0.047	0.16	0.442	0.518
Tanc1	Parvb	2099536	2095716	10090.ENSMUSP00000036003	10090.ENSMUSP00000023072	0	0	0	0	0.049	0.299	0.139	0.259	0.518
Adcy7	Prkch	2109369	2095206	10090.ENSMUSP00000096122	10090.ENSMUSP00000021527	0	0	0	0	0.079	0.168	0.361	0.131	0.518
Foxo3	Eif4ebp2	2102250	2094822	10090.ENSMUSP00000050683	10090.ENSMUSP00000020288	0	0	0	0	0	0	0	0.518	0.518
Smarca2	Ets2	2096440	2095892	10090.ENSMUSP00000025862	10090.ENSMUSP00000023612	0	0	0	0	0.052	0.498	0	0.067	0.518
Aspg	Ears2	2106782	2098699	10090.ENSMUSP00000078369	10090.ENSMUSP00000033159	0	0	0	0	0.051	0	0.484	0.095	0.518
Smarca4	Rev3l	2109494	2094729	10090.ENSMUSP00000096547	10090.ENSMUSP00000019986	0.058	0	0	0	0.214	0.098	0	0.362	0.517
Phlpp1	Zfp187	2103257	2098584	10090.ENSMUSP00000056530	10090.ENSMUSP00000032820	0	0	0	0	0.124	0.209	0	0.359	0.517
Klra9	Gem	2105513	2097674	10090.ENSMUSP00000071485	10090.ENSMUSP00000029868	0	0	0	0	0.049	0	0	0.513	0.517
Smarca2	Rev3l	2096440	2094729	10090.ENSMUSP00000025862	10090.ENSMUSP00000019986	0.058	0	0	0	0.214	0.098	0	0.363	0.517
Slirp	Polr2k	2113136	2102461	10090.ENSMUSP00000125341	10090.ENSMUSP00000051968	0	0	0	0	0.517	0	0	0	0.517
Tia1	Samd4	2108867	2095485	10090.ENSMUSP00000093425	10090.ENSMUSP00000022386	0	0	0	0	0.055	0	0	0.509	0.516
Dapk1	Dlg4	2100437	2094550	10090.ENSMUSP00000040825	10090.ENSMUSP00000018700	0	0	0	0	0	0.481	0	0.103	0.516
Ppil6	Uba52	2110692	2107186	10090.ENSMUSP00000101146	10090.ENSMUSP00000080608	0	0	0	0	0.056	0.312	0	0.316	0.516
Uba52	Nktr	2107186	2099360	10090.ENSMUSP00000080608	10090.ENSMUSP00000035112	0	0	0	0	0.056	0.312	0	0.316	0.516
Gfm2	Snapc4	2113167	2100610	10090.ENSMUSP00000125656	10090.ENSMUSP00000041767	0	0	0	0	0.098	0.471	0	0.067	0.516
Furin	Mmp17	2110939	2098179	10090.ENSMUSP00000102985	10090.ENSMUSP00000031390	0	0	0	0	0.053	0.075	0	0.491	0.516
Dhx38	Eif4a2	2101739	2095885	10090.ENSMUSP00000047865	10090.ENSMUSP00000023599	0	0	0	0	0.121	0.212	0	0.358	0.516
Ifi47	Nrp1	2100664	2096745	10090.ENSMUSP00000041975	10090.ENSMUSP00000026917	0	0	0	0	0	0	0	0.516	0.516
Ubc	Rpl18a	2112487	2103568	10090.ENSMUSP00000114180	10090.ENSMUSP00000058368	0	0	0	0	0.364	0.27	0	0	0.516
Tbc1d9	Camkk1	2108454	2108395	10090.ENSMUSP00000091093	10090.ENSMUSP00000090613	0	0	0	0	0.108	0.051	0	0.474	0.516
Diap1	Myl9	2112134	2107840	10090.ENSMUSP00000111297	10090.ENSMUSP00000085913	0	0	0	0	0	0.196	0	0.421	0.515
Foxo1	Plk2	2103045	2095427	10090.ENSMUSP00000055308	10090.ENSMUSP00000022212	0	0	0	0	0.069	0.115	0.347	0.206	0.515
D2hgdh	Mcee	2109143	2101736	10090.ENSMUSP00000095235	10090.ENSMUSP00000047855	0.053	0	0	0	0.055	0	0.484	0.072	0.514
Casp4	Casp7	2096768	2096500	10090.ENSMUSP00000027012	10090.ENSMUSP00000026062	0	0	0	0.668	0	0.1	0.347	0.638	0.514
Mcee	Dhcr24	2101736	2099919	10090.ENSMUSP00000047855	10090.ENSMUSP00000038063	0.053	0	0	0	0.055	0	0.484	0.072	0.514
BC006779	Smarca2	2111161	2096440	10090.ENSMUSP00000104459	10090.ENSMUSP00000025862	0.071	0	0	0	0.175	0.211	0	0.292	0.514
Heatr5b	Ap1b1	2109066	2093997	10090.ENSMUSP00000094882	10090.ENSMUSP00000009234	0	0	0	0	0.14	0.441	0	0.069	0.513
Phlpp1	Zfp319	2103257	2102714	10090.ENSMUSP00000056530	10090.ENSMUSP00000053397	0	0	0	0	0.117	0.209	0	0.359	0.513
Phlpp1	Hivep1	2103257	2103188	10090.ENSMUSP00000056530	10090.ENSMUSP00000056147	0	0	0	0	0.117	0.209	0	0.359	0.513
Manf	Srsf1	2113059	2112831	10090.ENSMUSP00000124562	10090.ENSMUSP00000120595	0	0	0	0	0.094	0	0	0.484	0.513
Sos2	Gpr125	2101173	2098031	10090.ENSMUSP00000044866	10090.ENSMUSP00000030971	0	0	0	0	0.055	0.111	0	0.467	0.513
Phlpp1	Egr3	2103257	2099735	10090.ENSMUSP00000056530	10090.ENSMUSP00000037042	0	0	0	0	0.117	0.209	0	0.359	0.513
Pik3r1	Foxo1	2103300	2103045	10090.ENSMUSP00000056774	10090.ENSMUSP00000055308	0	0	0	0	0	0.057	0	0.504	0.513
Ercc6	Plk2	2104767	2095427	10090.ENSMUSP00000066256	10090.ENSMUSP00000022212	0	0	0	0	0.107	0.188	0.347	0.094	0.513
Phlpp1	Tns3	2103257	2094950	10090.ENSMUSP00000056530	10090.ENSMUSP00000020695	0	0	0	0	0.064	0.192	0	0.408	0.513
Rasgrp2	Gpr125	2100496	2098031	10090.ENSMUSP00000041135	10090.ENSMUSP00000030971	0	0	0	0	0.055	0.111	0	0.467	0.513
Bcr	Rasgrp3	2113279	2108771	10090.ENSMUSP00000126377	10090.ENSMUSP00000092828	0	0	0	0	0	0	0	0.513	0.513
Mmp2	Nid1	2099020	2093706	10090.ENSMUSP00000034187	10090.ENSMUSP00000005532	0	0	0	0	0.184	0	0	0.426	0.512
Cdkn1a	Kit	2095964	2093735	10090.ENSMUSP00000023829	10090.ENSMUSP00000005815	0	0	0	0	0	0.044	0.216	0.402	0.512
Phlpp1	Ptpn18	2103257	2096859	10090.ENSMUSP00000056530	10090.ENSMUSP00000027302	0	0	0	0	0.054	0.335	0	0.288	0.512
Erbb2ip	Luc7l2	2103482	2103029	10090.ENSMUSP00000057956	10090.ENSMUSP00000055254	0	0	0	0	0.413	0.169	0	0.081	0.512
Dsp	Tjp1	2112538	2110291	10090.ENSMUSP00000115062	10090.ENSMUSP00000099652	0	0	0	0	0.042	0	0	0.512	0.512
Ptprk	Phlpp1	2113262	2103257	10090.ENSMUSP00000126279	10090.ENSMUSP00000056530	0	0	0	0	0.054	0.335	0	0.288	0.512
Slit3	Efnb2	2104861	2093221	10090.ENSMUSP00000066857	10090.ENSMUSP00000001319	0	0	0	0	0	0	0	0.511	0.511
Uba52	Hsph1	2107186	2106054	10090.ENSMUSP00000080608	10090.ENSMUSP00000074392	0	0	0	0	0.117	0.113	0	0.426	0.511
Spna2	Rev3l	2111843	2094729	10090.ENSMUSP00000109348	10090.ENSMUSP00000019986	0	0	0	0	0.087	0	0	0.486	0.511
Srsf1	Clk4	2112831	2108417	10090.ENSMUSP00000120595	10090.ENSMUSP00000090820	0	0	0	0	0.186	0.208	0	0.301	0.511
Sirt7	Acss2	2106924	2097427	10090.ENSMUSP00000079093	10090.ENSMUSP00000029135	0	0	0	0	0	0.076	0.197	0.394	0.511
Bcar1	Jak3	2113845	2103854	10090.ENSMUSP00000129584	10090.ENSMUSP00000060073	0	0	0	0	0.051	0.064	0.439	0.136	0.511
Smarca4	Rest	2109494	2106949	10090.ENSMUSP00000096547	10090.ENSMUSP00000079231	0	0	0	0	0.055	0.265	0.195	0.23	0.511
Gria1	Fosb	2101106	2093526	10090.ENSMUSP00000044494	10090.ENSMUSP00000003640	0	0	0	0	0	0	0.372	0.254	0.511
Mri1	Mtx3	2112926	2106272	10090.ENSMUSP00000122623	10090.ENSMUSP00000075526	0	0	0	0	0	0	0	0.511	0.511
Spna2	Pak1	2111843	2098659	10090.ENSMUSP00000109348	10090.ENSMUSP00000033040	0	0	0	0	0.11	0.062	0.149	0.391	0.51
Spna2	Ighg2c	2111843	2110498	10090.ENSMUSP00000109348	10090.ENSMUSP00000100212	0	0	0	0	0	0	0	0.51	0.51
Spna2	Cd24a	2111843	2103486	10090.ENSMUSP00000109348	10090.ENSMUSP00000057983	0	0	0	0	0	0	0	0.51	0.51
Sox4	Jup	2110461	2093258	10090.ENSMUSP00000100013	10090.ENSMUSP00000001592	0	0	0	0	0	0	0	0.51	0.51
BC018242	Nudt8	2100031	2096414	10090.ENSMUSP00000038616	10090.ENSMUSP00000025802	0	0	0	0	0.054	0	0.452	0.13	0.509
Bcar1	Rac2	2113845	2099612	10090.ENSMUSP00000129584	10090.ENSMUSP00000036384	0	0	0	0	0	0.076	0.393	0.195	0.509
BC018242	Nudt2	2100031	2097765	10090.ENSMUSP00000038616	10090.ENSMUSP00000030154	0	0	0	0	0.054	0	0.452	0.13	0.509
Itgam	Csf3r	2110795	2097923	10090.ENSMUSP00000101849	10090.ENSMUSP00000030673	0	0	0	0	0.174	0	0	0.429	0.509
Sirt7	Foxo1	2106924	2103045	10090.ENSMUSP00000079093	10090.ENSMUSP00000055308	0	0	0	0	0	0.166	0.18	0.338	0.508
Prdm8	Phlpp1	2111725	2103257	10090.ENSMUSP00000108583	10090.ENSMUSP00000056530	0	0	0	0	0.107	0.209	0	0.359	0.508
Klf13	Smarca2	2104964	2096440	10090.ENSMUSP00000067680	10090.ENSMUSP00000025862	0	0	0	0	0.055	0.265	0.195	0.224	0.508
Smarca4	Klf11	2109494	2095032	10090.ENSMUSP00000096547	10090.ENSMUSP00000020982	0	0	0	0	0.055	0.265	0.195	0.224	0.508
Kit	Efnb2	2093735	2093221	10090.ENSMUSP00000005815	10090.ENSMUSP00000001319	0	0	0	0	0.054	0.315	0.1	0.257	0.508
Nhp2	Rps27a	2112795	2110414	10090.ENSMUSP00000120014	10090.ENSMUSP00000099908	0	0	0	0	0.26	0.349	0	0.061	0.508
Syk	Eif4a2	2103966	2095885	10090.ENSMUSP00000060828	10090.ENSMUSP00000023599	0	0	0	0	0.053	0.483	0	0.076	0.508
Axin2	Notch1	2102359	2097163	10090.ENSMUSP00000051331	10090.ENSMUSP00000028288	0	0	0	0	0.053	0	0.353	0.262	0.508
Prpf39	Clk4	2112313	2108417	10090.ENSMUSP00000112953	10090.ENSMUSP00000090820	0	0	0	0	0.446	0.062	0	0.127	0.507
Smarca2	Klf11	2096440	2095032	10090.ENSMUSP00000025862	10090.ENSMUSP00000020982	0	0	0	0	0.055	0.265	0.195	0.223	0.507
Prpf4b	Luc7l2	2106528	2103029	10090.ENSMUSP00000077019	10090.ENSMUSP00000055254	0	0	0	0	0.247	0.288	0	0.155	0.507
Rest	Smarca2	2106949	2096440	10090.ENSMUSP00000079231	10090.ENSMUSP00000025862	0	0	0	0	0.055	0.265	0.195	0.223	0.507
Actc1	Trap1	2108054	2093778	10090.ENSMUSP00000087736	10090.ENSMUSP00000006137	0	0	0	0	0.05	0.106	0	0.467	0.507
Myo10	Actc1	2111422	2108054	10090.ENSMUSP00000106087	10090.ENSMUSP00000087736	0	0	0	0	0.053	0.304	0	0.311	0.506
Dock1	Fgr	2107323	2097932	10090.ENSMUSP00000081531	10090.ENSMUSP00000030693	0	0	0	0	0.054	0.101	0.397	0.15	0.506
Gbp2	Mmp9	2114300	2094463	10090.ENSMUSP00000132435	10090.ENSMUSP00000017881	0	0	0	0	0	0	0	0.506	0.506
Jak3	Ptprg	2103854	2095446	10090.ENSMUSP00000060073	10090.ENSMUSP00000022264	0	0	0	0	0.053	0.367	0.173	0.122	0.506
Phlpp1	Klf9	2103257	2101330	10090.ENSMUSP00000056530	10090.ENSMUSP00000045639	0	0	0	0	0.104	0.209	0	0.359	0.506
Phlpp1	Dusp12	2103257	2097059	10090.ENSMUSP00000056530	10090.ENSMUSP00000027970	0	0	0	0	0.052	0.192	0	0.408	0.506
Phlpp1	Tomm34	2103257	2094513	10090.ENSMUSP00000056530	10090.ENSMUSP00000018466	0	0	0	0	0.108	0.158	0	0.396	0.506
Ddx55	Pinx1	2105322	2095521	10090.ENSMUSP00000070279	10090.ENSMUSP00000022528	0	0	0	0	0.506	0	0	0	0.506
Adcy8	Gna12	2095694	2093063	10090.ENSMUSP00000023007	10090.ENSMUSP00000000153	0	0	0	0	0.053	0.312	0.205	0.158	0.505
Hsd3b7	Cyp1a1	2099583	2099274	10090.ENSMUSP00000036245	10090.ENSMUSP00000034865	0.07	0	0	0	0.052	0.115	0.383	0.132	0.505
Ubc	Rpl35	2112487	2107019	10090.ENSMUSP00000114180	10090.ENSMUSP00000079672	0	0	0	0	0.414	0.169	0	0.066	0.505
Foxo3	Plk2	2102250	2095427	10090.ENSMUSP00000050683	10090.ENSMUSP00000022212	0	0	0	0	0.069	0.115	0.347	0.189	0.505
Spna2	Trpc2	2111843	2107386	10090.ENSMUSP00000109348	10090.ENSMUSP00000081903	0	0	0	0	0	0.211	0	0.399	0.505
Metap1d	Sdad1	2101802	2098169	10090.ENSMUSP00000048190	10090.ENSMUSP00000031364	0	0	0	0	0.225	0.354	0	0.091	0.505
Ubqln2	Rps14	2103321	2096320	10090.ENSMUSP00000056888	10090.ENSMUSP00000025511	0	0	0	0	0.171	0.425	0	0.045	0.505
Ifi47	Oasl1	2100664	2098225	10090.ENSMUSP00000041975	10090.ENSMUSP00000031540	0	0	0	0	0.456	0	0	0.127	0.505
Cyp4f13	Hsd3b7	2106126	2099583	10090.ENSMUSP00000074733	10090.ENSMUSP00000036245	0.07	0	0	0	0.052	0.115	0.383	0.132	0.505
Adcy7	Gna12	2109369	2093063	10090.ENSMUSP00000096122	10090.ENSMUSP00000000153	0	0	0	0	0.053	0.312	0.205	0.158	0.505
Aopep	Tgfbr2	2108225	2104196	10090.ENSMUSP00000089148	10090.ENSMUSP00000062333	0	0	0	0	0.052	0	0	0.498	0.504
Rpl35	Oasl1	2107019	2098225	10090.ENSMUSP00000079672	10090.ENSMUSP00000031540	0	0	0	0	0.414	0.169	0	0.064	0.504
Slirp	Srsf2	2113136	2108328	10090.ENSMUSP00000125341	10090.ENSMUSP00000090059	0	0	0	0	0.067	0.317	0.218	0.123	0.504
Myo18a	Rac2	2108385	2099612	10090.ENSMUSP00000090563	10090.ENSMUSP00000036384	0	0	0	0	0.054	0.26	0.144	0.27	0.504
Rpl36a	Snrpf	2111771	2094789	10090.ENSMUSP00000108837	10090.ENSMUSP00000020203	0	0	0	0	0.504	0	0	0	0.504
Tgfbr2	Jup	2104196	2093258	10090.ENSMUSP00000062333	10090.ENSMUSP00000001592	0	0	0	0	0.051	0.101	0.428	0.103	0.503
Notch1	Plk2	2097163	2095427	10090.ENSMUSP00000028288	10090.ENSMUSP00000022212	0	0	0	0	0.067	0.424	0.133	0.06	0.503
Hes1	Rbpjl	2095753	2094403	10090.ENSMUSP00000023171	10090.ENSMUSP00000017151	0	0	0	0	0	0.074	0.428	0.136	0.502
Rasgrp2	Rac2	2100496	2099612	10090.ENSMUSP00000041135	10090.ENSMUSP00000036384	0	0	0	0	0.104	0.214	0.21	0.21	0.502
Armcx4	ENSMUSG00000045071	2114382	2104233	10090.ENSMUSP00000132914	10090.ENSMUSP00000062493	0	0	0	0	0.082	0	0	0.48	0.502
2018-03-06	Ubqln2	2108048	2103321	10090.ENSMUSP00000087694	10090.ENSMUSP00000056888	0	0	0	0	0.124	0.167	0	0.372	0.502
Adhfe1	Ppcdc	2112622	2107487	10090.ENSMUSP00000116627	10090.ENSMUSP00000082856	0	0	0	0	0	0	0.484	0.075	0.502
Lpcat2	Agpat2	2102004	2097162	10090.ENSMUSP00000049252	10090.ENSMUSP00000028286	0	0	0	0	0.048	0	0	0.499	0.502
Uba52	Trap1	2107186	2093778	10090.ENSMUSP00000080608	10090.ENSMUSP00000006137	0	0	0	0	0.07	0.3	0	0.297	0.502
Cmss1	Sdad1	2111938	2098169	10090.ENSMUSP00000110011	10090.ENSMUSP00000031364	0	0	0	0	0.502	0	0	0	0.502
Cacna1i	Cacna2d4	2113106	2101137	10090.ENSMUSP00000125063	10090.ENSMUSP00000044660	0	0	0	0	0.053	0	0	0.496	0.502
Ep300	Tada2a	2104849	2094565	10090.ENSMUSP00000066789	10090.ENSMUSP00000018795	0	0	0	0	0.07	0.423	0	0.147	0.502
Drosha	Snd1	2108058	2093237	10090.ENSMUSP00000087762	10090.ENSMUSP00000001460	0	0	0	0	0.083	0	0	0.478	0.501
Agpat2	Jup	2097162	2093258	10090.ENSMUSP00000028286	10090.ENSMUSP00000001592	0.07	0	0	0	0.077	0	0.452	0.065	0.501
Mmp2	Fosb	2099020	2093526	10090.ENSMUSP00000034187	10090.ENSMUSP00000003640	0	0	0	0	0.042	0.062	0.428	0.144	0.501
Mapk15	Tns3	2107981	2094950	10090.ENSMUSP00000087098	10090.ENSMUSP00000020695	0	0	0	0	0.051	0.357	0.142	0.158	0.5
Stk32c	Prkaca	2094345	2093714	10090.ENSMUSP00000016125	10090.ENSMUSP00000005606	0	0	0.312	0.833	0.079	0.344	0.149	0.398	0.5
Foxo3	Mmp2	2102250	2099020	10090.ENSMUSP00000050683	10090.ENSMUSP00000034187	0	0	0	0	0	0	0	0.499	0.499
BC006779	Ifi47	2111161	2100664	10090.ENSMUSP00000104459	10090.ENSMUSP00000041975	0	0	0	0	0.499	0	0	0	0.499
Ppcdc	Dut	2107487	2107217	10090.ENSMUSP00000082856	10090.ENSMUSP00000080767	0.318	0	0	0	0.267	0	0	0.077	0.498
Spna2	Dcn	2111843	2110657	10090.ENSMUSP00000109348	10090.ENSMUSP00000100924	0	0	0	0	0.051	0.115	0	0.451	0.498
Cxcr6	Id2	2103955	2095028	10090.ENSMUSP00000060776	10090.ENSMUSP00000020974	0	0	0	0	0	0	0	0.498	0.498
Mmp2	Ctgf	2099020	2094783	10090.ENSMUSP00000034187	10090.ENSMUSP00000020171	0	0	0	0	0.055	0	0	0.49	0.498
Abcb1a	Kit	2100510	2093735	10090.ENSMUSP00000041204	10090.ENSMUSP00000005815	0.046	0	0	0	0.051	0.107	0	0.453	0.498
Ddx17	Dhx38	2103089	2101739	10090.ENSMUSP00000055535	10090.ENSMUSP00000047865	0	0	0	0	0.31	0.212	0	0.15	0.498
Pcdh17	Jup	2105484	2093258	10090.ENSMUSP00000071325	10090.ENSMUSP00000001592	0	0	0	0	0	0.396	0.204	0	0.498
Mapk15	Fosb	2107981	2093526	10090.ENSMUSP00000087098	10090.ENSMUSP00000003640	0	0	0	0	0	0.328	0.203	0.139	0.498
Tmem80	Adcy3	2096667	2095033	10090.ENSMUSP00000026578	10090.ENSMUSP00000020984	0	0	0	0	0	0	0	0.498	0.498
Cdhr3	Jup	2108876	2093258	10090.ENSMUSP00000093449	10090.ENSMUSP00000001592	0	0	0	0	0	0.396	0.204	0	0.498
Metap1d	Rps5	2101802	2093616	10090.ENSMUSP00000048190	10090.ENSMUSP00000004554	0.318	0	0	0	0.112	0	0	0.239	0.498
BC006779	Hsph1	2111161	2106054	10090.ENSMUSP00000104459	10090.ENSMUSP00000074392	0.07	0	0	0	0.053	0.047	0	0.472	0.497
Mapk15	Prkch	2107981	2095206	10090.ENSMUSP00000087098	10090.ENSMUSP00000021527	0	0	0	0.637	0.054	0.293	0.199	0.406	0.497
Gria1	App	2101106	2093694	10090.ENSMUSP00000044494	10090.ENSMUSP00000005406	0	0	0	0	0.162	0	0	0.424	0.497
Ubqln2	Bag3	2103321	2098688	10090.ENSMUSP00000056888	10090.ENSMUSP00000033136	0	0	0	0	0.047	0.314	0	0.292	0.497
Nrp1	Vamp2	2096745	2095124	10090.ENSMUSP00000026917	10090.ENSMUSP00000021273	0	0	0	0	0	0	0	0.497	0.497
Pak1	Plk2	2098659	2095427	10090.ENSMUSP00000033040	10090.ENSMUSP00000022212	0	0	0	0.658	0.088	0.211	0.301	0.271	0.497
Ttc28	Phlpp1	2114766	2103257	10090.ENSMUSP00000136116	10090.ENSMUSP00000056530	0	0	0	0	0.108	0.158	0	0.384	0.496
Spna2	Tanc1	2111843	2099536	10090.ENSMUSP00000109348	10090.ENSMUSP00000036003	0	0	0	0	0.099	0.168	0.071	0.361	0.496
Tyrobp	Fgr	2098577	2097932	10090.ENSMUSP00000032800	10090.ENSMUSP00000030693	0	0	0	0	0.28	0.062	0	0.313	0.496
Uba52	Smarca2	2107186	2096440	10090.ENSMUSP00000080608	10090.ENSMUSP00000025862	0	0	0	0	0.053	0.115	0	0.447	0.496
Ptpn18	Kit	2096859	2093735	10090.ENSMUSP00000027302	10090.ENSMUSP00000005815	0	0	0	0	0	0.214	0.196	0.266	0.496
Unc45b	Trap1	2094586	2093778	10090.ENSMUSP00000018989	10090.ENSMUSP00000006137	0	0	0	0	0.112	0.401	0	0.129	0.496
Furin	Mmp9	2110939	2094463	10090.ENSMUSP00000102985	10090.ENSMUSP00000017881	0	0	0	0	0.049	0.075	0	0.473	0.496
Smarca4	Uba52	2109494	2107186	10090.ENSMUSP00000096547	10090.ENSMUSP00000080608	0	0	0	0	0.053	0.115	0	0.447	0.496
Gfm2	BC006779	2113167	2111161	10090.ENSMUSP00000125656	10090.ENSMUSP00000104459	0	0	0	0	0.097	0.113	0	0.422	0.496
Emp3	S100a6	2099781	2093181	10090.ENSMUSP00000037289	10090.ENSMUSP00000001051	0	0	0	0	0.417	0	0	0.168	0.495
Pak1	Pdgfrb	2098659	2096324	10090.ENSMUSP00000033040	10090.ENSMUSP00000025522	0	0	0	0.62	0.054	0.183	0.361	0.193	0.495
Rtel1	Ccnl2	2102665	2098023	10090.ENSMUSP00000053120	10090.ENSMUSP00000030944	0	0	0	0	0.056	0.477	0	0.061	0.495
Rtel1	Ccnl1	2102665	2097501	10090.ENSMUSP00000053120	10090.ENSMUSP00000029416	0	0	0	0	0.056	0.477	0	0.061	0.495
Pdgfrb	Eng	2096324	2094026	10090.ENSMUSP00000025522	10090.ENSMUSP00000009705	0	0	0	0	0.1	0	0	0.462	0.495
Mapk15	Pak1	2107981	2098659	10090.ENSMUSP00000087098	10090.ENSMUSP00000033040	0	0	0	0.654	0.048	0.288	0.212	0.405	0.495
Spna2	Efnb2	2111843	2093221	10090.ENSMUSP00000109348	10090.ENSMUSP00000001319	0	0	0	0	0.067	0	0	0.481	0.495
Ifi47	Gbp8	2100664	2098115	10090.ENSMUSP00000041975	10090.ENSMUSP00000031235	0	0	0	0	0.428	0	0	0.152	0.495
Gad1-ps	Adhfe1	2114401	2112622	10090.ENSMUSP00000133048	10090.ENSMUSP00000116627	0	0	0	0	0	0	0.484	0.063	0.495
Pdgfrb	Dlg4	2096324	2094550	10090.ENSMUSP00000025522	10090.ENSMUSP00000018700	0.318	0	0	0	0.043	0.109	0	0.234	0.495
Rtel1	Ccnt2	2102665	2096951	10090.ENSMUSP00000053120	10090.ENSMUSP00000027587	0	0	0	0	0.056	0.477	0	0.061	0.495
Kalrn	Gna12	2112029	2093063	10090.ENSMUSP00000110611	10090.ENSMUSP00000000153	0	0	0	0	0.053	0.069	0.44	0.099	0.495
Phlpp1	Zfp41	2103257	2103254	10090.ENSMUSP00000056530	10090.ENSMUSP00000056510	0	0	0	0	0.083	0.209	0	0.359	0.494
Phlpp1	Klf11	2103257	2095032	10090.ENSMUSP00000056530	10090.ENSMUSP00000020982	0	0	0	0	0.083	0.209	0	0.359	0.494
Phlpp1	Zbtb7a	2103257	2101626	10090.ENSMUSP00000056530	10090.ENSMUSP00000047333	0	0	0	0	0.083	0.209	0	0.359	0.494
Hsph1	Tomm34	2106054	2094513	10090.ENSMUSP00000074392	10090.ENSMUSP00000018466	0.083	0	0	0	0.171	0.186	0	0.279	0.494
Furin	Mmp15	2110939	2099044	10090.ENSMUSP00000102985	10090.ENSMUSP00000034243	0	0	0	0	0.053	0.099	0	0.454	0.494
Cidea	Adipoq	2096285	2095883	10090.ENSMUSP00000025404	10090.ENSMUSP00000023593	0	0	0	0	0.152	0	0	0.427	0.494
Zfp932	Phlpp1	2111663	2103257	10090.ENSMUSP00000108159	10090.ENSMUSP00000056530	0	0	0	0	0.083	0.209	0	0.359	0.494
Klf13	Phlpp1	2104964	2103257	10090.ENSMUSP00000067680	10090.ENSMUSP00000056530	0	0	0	0	0.083	0.209	0	0.359	0.494
Zfp57	Phlpp1	2104715	2103257	10090.ENSMUSP00000065811	10090.ENSMUSP00000056530	0	0	0	0	0.083	0.209	0	0.359	0.494
Zfp516	Phlpp1	2105468	2103257	10090.ENSMUSP00000071216	10090.ENSMUSP00000056530	0	0	0	0	0.083	0.209	0	0.359	0.494
Phlpp1	Zfp282	2103257	2102754	10090.ENSMUSP00000056530	10090.ENSMUSP00000053643	0	0	0	0	0.083	0.209	0	0.359	0.494
Mapk15	Kit	2107981	2093735	10090.ENSMUSP00000087098	10090.ENSMUSP00000005815	0	0	0	0.618	0.129	0.315	0.183	0.154	0.494
Rpl35	Ubqln2	2107019	2103321	10090.ENSMUSP00000079672	10090.ENSMUSP00000056888	0	0	0	0	0.414	0.169	0	0.043	0.493
Tpsb2	Kit	2104393	2093735	10090.ENSMUSP00000063499	10090.ENSMUSP00000005815	0	0	0	0	0	0.115	0.056	0.442	0.493
Dusp12	Ptprg	2097059	2095446	10090.ENSMUSP00000027970	10090.ENSMUSP00000022264	0	0	0	0	0.061	0.111	0	0.442	0.493
Gad1-ps	Adh7	2114401	2108039	10090.ENSMUSP00000133048	10090.ENSMUSP00000087633	0	0	0	0	0.053	0	0.484	0.047	0.493
Rac2	Jup	2099612	2093258	10090.ENSMUSP00000036384	10090.ENSMUSP00000001592	0	0	0	0	0.087	0.048	0.361	0.195	0.493
Slirp	Luc7l3	2113136	2095110	10090.ENSMUSP00000125341	10090.ENSMUSP00000021226	0	0	0	0	0.069	0.423	0	0.131	0.492
Slirp	Luc7l2	2113136	2103029	10090.ENSMUSP00000125341	10090.ENSMUSP00000055254	0	0	0	0	0.069	0.423	0	0.131	0.492
Pak1	Casp7	2098659	2096500	10090.ENSMUSP00000033040	10090.ENSMUSP00000026062	0	0	0	0	0.052	0.11	0.347	0.186	0.492
Ep300	Irf4	2104849	2095286	10090.ENSMUSP00000066789	10090.ENSMUSP00000021784	0	0	0	0	0	0	0.428	0.148	0.492
Slirp	Luc7l	2113136	2112030	10090.ENSMUSP00000125341	10090.ENSMUSP00000110627	0	0	0	0	0.069	0.423	0	0.131	0.492
Smarca4	Sirt7	2109494	2106924	10090.ENSMUSP00000096547	10090.ENSMUSP00000079093	0	0	0	0	0.068	0.167	0.166	0.308	0.492
Egr3	Fosb	2099735	2093526	10090.ENSMUSP00000037042	10090.ENSMUSP00000003640	0	0	0	0	0.197	0.074	0.066	0.354	0.492
Manf	Sec11c	2113059	2096278	10090.ENSMUSP00000124562	10090.ENSMUSP00000025394	0	0	0	0	0.49	0	0	0	0.491
Csf3r	Kit	2097923	2093735	10090.ENSMUSP00000030673	10090.ENSMUSP00000005815	0	0	0	0	0	0.062	0	0.48	0.491
Actc1	Flt4	2108054	2094924	10090.ENSMUSP00000087736	10090.ENSMUSP00000020617	0	0	0	0	0.053	0.1	0.397	0.127	0.491
Rac2	Tln1	2099612	2097776	10090.ENSMUSP00000036384	10090.ENSMUSP00000030187	0	0	0	0	0.091	0.044	0.361	0.192	0.491
Rbm25	Snrnp27	2101864	2093208	10090.ENSMUSP00000048470	10090.ENSMUSP00000001186	0	0	0	0	0.077	0.47	0	0	0.49
Lox	Ctgf	2096288	2094783	10090.ENSMUSP00000025409	10090.ENSMUSP00000020171	0	0	0	0	0.144	0	0	0.429	0.49
Spna2	Aph1a	2111843	2103650	10090.ENSMUSP00000109348	10090.ENSMUSP00000058846	0	0	0	0	0.053	0	0	0.484	0.49
Foxk1	Plk2	2105741	2095427	10090.ENSMUSP00000072616	10090.ENSMUSP00000022212	0	0	0	0	0.069	0.115	0.216	0.305	0.49
Nhp2	Polr2k	2112795	2102461	10090.ENSMUSP00000120014	10090.ENSMUSP00000051968	0	0	0	0	0.345	0	0	0.254	0.49
H2-Eb1	Clasp1	2106011	2100719	10090.ENSMUSP00000074143	10090.ENSMUSP00000042266	0	0	0	0	0	0.489	0	0	0.489
Syk	Trap1	2103966	2093778	10090.ENSMUSP00000060828	10090.ENSMUSP00000006137	0	0	0	0	0	0.399	0.133	0.099	0.489
BC006779	Ppie	2111161	2097843	10090.ENSMUSP00000104459	10090.ENSMUSP00000030404	0	0	0	0	0.077	0.4	0	0.153	0.489
Col5a2	Nid1	2107581	2093706	10090.ENSMUSP00000083620	10090.ENSMUSP00000005532	0	0	0	0	0.356	0.07	0	0.215	0.489
Gsr	Ddo	2098951	2094727	10090.ENSMUSP00000033992	10090.ENSMUSP00000019977	0	0	0	0	0.054	0	0.474	0.056	0.489
Pinx1	Mmp9	2095521	2094463	10090.ENSMUSP00000022528	10090.ENSMUSP00000017881	0	0	0	0	0	0	0	0.489	0.489
Tgfbr2	Axin2	2104196	2102359	10090.ENSMUSP00000062333	10090.ENSMUSP00000051331	0	0	0	0	0	0	0.409	0.17	0.488
Diap1	Fmnl3	2112134	2107797	10090.ENSMUSP00000111297	10090.ENSMUSP00000085566	0	0	0	0.625	0.075	0.338	0	0.551	0.488
Sirt7	Smarca2	2106924	2096440	10090.ENSMUSP00000079093	10090.ENSMUSP00000025862	0	0	0	0	0.068	0.167	0.166	0.303	0.488
Spna2	Pcnt	2111843	2093203	10090.ENSMUSP00000109348	10090.ENSMUSP00000001179	0	0	0	0	0.055	0	0	0.481	0.488
F2r	Grk4	2104103	2093189	10090.ENSMUSP00000061754	10090.ENSMUSP00000001112	0	0	0	0	0.051	0	0.3	0.292	0.488
BC006779	Oasl1	2111161	2098225	10090.ENSMUSP00000104459	10090.ENSMUSP00000031540	0	0	0	0	0.435	0.092	0	0.081	0.487
Hsph1	Bag3	2106054	2098688	10090.ENSMUSP00000074392	10090.ENSMUSP00000033136	0	0	0	0	0.116	0.143	0	0.376	0.487
Furin	Adamts1	2110939	2095890	10090.ENSMUSP00000102985	10090.ENSMUSP00000023610	0	0	0	0	0	0.111	0	0.447	0.487
Spna2	Foxo3	2111843	2102250	10090.ENSMUSP00000109348	10090.ENSMUSP00000050683	0	0	0	0	0	0	0	0.488	0.487
Hcfc1	Coro6	2098874	2095101	10090.ENSMUSP00000033761	10090.ENSMUSP00000021190	0	0	0	0	0.487	0	0	0	0.487
Spna2	Slit3	2111843	2104861	10090.ENSMUSP00000109348	10090.ENSMUSP00000066857	0	0	0	0	0.051	0.115	0	0.438	0.487
Bcr	Itgam	2113279	2110795	10090.ENSMUSP00000126377	10090.ENSMUSP00000101849	0	0	0	0	0.049	0	0	0.483	0.487
Csf3r	Il6ra	2097923	2097557	10090.ENSMUSP00000030673	10090.ENSMUSP00000029559	0	0	0	0	0.073	0.101	0	0.432	0.486
Ppil6	Phlpp1	2110692	2103257	10090.ENSMUSP00000101146	10090.ENSMUSP00000056530	0.047	0	0	0	0.053	0.171	0	0.395	0.486
Mmp2	Jup	2099020	2093258	10090.ENSMUSP00000034187	10090.ENSMUSP00000001592	0	0	0	0	0	0	0.379	0.207	0.486
Smarca4	Ddx17	2109494	2103089	10090.ENSMUSP00000096547	10090.ENSMUSP00000055535	0	0	0	0	0.123	0.095	0	0.403	0.486
Phlpp1	Nktr	2103257	2099360	10090.ENSMUSP00000056530	10090.ENSMUSP00000035112	0.047	0	0	0	0.053	0.171	0	0.395	0.486
Tbc1d9	Abcb1a	2108454	2100510	10090.ENSMUSP00000091093	10090.ENSMUSP00000041204	0	0	0	0	0.045	0	0	0.484	0.486
Jak3	Gab1	2103854	2099010	10090.ENSMUSP00000060073	10090.ENSMUSP00000034150	0	0	0	0	0.055	0.109	0.439	0	0.486
Pdgfrb	Cdkn1a	2096324	2095964	10090.ENSMUSP00000025522	10090.ENSMUSP00000023829	0	0	0	0	0	0.044	0.216	0.37	0.486
Itga9	Flt4	2101054	2094924	10090.ENSMUSP00000044227	10090.ENSMUSP00000020617	0	0	0	0	0	0.074	0.263	0.306	0.485
Ppie	Luc7l3	2097843	2095110	10090.ENSMUSP00000030404	10090.ENSMUSP00000021226	0	0	0	0	0.102	0.411	0	0.106	0.485
Pdgfrb	Jup	2096324	2093258	10090.ENSMUSP00000025522	10090.ENSMUSP00000001592	0	0	0	0	0	0.17	0.295	0.19	0.485
Rac2	Kit	2099612	2093735	10090.ENSMUSP00000036384	10090.ENSMUSP00000005815	0	0	0	0	0.046	0.167	0.148	0.33	0.485
Luc7l2	Ppie	2103029	2097843	10090.ENSMUSP00000055254	10090.ENSMUSP00000030404	0	0	0	0	0.102	0.411	0	0.106	0.485
Spna2	Syk	2111843	2103966	10090.ENSMUSP00000109348	10090.ENSMUSP00000060828	0	0	0	0	0.054	0.112	0.063	0.423	0.485
Spna2	Grk4	2111843	2093189	10090.ENSMUSP00000109348	10090.ENSMUSP00000001112	0	0	0	0	0.05	0	0	0.481	0.485
Srsf1	Spna2	2112831	2111843	10090.ENSMUSP00000120595	10090.ENSMUSP00000109348	0	0	0	0	0	0.088	0	0.458	0.485
Aopep	Gclc	2108225	2099291	10090.ENSMUSP00000089148	10090.ENSMUSP00000034905	0	0	0	0	0.057	0	0.458	0.074	0.485
Luc7l	Ppie	2112030	2097843	10090.ENSMUSP00000110627	10090.ENSMUSP00000030404	0	0	0	0	0.102	0.411	0	0.106	0.485
Syk	Ncf2	2103966	2096994	10090.ENSMUSP00000060828	10090.ENSMUSP00000027754	0	0	0	0	0.373	0	0	0.21	0.484
Bmpr2	Inha	2107700	2100353	10090.ENSMUSP00000084701	10090.ENSMUSP00000040310	0	0	0	0	0	0.305	0.183	0.164	0.484
Kdm4a	Phf8	2109193	2100428	10090.ENSMUSP00000095524	10090.ENSMUSP00000040765	0	0	0	0	0.079	0.047	0	0.459	0.484
Spna2	Myl9	2111843	2107840	10090.ENSMUSP00000109348	10090.ENSMUSP00000085913	0	0	0	0	0.05	0.296	0	0.289	0.483
Rbm25	Ppie	2101864	2097843	10090.ENSMUSP00000048470	10090.ENSMUSP00000030404	0	0	0	0	0.096	0.416	0	0.1	0.483
Jak3	Hes1	2103854	2095753	10090.ENSMUSP00000060073	10090.ENSMUSP00000023171	0	0	0	0	0	0.101	0.439	0.058	0.483
Spna2	Bmpr2	2111843	2107700	10090.ENSMUSP00000109348	10090.ENSMUSP00000084701	0	0	0	0	0.094	0	0.216	0.33	0.483
Rpl23a	Ebna1bp2	2110240	2097873	10090.ENSMUSP00000099541	10090.ENSMUSP00000030501	0	0	0	0	0.207	0.347	0	0.083	0.483
Ighg2c	Slc11a1	2110498	2096874	10090.ENSMUSP00000100212	10090.ENSMUSP00000027368	0	0	0	0	0	0	0	0.484	0.483
Srpk1	Clk4	2112602	2108417	10090.ENSMUSP00000116259	10090.ENSMUSP00000090820	0	0	0	0.639	0.114	0.317	0	0.522	0.483
Pik3r1	Sos2	2103300	2101173	10090.ENSMUSP00000056774	10090.ENSMUSP00000044866	0	0	0	0	0.074	0.115	0.361	0.129	0.483
Zfp57	Smarca2	2104715	2096440	10090.ENSMUSP00000065811	10090.ENSMUSP00000025862	0	0	0	0	0.055	0.265	0.195	0.185	0.483
Sdad1	Pum1	2098169	2097815	10090.ENSMUSP00000031364	10090.ENSMUSP00000030315	0	0	0	0	0.106	0	0	0.445	0.483
Rbm39	Clk4	2111285	2108417	10090.ENSMUSP00000105216	10090.ENSMUSP00000090820	0	0	0	0	0.293	0.143	0	0.213	0.482
Mapk15	Ptpn9	2107981	2099260	10090.ENSMUSP00000087098	10090.ENSMUSP00000034832	0	0	0	0	0.053	0.357	0.136	0.132	0.482
Itga1	Itga8	2106548	2097104	10090.ENSMUSP00000077132	10090.ENSMUSP00000028106	0	0	0	0.636	0.137	0	0.36	0.31	0.482
Pik3r1	Mmp9	2103300	2094463	10090.ENSMUSP00000056774	10090.ENSMUSP00000017881	0	0	0	0	0	0	0	0.482	0.482
Itga9	Npnt	2101054	2100300	10090.ENSMUSP00000044227	10090.ENSMUSP00000040071	0	0	0	0	0	0.101	0.371	0.158	0.482
Camkk1	C2cd3	2108395	2104261	10090.ENSMUSP00000090613	10090.ENSMUSP00000062637	0	0	0	0	0	0	0	0.482	0.482
Ptprk	Mapk15	2113262	2107981	10090.ENSMUSP00000126279	10090.ENSMUSP00000087098	0	0	0	0	0.054	0.357	0.136	0.132	0.482
Gab1	Flt4	2099010	2094924	10090.ENSMUSP00000034150	10090.ENSMUSP00000020617	0	0	0	0	0	0.113	0.428	0.062	0.482
Ighg2c	Akr1b8	2110498	2100336	10090.ENSMUSP00000100212	10090.ENSMUSP00000040244	0	0	0	0	0	0	0	0.481	0.481
Psma3	Klhl25	2113160	2108298	10090.ENSMUSP00000125548	10090.ENSMUSP00000089707	0	0	0	0	0	0.321	0.268	0	0.481
ENSMUSG00000028608	ENSMUSG00000045071	2112773	2104233	10090.ENSMUSP00000119565	10090.ENSMUSP00000062493	0	0	0	0	0	0	0	0.481	0.481
Psma3	Klhl21	2113160	2109168	10090.ENSMUSP00000125548	10090.ENSMUSP00000095380	0	0	0	0	0	0.321	0.268	0	0.481
Furin	Mmp2	2110939	2099020	10090.ENSMUSP00000102985	10090.ENSMUSP00000034187	0	0	0	0	0.049	0.075	0	0.457	0.481
Smarca4	Tbx3	2109494	2094560	10090.ENSMUSP00000096547	10090.ENSMUSP00000018748	0	0	0	0	0.045	0.385	0	0.188	0.481
Psma3	Klhl17	2113160	2110699	10090.ENSMUSP00000125548	10090.ENSMUSP00000101194	0	0	0	0	0	0.321	0.268	0	0.481
Dhx38	Mrpl23	2101739	2100253	10090.ENSMUSP00000047865	10090.ENSMUSP00000039784	0	0	0	0	0	0	0	0.481	0.481
Ighg2c	Nup214	2110498	2104799	10090.ENSMUSP00000100212	10090.ENSMUSP00000066492	0	0	0	0	0	0	0	0.481	0.481
Armcx4	ENSMUSG00000028608	2114382	2112773	10090.ENSMUSP00000132914	10090.ENSMUSP00000119565	0	0	0	0	0	0	0	0.48	0.48
Metap1d	Mrpl22	2101802	2094979	10090.ENSMUSP00000048190	10090.ENSMUSP00000020820	0.318	0	0	0	0.078	0.042	0	0.239	0.48
Nktr	Prpf8	2099360	2094512	10090.ENSMUSP00000035112	10090.ENSMUSP00000018449	0	0	0	0	0.051	0.463	0	0.063	0.48
Pik3r1	Mgst1	2103300	2093967	10090.ENSMUSP00000056774	10090.ENSMUSP00000008684	0	0	0	0	0	0	0	0.48	0.48
Spna2	Samd4	2111843	2095485	10090.ENSMUSP00000109348	10090.ENSMUSP00000022386	0	0	0	0	0.042	0	0	0.48	0.48
Rbm39	Snapc4	2111285	2100610	10090.ENSMUSP00000105216	10090.ENSMUSP00000041767	0	0	0	0	0.124	0.424	0	0.051	0.48
Ppil6	Prpf8	2110692	2094512	10090.ENSMUSP00000101146	10090.ENSMUSP00000018449	0	0	0	0	0.051	0.463	0	0.063	0.48
Flt4	Prkaca	2094924	2093714	10090.ENSMUSP00000020617	10090.ENSMUSP00000005606	0	0	0	0.634	0.097	0.11	0.379	0.149	0.479
Bcar1	Neo1	2113845	2104414	10090.ENSMUSP00000129584	10090.ENSMUSP00000063656	0	0	0	0	0.052	0	0.428	0.116	0.479
Cxcl12	Gna12	2105777	2093063	10090.ENSMUSP00000072800	10090.ENSMUSP00000000153	0	0	0	0	0	0	0.428	0.128	0.479
Spna2	Casp4	2111843	2096768	10090.ENSMUSP00000109348	10090.ENSMUSP00000027012	0	0	0	0	0	0.062	0.183	0.375	0.479
Adhfe1	Acss2	2112622	2097427	10090.ENSMUSP00000116627	10090.ENSMUSP00000029135	0	0	0	0	0.053	0	0.41	0.143	0.479
Adamts1	Mmp9	2095890	2094463	10090.ENSMUSP00000023610	10090.ENSMUSP00000017881	0	0	0	0	0.045	0.048	0	0.473	0.479
Myo10	Mtap4	2111422	2099341	10090.ENSMUSP00000106087	10090.ENSMUSP00000035055	0	0	0	0	0	0.062	0	0.467	0.478
Adhfe1	Akr1b8	2112622	2100336	10090.ENSMUSP00000116627	10090.ENSMUSP00000040244	0	0	0	0	0	0	0.436	0.113	0.478
Tgfbr2	Inha	2104196	2100353	10090.ENSMUSP00000062333	10090.ENSMUSP00000040310	0	0	0	0	0	0.305	0.183	0.155	0.478
Dsp	Ppp1r13l	2112538	2101733	10090.ENSMUSP00000115062	10090.ENSMUSP00000047839	0	0	0	0	0.086	0	0	0.451	0.478
Uba52	Dguok	2107186	2094222	10090.ENSMUSP00000080608	10090.ENSMUSP00000014698	0	0	0	0	0	0	0	0.478	0.478
Dffb	Casp4	2098001	2096768	10090.ENSMUSP00000030893	10090.ENSMUSP00000027012	0	0	0	0	0	0	0.264	0.32	0.478
Fbln2	Lox	2101834	2096288	10090.ENSMUSP00000048334	10090.ENSMUSP00000025409	0	0	0	0	0.343	0	0	0.237	0.478
Rac2	Araf	2099612	2093199	10090.ENSMUSP00000036384	10090.ENSMUSP00000001155	0	0	0	0	0	0.367	0.136	0.121	0.477
Mrpl23	Polr2i	2100253	2094699	10090.ENSMUSP00000039784	10090.ENSMUSP00000019882	0	0	0	0	0.476	0	0	0	0.477
Smarca4	Prpf8	2109494	2094512	10090.ENSMUSP00000096547	10090.ENSMUSP00000018449	0	0	0	0	0.445	0	0	0.095	0.477
Lox	Col6a1	2096288	2093197	10090.ENSMUSP00000025409	10090.ENSMUSP00000001147	0	0	0	0	0.413	0.062	0	0.126	0.477
Smarca4	Zbtb7a	2109494	2101626	10090.ENSMUSP00000096547	10090.ENSMUSP00000047333	0	0	0	0	0.116	0.265	0.195	0.117	0.477
Bmpr2	Ctgf	2107700	2094783	10090.ENSMUSP00000084701	10090.ENSMUSP00000020171	0	0	0	0	0	0	0.336	0.246	0.477
Spna2	Jak3	2111843	2103854	10090.ENSMUSP00000109348	10090.ENSMUSP00000060073	0	0	0	0	0.053	0.112	0.161	0.346	0.477
Zcchc7	Luc7l2	2110997	2103029	10090.ENSMUSP00000103454	10090.ENSMUSP00000055254	0	0	0	0	0.477	0	0	0	0.477
Smarca4	Zfp57	2109494	2104715	10090.ENSMUSP00000096547	10090.ENSMUSP00000065811	0	0	0	0	0.055	0.265	0.195	0.175	0.477
Slit3	Nrp1	2104861	2096745	10090.ENSMUSP00000066857	10090.ENSMUSP00000026917	0	0	0	0	0.054	0	0	0.469	0.477
Lrrc58	Gem	2106667	2097674	10090.ENSMUSP00000077779	10090.ENSMUSP00000029868	0.062	0	0	0	0	0.115	0.058	0.409	0.476
Slirp	Mrpl22	2113136	2094979	10090.ENSMUSP00000125341	10090.ENSMUSP00000020820	0	0	0	0	0.475	0	0	0	0.476
Pak1	Flt4	2098659	2094924	10090.ENSMUSP00000033040	10090.ENSMUSP00000020617	0	0	0	0.624	0.054	0.183	0.361	0.106	0.476
Jak3	Prkch	2103854	2095206	10090.ENSMUSP00000060073	10090.ENSMUSP00000021527	0	0	0	0.619	0.092	0.112	0.379	0.135	0.476
Gpr125	Gem	2098031	2097674	10090.ENSMUSP00000030971	10090.ENSMUSP00000029868	0.062	0	0	0	0	0.115	0.058	0.409	0.476
Lrrc8b	Gem	2111685	2097674	10090.ENSMUSP00000108327	10090.ENSMUSP00000029868	0.062	0	0	0	0	0.115	0.058	0.409	0.476
Akap12	Mmp9	2099513	2094463	10090.ENSMUSP00000035829	10090.ENSMUSP00000017881	0	0	0	0	0	0	0	0.476	0.476
Gem	Kit	2097674	2093735	10090.ENSMUSP00000029868	10090.ENSMUSP00000005815	0	0	0	0	0.046	0.167	0.16	0.308	0.476
Ubc	Rac2	2112487	2099612	10090.ENSMUSP00000114180	10090.ENSMUSP00000036384	0	0	0	0	0.042	0.219	0	0.356	0.476
Itgam	Ltf	2110795	2099348	10090.ENSMUSP00000101849	10090.ENSMUSP00000035077	0	0	0	0	0.055	0	0	0.469	0.476
Rtn4rl1	Gem	2110251	2097674	10090.ENSMUSP00000099572	10090.ENSMUSP00000029868	0.062	0	0	0	0	0.115	0.058	0.409	0.476
Dcn	Gem	2110657	2097674	10090.ENSMUSP00000100924	10090.ENSMUSP00000029868	0.062	0	0	0	0	0.115	0.058	0.409	0.476
Abcb1a	Agpat2	2100510	2097162	10090.ENSMUSP00000041204	10090.ENSMUSP00000028286	0.07	0	0	0	0	0.048	0.381	0.158	0.476
Lrrc8a	Gem	2108741	2097674	10090.ENSMUSP00000092690	10090.ENSMUSP00000029868	0.062	0	0	0	0	0.115	0.058	0.409	0.476
BC006779	Sirt7	2111161	2106924	10090.ENSMUSP00000104459	10090.ENSMUSP00000079093	0.102	0	0	0	0.055	0.164	0	0.348	0.475
Prkaca	Akap8	2093714	2093403	10090.ENSMUSP00000005606	10090.ENSMUSP00000002699	0	0	0	0	0	0	0.439	0.104	0.475
Cxcl12	Adra1a	2105777	2102762	10090.ENSMUSP00000072800	10090.ENSMUSP00000053703	0	0	0	0	0	0.175	0.386	0.048	0.475
Mon1a	Slc25a38	2099385	2099358	10090.ENSMUSP00000035202	10090.ENSMUSP00000035106	0	0	0	0	0	0	0	0.475	0.475
Rpl23a	Oasl1	2110240	2098225	10090.ENSMUSP00000099541	10090.ENSMUSP00000031540	0	0	0	0	0.398	0.115	0	0.095	0.475
Ubc	Rpl23a	2112487	2110240	10090.ENSMUSP00000114180	10090.ENSMUSP00000099541	0	0	0	0	0.398	0.115	0	0.095	0.475
Sos2	Arhgef10l	2101173	2100396	10090.ENSMUSP00000044866	10090.ENSMUSP00000040531	0	0	0	0	0.088	0.074	0	0.429	0.475
Drosha	Dalrd3	2108058	2094616	10090.ENSMUSP00000087762	10090.ENSMUSP00000019183	0.071	0	0	0	0.053	0	0	0.451	0.475
Rasgrp2	Arhgef10l	2100496	2100396	10090.ENSMUSP00000041135	10090.ENSMUSP00000040531	0	0	0	0	0.088	0.074	0	0.429	0.475
Ccp110	Pcnt	2100083	2093203	10090.ENSMUSP00000038881	10090.ENSMUSP00000001179	0	0	0	0	0	0.111	0	0.433	0.474
Ncf2	Slc11a1	2096994	2096874	10090.ENSMUSP00000027754	10090.ENSMUSP00000027368	0	0	0	0	0.423	0	0	0.125	0.474
Spna2	Anxa2	2111843	2099236	10090.ENSMUSP00000109348	10090.ENSMUSP00000034756	0	0	0	0	0.059	0.071	0	0.447	0.474
Fn1	Ptpn18	2102911	2096859	10090.ENSMUSP00000054499	10090.ENSMUSP00000027302	0	0	0	0	0	0.423	0	0.126	0.474
Col5a1	Pdgfrb	2097160	2096324	10090.ENSMUSP00000028280	10090.ENSMUSP00000025522	0	0	0	0	0.25	0	0.227	0.163	0.473
Jak3	Prkaca	2103854	2093714	10090.ENSMUSP00000060073	10090.ENSMUSP00000005606	0	0	0	0.662	0.097	0.11	0.383	0.107	0.473
Spna2	Icosl	2111843	2110677	10090.ENSMUSP00000109348	10090.ENSMUSP00000101032	0	0	0	0	0	0	0	0.472	0.472
Rac2	Gpr125	2099612	2098031	10090.ENSMUSP00000036384	10090.ENSMUSP00000030971	0.062	0	0	0	0	0.115	0.125	0.359	0.472
Cd8a	Fgr	2105019	2097932	10090.ENSMUSP00000068123	10090.ENSMUSP00000030693	0	0	0	0	0.101	0.101	0.37	0.083	0.471
Tln1	Myh9	2097776	2094389	10090.ENSMUSP00000030187	10090.ENSMUSP00000016771	0	0	0	0	0.161	0	0	0.395	0.471
Lrrc58	Sos2	2106667	2101173	10090.ENSMUSP00000077779	10090.ENSMUSP00000044866	0	0	0	0	0.174	0.111	0	0.337	0.471
Lcn2	Thrsp	2102810	2100823	10090.ENSMUSP00000053962	10090.ENSMUSP00000042988	0	0	0	0	0	0	0	0.471	0.471
Phlpp1	Rasgrp2	2103257	2100496	10090.ENSMUSP00000056530	10090.ENSMUSP00000041135	0	0	0	0	0.12	0.167	0	0.337	0.471
Nhp2	Mrpl23	2112795	2100253	10090.ENSMUSP00000120014	10090.ENSMUSP00000039784	0	0	0	0	0.47	0	0	0	0.471
Bcr	Sos2	2113279	2101173	10090.ENSMUSP00000126377	10090.ENSMUSP00000044866	0	0	0	0	0.052	0.101	0.379	0.119	0.471
Cxcl12	Flt4	2105777	2094924	10090.ENSMUSP00000072800	10090.ENSMUSP00000020617	0	0	0	0	0	0	0.161	0.396	0.471
Jak3	Sos2	2103854	2101173	10090.ENSMUSP00000060073	10090.ENSMUSP00000044866	0	0	0	0	0.084	0.11	0.379	0.08	0.471
Sos2	Flt4	2101173	2094924	10090.ENSMUSP00000044866	10090.ENSMUSP00000020617	0	0	0	0	0.084	0.11	0.379	0.08	0.471
Spna2	Phlpp1	2111843	2103257	10090.ENSMUSP00000109348	10090.ENSMUSP00000056530	0	0	0	0	0.116	0.196	0	0.315	0.471
Itgam	Ncf2	2110795	2096994	10090.ENSMUSP00000101849	10090.ENSMUSP00000027754	0	0	0	0	0.172	0	0	0.388	0.471
Itga1	Pdgfrb	2106548	2096324	10090.ENSMUSP00000077132	10090.ENSMUSP00000025522	0	0	0	0	0	0.046	0.361	0.201	0.47
Furin	Hsph1	2110939	2106054	10090.ENSMUSP00000102985	10090.ENSMUSP00000074392	0	0	0	0	0.102	0.1	0	0.398	0.47
Rin2	Rac2	2108617	2099612	10090.ENSMUSP00000092053	10090.ENSMUSP00000036384	0	0	0	0	0	0.396	0.16	0	0.47
Rps27a	Dguok	2110414	2094222	10090.ENSMUSP00000099908	10090.ENSMUSP00000014698	0	0	0	0	0	0	0	0.47	0.47
Dll4	Flt4	2110252	2094924	10090.ENSMUSP00000099575	10090.ENSMUSP00000020617	0	0	0	0	0.045	0.078	0.1	0.41	0.47
Nbea	Notch1	2097487	2097163	10090.ENSMUSP00000029374	10090.ENSMUSP00000028288	0	0	0	0	0.052	0.045	0	0.461	0.47
Timm13	Rps5	2094865	2093616	10090.ENSMUSP00000020440	10090.ENSMUSP00000004554	0	0	0	0	0.47	0	0	0	0.47
Icosl	Cd83	2110677	2094281	10090.ENSMUSP00000101032	10090.ENSMUSP00000015540	0	0	0	0	0.262	0	0	0.31	0.469
Mapk15	Prkaca	2107981	2093714	10090.ENSMUSP00000087098	10090.ENSMUSP00000005606	0	0	0.31	0.646	0.09	0.143	0.216	0.348	0.469
Fn1	Ptprg	2102911	2095446	10090.ENSMUSP00000054499	10090.ENSMUSP00000022264	0	0	0	0	0	0.423	0	0.118	0.469
Il11ra1	Nudt2	2109236	2097765	10090.ENSMUSP00000095736	10090.ENSMUSP00000030154	0	0	0	0	0	0	0	0.469	0.469
Srsf5	Luc7l3	2111399	2095110	10090.ENSMUSP00000105981	10090.ENSMUSP00000021226	0	0	0	0	0.109	0.394	0	0.095	0.469
Amotl2	Anxa2	2099365	2099236	10090.ENSMUSP00000035121	10090.ENSMUSP00000034756	0	0	0	0	0	0	0	0.469	0.469
Col4a4	Fn1	2107651	2102911	10090.ENSMUSP00000084282	10090.ENSMUSP00000054499	0	0	0	0	0.043	0.385	0	0.171	0.469
Dut	Fn1	2107217	2102911	10090.ENSMUSP00000080767	10090.ENSMUSP00000054499	0	0	0	0	0	0	0	0.469	0.469
Abcb1a	Anxa2	2100510	2099236	10090.ENSMUSP00000041204	10090.ENSMUSP00000034756	0	0	0	0	0	0	0	0.469	0.469
Nrp1	Kit	2096745	2093735	10090.ENSMUSP00000026917	10090.ENSMUSP00000005815	0	0	0	0	0	0.115	0.264	0.25	0.468
Pik3r1	Fn1	2103300	2102911	10090.ENSMUSP00000056774	10090.ENSMUSP00000054499	0	0	0	0	0	0	0	0.468	0.468
Dcaf7	Prkaca	2103527	2093714	10090.ENSMUSP00000058168	10090.ENSMUSP00000005606	0	0	0	0	0.16	0.392	0	0	0.468
Ubc	Flt4	2112487	2094924	10090.ENSMUSP00000114180	10090.ENSMUSP00000020617	0	0	0	0	0	0.418	0	0.124	0.468
Agrn	Lamc2	2115724	2096993	10090.ENSMUSP00000137931	10090.ENSMUSP00000027753	0	0	0	0.611	0	0	0.458	0.089	0.468
Gfm2	Ppil6	2113167	2110692	10090.ENSMUSP00000125656	10090.ENSMUSP00000101146	0	0	0	0	0.055	0.263	0	0.297	0.467
2018-03-07	Erbb2ip	2105128	2103482	10090.ENSMUSP00000068961	10090.ENSMUSP00000057956	0	0	0	0	0.44	0.065	0	0.063	0.467
Ddx5	Nsun5	2095060	2093165	10090.ENSMUSP00000021062	10090.ENSMUSP00000000940	0	0	0	0	0.198	0.298	0	0.13	0.467
Gfm2	Nktr	2113167	2099360	10090.ENSMUSP00000125656	10090.ENSMUSP00000035112	0	0	0	0	0.055	0.263	0	0.297	0.467
Eif4a2	Nsun5	2095885	2093165	10090.ENSMUSP00000023599	10090.ENSMUSP00000000940	0	0	0	0	0.198	0.298	0	0.13	0.467
Ddx17	Nsun5	2103089	2093165	10090.ENSMUSP00000055535	10090.ENSMUSP00000000940	0	0	0	0	0.198	0.298	0	0.13	0.467
Mapk15	Stk32c	2107981	2094345	10090.ENSMUSP00000087098	10090.ENSMUSP00000016125	0	0	0.218	0.639	0.054	0.293	0.186	0.136	0.467
Id2	Kit	2095028	2093735	10090.ENSMUSP00000020974	10090.ENSMUSP00000005815	0	0	0	0	0.049	0	0.161	0.386	0.467
Mapk15	Syk	2107981	2103966	10090.ENSMUSP00000087098	10090.ENSMUSP00000060828	0	0	0	0.621	0.051	0.281	0.254	0.138	0.467
Hist1h4h	Rev3l	2110474	2094729	10090.ENSMUSP00000100037	10090.ENSMUSP00000019986	0	0	0	0	0.052	0.074	0	0.442	0.467
Fbln2	Adamts1	2101834	2095890	10090.ENSMUSP00000048334	10090.ENSMUSP00000023610	0	0	0	0	0.052	0	0	0.461	0.467
Foxo3	Pck1	2102250	2097389	10090.ENSMUSP00000050683	10090.ENSMUSP00000029017	0	0	0	0	0	0	0.207	0.356	0.467
Spna2	Ctgf	2111843	2094783	10090.ENSMUSP00000109348	10090.ENSMUSP00000020171	0	0	0	0	0	0	0	0.467	0.467
Srsf2	Prpf4b	2108328	2106528	10090.ENSMUSP00000090059	10090.ENSMUSP00000077019	0	0	0	0	0.084	0	0	0.44	0.466
Dcn	Lrrc58	2110657	2106667	10090.ENSMUSP00000100924	10090.ENSMUSP00000077779	0	0	0.466	0	0	0	0	0	0.466
Rac2	Ly86	2099612	2095315	10090.ENSMUSP00000036384	10090.ENSMUSP00000021860	0	0	0	0	0.466	0	0	0	0.466
Syk	Dlg4	2103966	2094550	10090.ENSMUSP00000060828	10090.ENSMUSP00000018700	0.318	0	0	0	0.053	0.109	0	0.181	0.466
Col5a2	Loxl2	2107581	2095578	10090.ENSMUSP00000083620	10090.ENSMUSP00000022660	0	0	0	0	0.352	0.062	0	0.192	0.466
Metap1d	Rps14	2101802	2096320	10090.ENSMUSP00000048190	10090.ENSMUSP00000025511	0.318	0	0	0	0.055	0	0	0.239	0.466
Plvap	Eng	2099435	2094026	10090.ENSMUSP00000035404	10090.ENSMUSP00000009705	0	0	0	0	0.325	0	0	0.242	0.466
Fn1	Atrn	2102911	2097297	10090.ENSMUSP00000054499	10090.ENSMUSP00000028781	0	0	0	0	0	0	0	0.465	0.465
Slc11a1	Rev3l	2096874	2094729	10090.ENSMUSP00000027368	10090.ENSMUSP00000019986	0	0	0	0	0.097	0	0	0.432	0.465
Spna2	Marcks	2111843	2108347	10090.ENSMUSP00000109348	10090.ENSMUSP00000090245	0	0	0	0	0	0	0	0.465	0.465
Spna2	Camkk1	2111843	2108395	10090.ENSMUSP00000109348	10090.ENSMUSP00000090613	0	0	0	0	0.102	0.101	0	0.391	0.465
Prpf39	Erbb2ip	2112313	2103482	10090.ENSMUSP00000112953	10090.ENSMUSP00000057956	0	0	0	0	0.365	0.169	0	0.069	0.465
Jup	Gna12	2093258	2093063	10090.ENSMUSP00000001592	10090.ENSMUSP00000000153	0	0	0	0	0	0.099	0.379	0.12	0.464
[truncated: 705 more rows]
